# Supplementary material for: Circulating microRNAs as diagnostic biomarkers for ischemic stroke: evidence from comprehensive analysis and real-world validation
Source: Int J Med Sci. 2023 Jun 4;20(8):1009–23. doi: 10.7150/ijms.83963 (PMC10357437; doi:10.7150/ijms.83963)
Supplement: Supplementary file 1 — Supplementary tables. [file ijmsv20p1009s1.xlsx]

## Sheet: Table S1
Table S1 Raw average Ct values profile of measured miRNAs and external references
miRNA name	H1	H2	H3	H4	H5	H6	H7	H8	H9	H10	H11	H12	H13	H14	H15	H16	H17	H18	H19	H20
has-miR-130a-3p	28.1261	28.0005	27.9088	28.1009	27.3385	27.327	27.0538	26.0141	26.7908	27.1406	26.6717	26.6731	20.8429	23.6725	25.6027	25.755	25.8491	24.829	25.9603	26.0341
has-miR-222-3p	29.5244	29.0276	29.4843	29.0615	27.8438	23.9696	28.8822	27.6503	27.3554	25.1562	27.5081	28.3716	28.202	28.4346	28.0392	26.4671	27.8735	28.9498	28.3458	28.5332
has-miR-221-3p	29.6994	29.4831	29.5044	29.2541	29.6597	24.9058	28.3065	28.1194	27.654	24.5891	28.3039	28.7948	28.7569	27.98	28.3241	27.3678	27.4034	29.3726	28.4079	29.1178
has-miR-487b-3p	28.0016	28.0629	28.3388	27.3878	27.569	21.9629	26.7375	27.2119	25.6664	21.9573	26.941	26.8249	27.1881	26.8799	25.774	24.9337	23.2305	27.4232	26.7042	27.8593
has-miR-9-5p	28.8227	27.6667	27.5375	27.8378	28.2644	25.4622	25.6235	26.7631	25.7021	27.307	27.0262	27.8088	26.4663	26.7131	27.1872	26.0314	26.234	27.2507	26.9239	28.0461
has-miR-124-3p	28.2461	26.8796	27.8835	27.3282	27.7963	24.6024	25.6797	26.0173	25.6622	26.4783	25.7446	26.9519	25.7681	24.9192	26.08	22.7919	24.3053	26.0677	26.3559	27.8217
has-miR-126-3p	29.9759	29.9632	31.2471	31.1715	29.6429	28.7299	28.0048	27.0858	27.4715	28.2371	28.2427	28.0253	21.2932	24.6157	28.8415	30.3385	30.8411	28.2966	30.2783	29.9093
has-let-7e-5p	29.7116	29.3858	29.9329	29.8992	28.9984	27.4883	28.7738	28.1558	28.4483	26.5654	28.7945	28.4464	28.2982	28.6102	28.0401	25.428	28.0073	29.0214	28.0043	29.8518
has-miR-218-5p	28.6032	28.2084	28.6802	28.0516	27.0403	25.9714	27.1491	24.5246	24.9649	24.7841	28.3352	27.5697	26.2052	27.05	27.4477	25.1127	26.1662	27.8549	27.3881	29.7177
has-miR-17-5p	29.4346	28.8843	29.5182	28.8545	28.2656	26.3301	28.4277	27.4311	28.0621	28.2082	28.2442	28.7967	28.2412	28.4713	28.57	26.2793	27.3707	28.9127	28.0824	29.4397
has-miR-185-5p	27.8546	27.2779	28.0115	27.0607	27.401	25.0696	26.4199	25.5736	26.3226	26.1533	26.5083	26.8559	26.2452	26.1629	26.0732	24.5758	25.4203	27.0273	26.1609	28.1721
has-miR-451a-5p	25.8143	25.3599	26.8808	25.1672	22.8433	26.7193	27.2449	27.3825	26.0788	28.5097	27.9774	25.5042	26.7835	26.9577	28.7862	24.3771	25.9704	28.3228	24.8484	27.5906
cel-miR-39	25.8631	26.7719	27.6831	26.6972	24.2484	26.219	26.9461	28.8641	24.7949	25.1037	26.6904	26.2952	25.5967	25.0476	29.8157	25.5704	27.1091	27.5524	25.8289	27.9441
cel-miR-54	30.1204	29.8348	30.8118	30.1999	29.9935	26.8804	28.1396	28.3958	28.3336	28.7236	27.1985	28.5656	27.7349	27.2013	29.0625	26.1168	24.8227	29.2921	28.3567	29.8945
cel-miR-238	27.4447	26.5964	27.2271	27.4693	27.5055	23.8166	25.469	25.8422	25.3103	25.9852	26.825	26.6067	25.4811	25.7027	25.2842	23.0189	25.6883	26.4287	24.8884	27.3305
miRNA name	S1	S2	S3	S4	S5	S6	S7	S8	S9	S10	S11	S12	S13	S14	S15	S16	S17	S18	S19	S20
has-miR-130a-3p	23.8855	24.6432	24.1338	23.8835	23.1999	25.0304	24.633	24.5131	24.7606	24.8654	24.084	22.5624	23.8237	24.8685	23.8051	25.3404	28.919	28.134	27.7544	28.5651
has-miR-222-3p	28.0021	26.9693	28.2374	25.3103	27.2715	26.5785	27.4219	25.7151	26.132	24.9989	27.3652	25.4641	27.3833	27.7873	27.4327	25.7844	26.2977	26.4903	25.9877	27.0401
has-miR-221-3p	26.6081	27.9635	28.0282	28.0703	27.8326	26.4924	28.0949	24.9845	26.4172	24.8888	27.6368	26.0728	28.3507	29.286	27.5545	27.267	27.8457	27.7838	26.6055	27.066
has-miR-487b-3p	26.5644	26.4457	27.8949	26.091	27.0162	25.719	26.5959	23.7978	25.5618	18.835	26.7953	24.4587	26.5085	26.7166	26.6369	24.6328	24.8417	25.8981	25.3752	26.0204
has-miR-9-5p	25.8392	26.0703	26.4601	26.5176	26.3951	28.2748	25.7192	23.505	24.1651	24.4537	26.5279	24.2226	26.3219	27.5952	24.5503	24.8137	27.7117	25.1143	25.7572	27.7753
has-miR-124-3p	26.7633	26.9285	26.7886	26.4104	27.3821	25.1079	26.7665	22.5371	24.6971	24.0646	27.2295	24.6644	26.9302	28.3575	25.8179	23.9245	23.7296	24.31	25.4095	26.2284
has-miR-126-3p	26.56	26.2257	26.5733	27.1442	28.4523	26.9365	27.4956	26.9784	25.1624	26.5139	26.705	25.596	27.3086	27.3106	29.0873	27.8728	32.3416	31.1422	31.1509	32.0168
has-let-7e-5p	27.3225	26.0459	27.8987	26.5303	27.3753	27.2969	27.4441	25.0389	25.4263	25.9971	28.1897	26.0212	27.4126	27.4172	28.43	25.4988	26.9188	27.4172	26.5368	27.8691
has-miR-218-5p	27.3855	27.1641	27.4658	25.6711	25.9783	27.0724	26.8177	24.723	24.984	21.1297	27.5681	25.1038	27.459	27.8856	26.4121	25.627	25.8289	26.9635	24.0546	26.8371
has-miR-17-5p	27.895	26.8221	28.0536	27.2167	28.0712	25.7643	27.84	24.6858	25.1229	25.3786	27.8168	24.8958	27.7468	28.0306	26.524	26.4175	26.8081	26.4909	26.634	27.3679
has-miR-185-5p	24.5078	25.1959	25.7206	24.3303	25.1569	25.2498	24.2927	22.7828	23.7854	22.4564	25.3398	23.683	27.4963	25.7587	25.338	24.8739	24.1463	25.1151	22.7274	24.7836
has-miR-451a-5p	27.181	26.7635	27.9599	23.8209	27.3529	26.6137	27.4265	25.371	24.7189	23.3529	27.4559	25.249	27.4845	27.8277	27.2199	23.2871	26.6389	24.966	26.5163	26.8768
cel-miR-39	27.5356	27.7787	28.857	27.5551	27.4759	21.7525	27.921	25.5117	26.8232	24.8139	28.5902	26.7341	26.7995	29.211	27.7994	26.2446	26.5833	27.492	26.8748	27.9291
cel-miR-54	28.9121	26.1521	28.3199	25.6301	27.2586	27.9706	27.1968	24.8701	25.2608	27.056	28.5892	25.8851	27.0438	28.2942	27.4863	26.0688	26.2026	26.6937	24.619	26.8166
cel-miR-238	24.7035	22.995	25.5561	22.8163	25.2805	24.8029	24.4659	22.1011	23.2546	23.5276	25.8347	23.7182	24.9616	25.4938	24.8335	23.2159	23.9887	24.1106	23.75	23.864
H represents healthy individual
S represents ischemic patient

## Sheet: Table S2
Table S2. Target genes of 4 validated miRNAs
database	mature_mirna_acc	mature_mirna_id	target_symbol	target_ensembl	experiment	pubmed_id	type
mirtarbase	MIMAT0000066	hsa-let-7e-5p	ABHD17C	ENSG00000136379	PAR-CLIP	20371350	validated
mirtarbase	MIMAT0000066	hsa-let-7e-5p	ABT1	ENSG00000146109	PAR-CLIP	23592263	validated
mirtarbase	MIMAT0000066	hsa-let-7e-5p	ABT1	ENSG00000146109	PAR-CLIP	24398324	validated
mirtarbase	MIMAT0000066	hsa-let-7e-5p	ABT1	ENSG00000146109	PAR-CLIP	21572407	validated
mirtarbase	MIMAT0000066	hsa-let-7e-5p	ABT1	ENSG00000146109	HITS-CLIP	23313552	validated
mirtarbase	MIMAT0000066	hsa-let-7e-5p	ABT1	ENSG00000146109	PAR-CLIP	27292025	validated
mirtarbase	MIMAT0000066	hsa-let-7e-5p	ACER2	ENSG00000177076	PAR-CLIP	24398324	validated
mirtarbase	MIMAT0000066	hsa-let-7e-5p	ACOT9	ENSG00000123130	PAR-CLIP	23592263	validated
mirtarbase	MIMAT0000066	hsa-let-7e-5p	ACOT9	ENSG00000123130	PAR-CLIP	23446348	validated
mirtarbase	MIMAT0000066	hsa-let-7e-5p	ACTA1	ENSG00000143632	PAR-CLIP	21572407	validated
mirtarbase	MIMAT0000066	hsa-let-7e-5p	ADH5	ENSG00000197894	HITS-CLIP	23313552	validated
mirtarbase	MIMAT0000066	hsa-let-7e-5p	ADH5	ENSG00000197894	PAR-CLIP	26701625	validated
mirtarbase	MIMAT0000066	hsa-let-7e-5p	ADH5	ENSG00000197894	PAR-CLIP	27292025	validated
mirtarbase	MIMAT0000066	hsa-let-7e-5p	ADIPOR2	ENSG00000006831	PAR-CLIP	21572407	validated
mirtarbase	MIMAT0000066	hsa-let-7e-5p	ADIPOR2	ENSG00000285070	PAR-CLIP	21572407	validated
mirtarbase	MIMAT0000066	hsa-let-7e-5p	AEBP2	ENSG00000139154	CLASH	23622248	validated
mirtarbase	MIMAT0000066	hsa-let-7e-5p	AGMAT	ENSG00000116771	CLASH	23622248	validated
mirtarbase	MIMAT0000066	hsa-let-7e-5p	AGO1	ENSG00000092847	CLASH	23622248	validated
mirtarbase	MIMAT0000066	hsa-let-7e-5p	AGO1	ENSG00000092847	Immunohistochemistry//Immunoprecipitaion//Luciferase reporter assay//Northern blot//qRT-PCR//Western blot	23426184	validated
mirtarbase	MIMAT0000066	hsa-let-7e-5p	AGO2	ENSG00000123908	CLASH	23622248	validated
mirtarbase	MIMAT0000066	hsa-let-7e-5p	AHCYL2	ENSG00000158467	PAR-CLIP	23592263	validated
mirtarbase	MIMAT0000066	hsa-let-7e-5p	AHR	ENSG00000106546	PAR-CLIP	23592263	validated
mirtarbase	MIMAT0000066	hsa-let-7e-5p	AK4	ENSG00000162433	PAR-CLIP	23446348	validated
mirtarbase	MIMAT0000066	hsa-let-7e-5p	AK4	ENSG00000162433	PAR-CLIP	20371350	validated
mirtarbase	MIMAT0000066	hsa-let-7e-5p	AKAP8	ENSG00000105127	PAR-CLIP	21572407	validated
mirtarbase	MIMAT0000066	hsa-let-7e-5p	AKAP8	ENSG00000105127	PAR-CLIP	20371350	validated
mirtarbase	MIMAT0000066	hsa-let-7e-5p	ALG13	ENSG00000101901	CLASH	23622248	validated
mirtarbase	MIMAT0000066	hsa-let-7e-5p	AMD1	ENSG00000123505	HITS-CLIP	23313552	validated
mirtarbase	MIMAT0000066	hsa-let-7e-5p	AMPD2	ENSG00000116337	CLASH	23622248	validated
mirtarbase	MIMAT0000066	hsa-let-7e-5p	ANKRD40	ENSG00000154945	CLASH	23622248	validated
mirtarbase	MIMAT0000066	hsa-let-7e-5p	ANKRD46	ENSG00000186106	PAR-CLIP	22100165	validated
mirtarbase	MIMAT0000066	hsa-let-7e-5p	ANKRD46	ENSG00000186106	PAR-CLIP	26701625	validated
mirtarbase	MIMAT0000066	hsa-let-7e-5p	AP1S1	ENSG00000106367	PAR-CLIP	23592263	validated
mirtarbase	MIMAT0000066	hsa-let-7e-5p	AP1S1	ENSG00000106367	PAR-CLIP	26701625	validated
mirtarbase	MIMAT0000066	hsa-let-7e-5p	APPL1	ENSG00000157500	CLASH	23622248	validated
mirtarbase	MIMAT0000066	hsa-let-7e-5p	AQP6	ENSG00000086159	PAR-CLIP	27292025	validated
mirtarbase	MIMAT0000066	hsa-let-7e-5p	ARCN1	ENSG00000095139	CLASH	23622248	validated
mirtarbase	MIMAT0000066	hsa-let-7e-5p	AREL1	ENSG00000119682	PAR-CLIP	23592263	validated
mirtarbase	MIMAT0000066	hsa-let-7e-5p	ARHGAP19	ENSG00000213390	CLASH	23622248	validated
mirtarbase	MIMAT0000066	hsa-let-7e-5p	ARID1A	ENSG00000117713	CLASH	23622248	validated
mirtarbase	MIMAT0000066	hsa-let-7e-5p	ARID3A	ENSG00000116017	PAR-CLIP	23592263	validated
mirtarbase	MIMAT0000066	hsa-let-7e-5p	ARID3A	ENSG00000116017	Luciferase reporter assay//qRT-PCR//Western blot	28408353	validated
mirtarbase	MIMAT0000066	hsa-let-7e-5p	ARID3B	ENSG00000179361	PAR-CLIP	23446348	validated
mirtarbase	MIMAT0000066	hsa-let-7e-5p	ARID3B	ENSG00000179361	PAR-CLIP	21572407	validated
mirtarbase	MIMAT0000066	hsa-let-7e-5p	ARID3B	ENSG00000179361	PAR-CLIP	20371350	validated
mirtarbase	MIMAT0000066	hsa-let-7e-5p	ARIH1	ENSG00000166233	PAR-CLIP	21572407	validated
mirtarbase	MIMAT0000066	hsa-let-7e-5p	ARL8B	ENSG00000134108	HITS-CLIP	23706177	validated
mirtarbase	MIMAT0000066	hsa-let-7e-5p	ARNT2	ENSG00000172379	CLASH	23622248	validated
mirtarbase	MIMAT0000066	hsa-let-7e-5p	ATG12	ENSG00000145782	PAR-CLIP	23592263	validated
mirtarbase	MIMAT0000066	hsa-let-7e-5p	ATG9A	ENSG00000198925	PAR-CLIP	23592263	validated
mirtarbase	MIMAT0000066	hsa-let-7e-5p	ATG9A	ENSG00000198925	PAR-CLIP	26701625	validated
mirtarbase	MIMAT0000066	hsa-let-7e-5p	ATG9A	ENSG00000198925	PAR-CLIP	27292025	validated
mirtarbase	MIMAT0000066	hsa-let-7e-5p	ATP6V1F	ENSG00000128524	PAR-CLIP	23592263	validated
mirtarbase	MIMAT0000066	hsa-let-7e-5p	ATP6V1F	ENSG00000128524	PAR-CLIP	24398324	validated
mirtarbase	MIMAT0000066	hsa-let-7e-5p	ATP6V1F	ENSG00000128524	PAR-CLIP	26701625	validated
mirtarbase	MIMAT0000066	hsa-let-7e-5p	ATP6V1F	ENSG00000128524	PAR-CLIP	27292025	validated
mirtarbase	MIMAT0000066	hsa-let-7e-5p	ATP6V1G1	ENSG00000136888	PAR-CLIP	22100165	validated
mirtarbase	MIMAT0000066	hsa-let-7e-5p	ATP6V1G1	ENSG00000136888	PAR-CLIP	22291592	validated
mirtarbase	MIMAT0000066	hsa-let-7e-5p	ATP6V1G1	ENSG00000136888	PAR-CLIP	23446348	validated
mirtarbase	MIMAT0000066	hsa-let-7e-5p	ATXN2	ENSG00000204842	HITS-CLIP	23313552	validated
mirtarbase	MIMAT0000066	hsa-let-7e-5p	ATXN2L	ENSG00000168488	CLASH	23622248	validated
mirtarbase	MIMAT0000066	hsa-let-7e-5p	ATXN7L3	ENSG00000087152	PAR-CLIP	23592263	validated
mirtarbase	MIMAT0000066	hsa-let-7e-5p	ATXN7L3B	ENSG00000253719	PAR-CLIP	23592263	validated
mirtarbase	MIMAT0000066	hsa-let-7e-5p	ATXN7L3B	ENSG00000253719	PAR-CLIP	20371350	validated
mirtarbase	MIMAT0000066	hsa-let-7e-5p	AURKB	ENSG00000178999	Luciferase reporter assay//Microarray//qRT-PCR//Western blot	23774216	validated
mirtarbase	MIMAT0000066	hsa-let-7e-5p	BACH1	ENSG00000156273	PAR-CLIP	20371350	validated
mirtarbase	MIMAT0000066	hsa-let-7e-5p	BAHCC1	ENSG00000266074	CLASH	23622248	validated
mirtarbase	MIMAT0000066	hsa-let-7e-5p	BAZ1B	ENSG00000009954	CLASH	23622248	validated
mirtarbase	MIMAT0000066	hsa-let-7e-5p	BEND4	ENSG00000188848	PAR-CLIP	21572407	validated
mirtarbase	MIMAT0000066	hsa-let-7e-5p	BEND4	ENSG00000188848	PAR-CLIP	20371350	validated
mirtarbase	MIMAT0000066	hsa-let-7e-5p	BMP2K	ENSG00000138756	CLASH	23622248	validated
mirtarbase	MIMAT0000066	hsa-let-7e-5p	BRI3	ENSG00000164713	CLASH	23622248	validated
mirtarbase	MIMAT0000066	hsa-let-7e-5p	BRI3BP	ENSG00000184992	HITS-CLIP	23706177	validated
mirtarbase	MIMAT0000066	hsa-let-7e-5p	BSDC1	ENSG00000160058	CLASH	23622248	validated
mirtarbase	MIMAT0000066	hsa-let-7e-5p	BTRC	ENSG00000166167	CLASH	23622248	validated
mirtarbase	MIMAT0000066	hsa-let-7e-5p	BZW1	ENSG00000082153	PAR-CLIP	23592263	validated
mirtarbase	MIMAT0000066	hsa-let-7e-5p	BZW1	ENSG00000082153	PAR-CLIP	20371350	validated
mirtarbase	MIMAT0000066	hsa-let-7e-5p	BZW1	ENSG00000082153	PAR-CLIP	26701625	validated
mirtarbase	MIMAT0000066	hsa-let-7e-5p	C11orf91	ENSG00000205177	CLASH	23622248	validated
mirtarbase	MIMAT0000066	hsa-let-7e-5p	C12orf4	ENSG00000047621	PAR-CLIP	23446348	validated
mirtarbase	MIMAT0000066	hsa-let-7e-5p	C12orf49	ENSG00000111412	CLASH	23622248	validated
mirtarbase	MIMAT0000066	hsa-let-7e-5p	C19orf47	ENSG00000160392	PAR-CLIP	21572407	validated
mirtarbase	MIMAT0000066	hsa-let-7e-5p	C19orf47	ENSG00000160392	PAR-CLIP	20371350	validated
mirtarbase	MIMAT0000066	hsa-let-7e-5p	C19orf48	ENSG00000167747	CLASH	23622248	validated
mirtarbase	MIMAT0000066	hsa-let-7e-5p	C19orf53	ENSG00000104979	PAR-CLIP	23592263	validated
mirtarbase	MIMAT0000066	hsa-let-7e-5p	C19orf53	ENSG00000104979	PAR-CLIP	26701625	validated
mirtarbase	MIMAT0000066	hsa-let-7e-5p	C1orf21	ENSG00000116667	PAR-CLIP	20371350	validated
mirtarbase	MIMAT0000066	hsa-let-7e-5p	C1orf210	ENSG00000253313	PAR-CLIP	23446348	validated
mirtarbase	MIMAT0000066	hsa-let-7e-5p	C1orf210	ENSG00000253313	PAR-CLIP	21572407	validated
mirtarbase	MIMAT0000066	hsa-let-7e-5p	C1orf210	ENSG00000253313	HITS-CLIP	23706177	validated
mirtarbase	MIMAT0000066	hsa-let-7e-5p	C1RL	ENSG00000139178	PAR-CLIP	23592263	validated
mirtarbase	MIMAT0000066	hsa-let-7e-5p	C1RL	ENSG00000288124	PAR-CLIP	23592263	validated
mirtarbase	MIMAT0000066	hsa-let-7e-5p	C5orf51	ENSG00000205765	PAR-CLIP	23592263	validated
mirtarbase	MIMAT0000066	hsa-let-7e-5p	C5orf51	ENSG00000205765	PAR-CLIP	24398324	validated
mirtarbase	MIMAT0000066	hsa-let-7e-5p	C5orf51	ENSG00000205765	PAR-CLIP	23446348	validated
mirtarbase	MIMAT0000066	hsa-let-7e-5p	C5orf51	ENSG00000205765	PAR-CLIP	21572407	validated
mirtarbase	MIMAT0000066	hsa-let-7e-5p	C5orf51	ENSG00000205765	PAR-CLIP	20371350	validated
mirtarbase	MIMAT0000066	hsa-let-7e-5p	C5orf51	ENSG00000205765	PAR-CLIP	26701625	validated
mirtarbase	MIMAT0000066	hsa-let-7e-5p	C5orf51	ENSG00000205765	PAR-CLIP	27292025	validated
mirtarbase	MIMAT0000066	hsa-let-7e-5p	CA5B	ENSG00000169239	CLASH	23622248	validated
mirtarbase	MIMAT0000066	hsa-let-7e-5p	CABLES1	ENSG00000134508	CLASH	23622248	validated
mirtarbase	MIMAT0000066	hsa-let-7e-5p	CALU	ENSG00000128595	PAR-CLIP	20371350	validated
mirtarbase	MIMAT0000066	hsa-let-7e-5p	CARM1	ENSG00000142453	CLASH	23622248	validated
mirtarbase	MIMAT0000066	hsa-let-7e-5p	CASTOR2	ENSG00000274070	PAR-CLIP	26701625	validated
mirtarbase	MIMAT0000066	hsa-let-7e-5p	CBX5	ENSG00000094916	CLASH	23622248	validated
mirtarbase	MIMAT0000066	hsa-let-7e-5p	CBX5	ENSG00000094916	PAR-CLIP	21572407	validated
mirtarbase	MIMAT0000066	hsa-let-7e-5p	CCDC106	ENSG00000173581	CLASH	23622248	validated
mirtarbase	MIMAT0000066	hsa-let-7e-5p	CCDC113	ENSG00000103021	CLASH	23622248	validated
mirtarbase	MIMAT0000066	hsa-let-7e-5p	CCDC97	ENSG00000142039	CLASH	23622248	validated
mirtarbase	MIMAT0000066	hsa-let-7e-5p	CCND1	ENSG00000110092	Luciferase reporter assay//qRT-PCR//Western blot	21969366	validated
mirtarbase	MIMAT0000066	hsa-let-7e-5p	CCND1	ENSG00000110092	PAR-CLIP	23592263	validated
mirtarbase	MIMAT0000066	hsa-let-7e-5p	CCND1	ENSG00000110092	qRT-PCR//Western blot	24100610	validated
mirtarbase	MIMAT0000066	hsa-let-7e-5p	CCND1	ENSG00000110092	PAR-CLIP	26701625	validated
mirtarbase	MIMAT0000066	hsa-let-7e-5p	CCNG1	ENSG00000113328	CLASH	23622248	validated
mirtarbase	MIMAT0000066	hsa-let-7e-5p	CCNT2	ENSG00000082258	PAR-CLIP	21572407	validated
mirtarbase	MIMAT0000066	hsa-let-7e-5p	CD59	ENSG00000085063	PAR-CLIP	23446348	validated
mirtarbase	MIMAT0000066	hsa-let-7e-5p	CD59	ENSG00000085063	PAR-CLIP	20371350	validated
mirtarbase	MIMAT0000066	hsa-let-7e-5p	CDC5L	ENSG00000096401	CLASH	23622248	validated
mirtarbase	MIMAT0000066	hsa-let-7e-5p	CDCA3	ENSG00000111665	CLASH	23622248	validated
mirtarbase	MIMAT0000066	hsa-let-7e-5p	CDH18	ENSG00000145526	CLASH	23622248	validated
mirtarbase	MIMAT0000066	hsa-let-7e-5p	CDKAL1	ENSG00000145996	CLASH	23622248	validated
mirtarbase	MIMAT0000066	hsa-let-7e-5p	CDKAL1	ENSG00000145996	HITS-CLIP	23706177	validated
mirtarbase	MIMAT0000066	hsa-let-7e-5p	CDKN1A	ENSG00000124762	PAR-CLIP	21572407	validated
mirtarbase	MIMAT0000066	hsa-let-7e-5p	CDV3	ENSG00000091527	PAR-CLIP	21572407	validated
mirtarbase	MIMAT0000066	hsa-let-7e-5p	CELF1	ENSG00000149187	PAR-CLIP	24398324	validated
mirtarbase	MIMAT0000066	hsa-let-7e-5p	CELF2	ENSG00000048740	CLASH	23622248	validated
mirtarbase	MIMAT0000066	hsa-let-7e-5p	CENPP	ENSG00000188312	CLASH	23622248	validated
mirtarbase	MIMAT0000066	hsa-let-7e-5p	CEP120	ENSG00000168944	PAR-CLIP	23592263	validated
mirtarbase	MIMAT0000066	hsa-let-7e-5p	CEP135	ENSG00000174799	PAR-CLIP	24398324	validated
mirtarbase	MIMAT0000066	hsa-let-7e-5p	CHD7	ENSG00000171316	CLASH	23622248	validated
mirtarbase	MIMAT0000066	hsa-let-7e-5p	CHD9	ENSG00000177200	CLASH	23622248	validated
mirtarbase	MIMAT0000066	hsa-let-7e-5p	CHTOP	ENSG00000160679	HITS-CLIP	23313552	validated
mirtarbase	MIMAT0000066	hsa-let-7e-5p	CLDN12	ENSG00000157224	PAR-CLIP	24398324	validated
mirtarbase	MIMAT0000066	hsa-let-7e-5p	CLDN12	ENSG00000157224	PAR-CLIP	23446348	validated
mirtarbase	MIMAT0000066	hsa-let-7e-5p	CLDN12	ENSG00000157224	PAR-CLIP	20371350	validated
mirtarbase	MIMAT0000066	hsa-let-7e-5p	CLDN12	ENSG00000157224	PAR-CLIP	27292025	validated
mirtarbase	MIMAT0000066	hsa-let-7e-5p	CLDN4	ENSG00000189143	CLASH	23622248	validated
mirtarbase	MIMAT0000066	hsa-let-7e-5p	CLTC	ENSG00000141367	CLASH	23622248	validated
mirtarbase	MIMAT0000066	hsa-let-7e-5p	CNBP	ENSG00000169714	CLASH	23622248	validated
mirtarbase	MIMAT0000066	hsa-let-7e-5p	COIL	ENSG00000121058	PAR-CLIP	23446348	validated
mirtarbase	MIMAT0000066	hsa-let-7e-5p	COIL	ENSG00000121058	PAR-CLIP	21572407	validated
mirtarbase	MIMAT0000066	hsa-let-7e-5p	COIL	ENSG00000121058	PAR-CLIP	20371350	validated
mirtarbase	MIMAT0000066	hsa-let-7e-5p	COL6A1	ENSG00000142156	CLASH	23622248	validated
mirtarbase	MIMAT0000066	hsa-let-7e-5p	COL8A1	ENSG00000144810	PAR-CLIP	23592263	validated
mirtarbase	MIMAT0000066	hsa-let-7e-5p	COLEC12	ENSG00000158270	PAR-CLIP	21572407	validated
mirtarbase	MIMAT0000066	hsa-let-7e-5p	COPG1	ENSG00000181789	CLASH	23622248	validated
mirtarbase	MIMAT0000066	hsa-let-7e-5p	COX10	ENSG00000006695	CLASH	23622248	validated
mirtarbase	MIMAT0000066	hsa-let-7e-5p	COX14	ENSG00000178449	CLASH	23622248	validated
mirtarbase	MIMAT0000066	hsa-let-7e-5p	COX16	ENSG00000133983	CLASH	23622248	validated
mirtarbase	MIMAT0000066	hsa-let-7e-5p	COX6B1	ENSG00000126267	HITS-CLIP	23706177	validated
mirtarbase	MIMAT0000066	hsa-let-7e-5p	CPA4	ENSG00000128510	HITS-CLIP	23706177	validated
mirtarbase	MIMAT0000066	hsa-let-7e-5p	CREBBP	ENSG00000005339	CLASH	23622248	validated
mirtarbase	MIMAT0000066	hsa-let-7e-5p	CRK	ENSG00000167193	CLASH	23622248	validated
mirtarbase	MIMAT0000066	hsa-let-7e-5p	CRX	ENSG00000105392	PAR-CLIP	26701625	validated
mirtarbase	MIMAT0000066	hsa-let-7e-5p	CRY2	ENSG00000121671	PAR-CLIP	23592263	validated
mirtarbase	MIMAT0000066	hsa-let-7e-5p	CRY2	ENSG00000121671	PAR-CLIP	26701625	validated
mirtarbase	MIMAT0000066	hsa-let-7e-5p	CTC1	ENSG00000178971	CLASH	23622248	validated
mirtarbase	MIMAT0000066	hsa-let-7e-5p	CTPS1	ENSG00000171793	HITS-CLIP	23313552	validated
mirtarbase	MIMAT0000066	hsa-let-7e-5p	CTSA	ENSG00000064601	CLASH	23622248	validated
mirtarbase	MIMAT0000066	hsa-let-7e-5p	CWC15	ENSG00000150316	CLASH	23622248	validated
mirtarbase	MIMAT0000066	hsa-let-7e-5p	CXCL8	ENSG00000169429	PAR-CLIP	26701625	validated
mirtarbase	MIMAT0000066	hsa-let-7e-5p	CYP2B6	ENSG00000197408	CLASH	23622248	validated
mirtarbase	MIMAT0000066	hsa-let-7e-5p	DAAM1	ENSG00000100592	CLASH	23622248	validated
mirtarbase	MIMAT0000066	hsa-let-7e-5p	DCAF6	ENSG00000143164	CLASH	23622248	validated
mirtarbase	MIMAT0000066	hsa-let-7e-5p	DCAF8	ENSG00000132716	CLASH	23622248	validated
mirtarbase	MIMAT0000066	hsa-let-7e-5p	DCBLD2	ENSG00000057019	CLASH	23622248	validated
mirtarbase	MIMAT0000066	hsa-let-7e-5p	DGCR8	ENSG00000128191	CLASH	23622248	validated
mirtarbase	MIMAT0000066	hsa-let-7e-5p	DHX15	ENSG00000109606	CLASH	23622248	validated
mirtarbase	MIMAT0000066	hsa-let-7e-5p	DHX57	ENSG00000163214	CLASH	23622248	validated
mirtarbase	MIMAT0000066	hsa-let-7e-5p	DIABLO	ENSG00000184047	PAR-CLIP	23446348	validated
mirtarbase	MIMAT0000066	hsa-let-7e-5p	DIABLO	ENSG00000184047	PAR-CLIP	20371350	validated
mirtarbase	MIMAT0000066	hsa-let-7e-5p	DIAPH1	ENSG00000131504	CLASH	23622248	validated
mirtarbase	MIMAT0000066	hsa-let-7e-5p	DISC1	ENSG00000162946	PAR-CLIP	23592263	validated
mirtarbase	MIMAT0000066	hsa-let-7e-5p	DISC1	ENSG00000162946	PAR-CLIP	26701625	validated
mirtarbase	MIMAT0000066	hsa-let-7e-5p	DISC1	ENSG00000162946	PAR-CLIP	27292025	validated
mirtarbase	MIMAT0000066	hsa-let-7e-5p	DNA2	ENSG00000138346	PAR-CLIP	23446348	validated
mirtarbase	MIMAT0000066	hsa-let-7e-5p	DNAH9	ENSG00000007174	HITS-CLIP	23706177	validated
mirtarbase	MIMAT0000066	hsa-let-7e-5p	DNAJC28	ENSG00000262911	HITS-CLIP	23313552	validated
mirtarbase	MIMAT0000066	hsa-let-7e-5p	DNAJC28	ENSG00000177692	HITS-CLIP	23313552	validated
mirtarbase	MIMAT0000066	hsa-let-7e-5p	DNAL1	ENSG00000119661	PAR-CLIP	21572407	validated
mirtarbase	MIMAT0000066	hsa-let-7e-5p	DNAL1	ENSG00000119661	PAR-CLIP	27292025	validated
mirtarbase	MIMAT0000066	hsa-let-7e-5p	DSP	ENSG00000096696	CLASH	23622248	validated
mirtarbase	MIMAT0000066	hsa-let-7e-5p	DTNB	ENSG00000138101	CLASH	23622248	validated
mirtarbase	MIMAT0000066	hsa-let-7e-5p	DTX3L	ENSG00000163840	HITS-CLIP	23706177	validated
mirtarbase	MIMAT0000066	hsa-let-7e-5p	DUSP1	ENSG00000120129	PAR-CLIP	21572407	validated
mirtarbase	MIMAT0000066	hsa-let-7e-5p	DVL3	ENSG00000161202	PAR-CLIP	23446348	validated
mirtarbase	MIMAT0000066	hsa-let-7e-5p	DYRK2	ENSG00000127334	CLASH	23622248	validated
mirtarbase	MIMAT0000066	hsa-let-7e-5p	DYRK3	ENSG00000143479	PAR-CLIP	26701625	validated
mirtarbase	MIMAT0000066	hsa-let-7e-5p	DZIP1	ENSG00000134874	CLASH	23622248	validated
mirtarbase	MIMAT0000066	hsa-let-7e-5p	E2F6	ENSG00000169016	PAR-CLIP	20371350	validated
mirtarbase	MIMAT0000066	hsa-let-7e-5p	ECHDC1	ENSG00000093144	PAR-CLIP	21572407	validated
mirtarbase	MIMAT0000066	hsa-let-7e-5p	EDEM3	ENSG00000116406	HITS-CLIP	23313552	validated
mirtarbase	MIMAT0000066	hsa-let-7e-5p	EDN1	ENSG00000078401	PAR-CLIP	23592263	validated
mirtarbase	MIMAT0000066	hsa-let-7e-5p	EFHD2	ENSG00000142634	PAR-CLIP	23592263	validated
mirtarbase	MIMAT0000066	hsa-let-7e-5p	EIF3J	ENSG00000104131	Luciferase reporter assay//Reporter assay	15131085	validated
mirtarbase	MIMAT0000066	hsa-let-7e-5p	EIF4A1	ENSG00000161960	CLASH	23622248	validated
mirtarbase	MIMAT0000066	hsa-let-7e-5p	EIF4A3	ENSG00000141543	HITS-CLIP	23706177	validated
mirtarbase	MIMAT0000066	hsa-let-7e-5p	EIF4EBP2	ENSG00000148730	CLASH	23622248	validated
mirtarbase	MIMAT0000066	hsa-let-7e-5p	EIF4G2	ENSG00000110321	PAR-CLIP	23592263	validated
mirtarbase	MIMAT0000066	hsa-let-7e-5p	EIF4G2	ENSG00000110321	PAR-CLIP	21572407	validated
mirtarbase	MIMAT0000066	hsa-let-7e-5p	EIF4G2	ENSG00000110321	PAR-CLIP	27292025	validated
mirtarbase	MIMAT0000066	hsa-let-7e-5p	ELMSAN1	ENSG00000156030	CLASH	23622248	validated
mirtarbase	MIMAT0000066	hsa-let-7e-5p	EMILIN2	ENSG00000132205	PAR-CLIP	20371350	validated
mirtarbase	MIMAT0000066	hsa-let-7e-5p	EMILIN2	ENSG00000132205	HITS-CLIP	23706177	validated
mirtarbase	MIMAT0000066	hsa-let-7e-5p	EN2	ENSG00000164778	CLASH	23622248	validated
mirtarbase	MIMAT0000066	hsa-let-7e-5p	ENSA	ENSG00000143420	CLASH	23622248	validated
mirtarbase	MIMAT0000066	hsa-let-7e-5p	EPHA4	ENSG00000116106	PAR-CLIP	21572407	validated
mirtarbase	MIMAT0000066	hsa-let-7e-5p	ERO1A	ENSG00000197930	PAR-CLIP	26701625	validated
mirtarbase	MIMAT0000066	hsa-let-7e-5p	ESPL1	ENSG00000135476	PAR-CLIP	23446348	validated
mirtarbase	MIMAT0000066	hsa-let-7e-5p	ESPL1	ENSG00000135476	PAR-CLIP	21572407	validated
mirtarbase	MIMAT0000066	hsa-let-7e-5p	EZH2	ENSG00000106462	qRT-PCR//Western blot	24100610	validated
mirtarbase	MIMAT0000066	hsa-let-7e-5p	FAM104A	ENSG00000133193	PAR-CLIP	20371350	validated
mirtarbase	MIMAT0000066	hsa-let-7e-5p	FAM160B1	ENSG00000151553	CLASH	23622248	validated
mirtarbase	MIMAT0000066	hsa-let-7e-5p	FAM219B	ENSG00000178761	CLASH	23622248	validated
mirtarbase	MIMAT0000066	hsa-let-7e-5p	FAM222B	ENSG00000173065	PAR-CLIP	21572407	validated
mirtarbase	MIMAT0000066	hsa-let-7e-5p	FAM43A	ENSG00000185112	PAR-CLIP	23592263	validated
mirtarbase	MIMAT0000066	hsa-let-7e-5p	FAM43A	ENSG00000185112	PAR-CLIP	20371350	validated
mirtarbase	MIMAT0000066	hsa-let-7e-5p	FAM83G	ENSG00000188522	PAR-CLIP	23592263	validated
mirtarbase	MIMAT0000066	hsa-let-7e-5p	FAM83G	ENSG00000188522	PAR-CLIP	24398324	validated
mirtarbase	MIMAT0000066	hsa-let-7e-5p	FASLG	ENSG00000117560	Luciferase reporter assay	26826505	validated
mirtarbase	MIMAT0000066	hsa-let-7e-5p	FBXL20	ENSG00000108306	PAR-CLIP	21572407	validated
mirtarbase	MIMAT0000066	hsa-let-7e-5p	FBXW2	ENSG00000119402	PAR-CLIP	23446348	validated
mirtarbase	MIMAT0000066	hsa-let-7e-5p	FBXW2	ENSG00000119402	PAR-CLIP	20371350	validated
mirtarbase	MIMAT0000066	hsa-let-7e-5p	FDPS	ENSG00000160752	CLASH	23622248	validated
mirtarbase	MIMAT0000066	hsa-let-7e-5p	FIGN	ENSG00000182263	PAR-CLIP	23446348	validated
mirtarbase	MIMAT0000066	hsa-let-7e-5p	FIGN	ENSG00000182263	PAR-CLIP	21572407	validated
mirtarbase	MIMAT0000066	hsa-let-7e-5p	FIGN	ENSG00000182263	PAR-CLIP	20371350	validated
mirtarbase	MIMAT0000066	hsa-let-7e-5p	FIGN	ENSG00000182263	HITS-CLIP	23706177	validated
mirtarbase	MIMAT0000066	hsa-let-7e-5p	FMNL3	ENSG00000161791	PAR-CLIP	22100165	validated
mirtarbase	MIMAT0000066	hsa-let-7e-5p	FMO4	ENSG00000076258	HITS-CLIP	23824327	validated
mirtarbase	MIMAT0000066	hsa-let-7e-5p	FNDC3A	ENSG00000102531	PAR-CLIP	23592263	validated
mirtarbase	MIMAT0000066	hsa-let-7e-5p	FNDC9	ENSG00000172568	PAR-CLIP	26701625	validated
mirtarbase	MIMAT0000066	hsa-let-7e-5p	FOXD4L6	ENSG00000273514	CLASH	23622248	validated
mirtarbase	MIMAT0000066	hsa-let-7e-5p	FPR1	ENSG00000171051	HITS-CLIP	23313552	validated
mirtarbase	MIMAT0000066	hsa-let-7e-5p	FUT10	ENSG00000172728	PAR-CLIP	23592263	validated
mirtarbase	MIMAT0000066	hsa-let-7e-5p	FUT10	ENSG00000172728	PAR-CLIP	26701625	validated
mirtarbase	MIMAT0000066	hsa-let-7e-5p	FXN	ENSG00000165060	PAR-CLIP	23592263	validated
mirtarbase	MIMAT0000066	hsa-let-7e-5p	FZD9	ENSG00000188763	PAR-CLIP	23446348	validated
mirtarbase	MIMAT0000066	hsa-let-7e-5p	FZD9	ENSG00000188763	PAR-CLIP	21572407	validated
mirtarbase	MIMAT0000066	hsa-let-7e-5p	GABPB1	ENSG00000104064	PAR-CLIP	23592263	validated
mirtarbase	MIMAT0000066	hsa-let-7e-5p	GABPB1	ENSG00000104064	HITS-CLIP	23313552	validated
mirtarbase	MIMAT0000066	hsa-let-7e-5p	GATB	ENSG00000059691	CLASH	23622248	validated
mirtarbase	MIMAT0000066	hsa-let-7e-5p	GATM	ENSG00000171766	PAR-CLIP	26701625	validated
mirtarbase	MIMAT0000066	hsa-let-7e-5p	GGA3	ENSG00000125447	PAR-CLIP	24398324	validated
mirtarbase	MIMAT0000066	hsa-let-7e-5p	GLO1	ENSG00000124767	PAR-CLIP	23592263	validated
mirtarbase	MIMAT0000066	hsa-let-7e-5p	GLUL	ENSG00000135821	CLASH	23622248	validated
mirtarbase	MIMAT0000066	hsa-let-7e-5p	GMPS	ENSG00000163655	CLASH	23622248	validated
mirtarbase	MIMAT0000066	hsa-let-7e-5p	GNG5	ENSG00000174021	CLASH	23622248	validated
mirtarbase	MIMAT0000066	hsa-let-7e-5p	GNG5	ENSG00000174021	PAR-CLIP	20371350	validated
mirtarbase	MIMAT0000066	hsa-let-7e-5p	GNG5	ENSG00000174021	PAR-CLIP	27292025	validated
mirtarbase	MIMAT0000066	hsa-let-7e-5p	GOLGA4	ENSG00000144674	PAR-CLIP	20371350	validated
mirtarbase	MIMAT0000066	hsa-let-7e-5p	GPAT4	ENSG00000158669	PAR-CLIP	26701625	validated
mirtarbase	MIMAT0000066	hsa-let-7e-5p	GPM6B	ENSG00000046653	CLASH	23622248	validated
mirtarbase	MIMAT0000066	hsa-let-7e-5p	GRPEL2	ENSG00000164284	PAR-CLIP	23592263	validated
mirtarbase	MIMAT0000066	hsa-let-7e-5p	GRPEL2	ENSG00000164284	PAR-CLIP	24398324	validated
mirtarbase	MIMAT0000066	hsa-let-7e-5p	GRPEL2	ENSG00000164284	PAR-CLIP	23446348	validated
mirtarbase	MIMAT0000066	hsa-let-7e-5p	GRPEL2	ENSG00000164284	PAR-CLIP	21572407	validated
mirtarbase	MIMAT0000066	hsa-let-7e-5p	GRPEL2	ENSG00000164284	PAR-CLIP	20371350	validated
mirtarbase	MIMAT0000066	hsa-let-7e-5p	GRPEL2	ENSG00000164284	PAR-CLIP	26701625	validated
mirtarbase	MIMAT0000066	hsa-let-7e-5p	GTF2I	ENSG00000263001	CLASH	23622248	validated
mirtarbase	MIMAT0000066	hsa-let-7e-5p	GTF3C1	ENSG00000077235	CLASH	23622248	validated
mirtarbase	MIMAT0000066	hsa-let-7e-5p	GTPBP8	ENSG00000163607	CLASH	23622248	validated
mirtarbase	MIMAT0000066	hsa-let-7e-5p	H2BC12	ENSG00000197903	PAR-CLIP	23592263	validated
mirtarbase	MIMAT0000066	hsa-let-7e-5p	H2BC12	ENSG00000197903	PAR-CLIP	27292025	validated
mirtarbase	MIMAT0000066	hsa-let-7e-5p	H2BC18	ENSG00000203814	CLASH	23622248	validated
mirtarbase	MIMAT0000066	hsa-let-7e-5p	H2BC5	ENSG00000158373	PAR-CLIP	24398324	validated
mirtarbase	MIMAT0000066	hsa-let-7e-5p	H2BC5	ENSG00000158373	PAR-CLIP	23446348	validated
mirtarbase	MIMAT0000066	hsa-let-7e-5p	HAND1	ENSG00000113196	PAR-CLIP	21572407	validated
mirtarbase	MIMAT0000066	hsa-let-7e-5p	HASPIN	ENSG00000177602	PAR-CLIP	21572407	validated
mirtarbase	MIMAT0000066	hsa-let-7e-5p	HASPIN	ENSG00000177602	PAR-CLIP	20371350	validated
mirtarbase	MIMAT0000066	hsa-let-7e-5p	HASPIN	ENSG00000177602	HITS-CLIP	23706177	validated
mirtarbase	MIMAT0000066	hsa-let-7e-5p	HERPUD1	ENSG00000051108	PAR-CLIP	23592263	validated
mirtarbase	MIMAT0000066	hsa-let-7e-5p	HERPUD1	ENSG00000051108	HITS-CLIP	23706177	validated
mirtarbase	MIMAT0000066	hsa-let-7e-5p	HIF1AN	ENSG00000166135	CLASH	23622248	validated
mirtarbase	MIMAT0000066	hsa-let-7e-5p	HIPK1	ENSG00000163349	CLASH	23622248	validated
mirtarbase	MIMAT0000066	hsa-let-7e-5p	HLA-C	ENSG00000206435	CLASH	23622248	validated
mirtarbase	MIMAT0000066	hsa-let-7e-5p	HLA-C	ENSG00000228299	CLASH	23622248	validated
mirtarbase	MIMAT0000066	hsa-let-7e-5p	HLA-C	ENSG00000237022	CLASH	23622248	validated
mirtarbase	MIMAT0000066	hsa-let-7e-5p	HLA-C	ENSG00000206452	CLASH	23622248	validated
mirtarbase	MIMAT0000066	hsa-let-7e-5p	HLA-C	ENSG00000225691	CLASH	23622248	validated
mirtarbase	MIMAT0000066	hsa-let-7e-5p	HLA-C	ENSG00000204525	CLASH	23622248	validated
mirtarbase	MIMAT0000066	hsa-let-7e-5p	HLA-C	ENSG00000233841	CLASH	23622248	validated
mirtarbase	MIMAT0000066	hsa-let-7e-5p	HMGA1	ENSG00000137309	PAR-CLIP	23592263	validated
mirtarbase	MIMAT0000066	hsa-let-7e-5p	HMGA1	ENSG00000137309	HITS-CLIP	23313552	validated
mirtarbase	MIMAT0000066	hsa-let-7e-5p	HMGA2	ENSG00000149948	Luciferase reporter assay//qRT-PCR	17437991	validated
mirtarbase	MIMAT0000066	hsa-let-7e-5p	HMGA2	ENSG00000149948	PAR-CLIP	20371350	validated
mirtarbase	MIMAT0000066	hsa-let-7e-5p	HMGA2	ENSG00000149948	HITS-CLIP	21572407	validated
mirtarbase	MIMAT0000066	hsa-let-7e-5p	HMGA2	ENSG00000149948	PAR-CLIP	26701625	validated
mirtarbase	MIMAT0000066	hsa-let-7e-5p	HMGB1	ENSG00000189403	CLASH	23622248	validated
mirtarbase	MIMAT0000066	hsa-let-7e-5p	HNRNPC	ENSG00000092199	CLASH	23622248	validated
mirtarbase	MIMAT0000066	hsa-let-7e-5p	HNRNPUL1	ENSG00000105323	CLASH	23622248	validated
mirtarbase	MIMAT0000066	hsa-let-7e-5p	HS6ST2	ENSG00000171004	CLASH	23622248	validated
mirtarbase	MIMAT0000066	hsa-let-7e-5p	ICOSLG	ENSG00000160223	PAR-CLIP	23592263	validated
mirtarbase	MIMAT0000066	hsa-let-7e-5p	IFNLR1	ENSG00000185436	PAR-CLIP	23592263	validated
mirtarbase	MIMAT0000066	hsa-let-7e-5p	IGDCC4	ENSG00000103742	PAR-CLIP	23446348	validated
mirtarbase	MIMAT0000066	hsa-let-7e-5p	IGDCC4	ENSG00000103742	PAR-CLIP	21572407	validated
mirtarbase	MIMAT0000066	hsa-let-7e-5p	IGDCC4	ENSG00000103742	PAR-CLIP	20371350	validated
mirtarbase	MIMAT0000066	hsa-let-7e-5p	IGDCC4	ENSG00000103742	PAR-CLIP	26701625	validated
mirtarbase	MIMAT0000066	hsa-let-7e-5p	IGF1	ENSG00000017427	Luciferase reporter assay//qRT-PCR//Western blot	24582811	validated
mirtarbase	MIMAT0000066	hsa-let-7e-5p	IGF1R	ENSG00000140443	CLASH	23622248	validated
mirtarbase	MIMAT0000066	hsa-let-7e-5p	IGF1R	ENSG00000140443	Luciferase reporter assay//qRT-PCR//Western blot	24582811	validated
mirtarbase	MIMAT0000066	hsa-let-7e-5p	IGF1R	ENSG00000140443	PAR-CLIP	23592263	validated
mirtarbase	MIMAT0000066	hsa-let-7e-5p	IGF1R	ENSG00000140443	PAR-CLIP	24398324	validated
mirtarbase	MIMAT0000066	hsa-let-7e-5p	IGF1R	ENSG00000140443	PAR-CLIP	23446348	validated
mirtarbase	MIMAT0000066	hsa-let-7e-5p	IGF1R	ENSG00000140443	PAR-CLIP	21572407	validated
mirtarbase	MIMAT0000066	hsa-let-7e-5p	IGF2BP1	ENSG00000159217	PAR-CLIP	21572407	validated
mirtarbase	MIMAT0000066	hsa-let-7e-5p	IGF2BP3	ENSG00000136231	CLASH	23622248	validated
mirtarbase	MIMAT0000066	hsa-let-7e-5p	IGF2BP3	ENSG00000136231	PAR-CLIP	21572407	validated
mirtarbase	MIMAT0000066	hsa-let-7e-5p	IGF2BP3	ENSG00000136231	PAR-CLIP	20371350	validated
mirtarbase	MIMAT0000066	hsa-let-7e-5p	IKZF3	ENSG00000161405	PAR-CLIP	23446348	validated
mirtarbase	MIMAT0000066	hsa-let-7e-5p	IKZF3	ENSG00000161405	HITS-CLIP	23706177	validated
mirtarbase	MIMAT0000066	hsa-let-7e-5p	IL6R	ENSG00000160712	PAR-CLIP	27292025	validated
mirtarbase	MIMAT0000066	hsa-let-7e-5p	INTS7	ENSG00000143493	HITS-CLIP	23706177	validated
mirtarbase	MIMAT0000066	hsa-let-7e-5p	IPO9	ENSG00000198700	HITS-CLIP	23313552	validated
mirtarbase	MIMAT0000066	hsa-let-7e-5p	IRGQ	ENSG00000167378	CLASH	23622248	validated
mirtarbase	MIMAT0000066	hsa-let-7e-5p	IRS2	ENSG00000185950	CLASH	23622248	validated
mirtarbase	MIMAT0000066	hsa-let-7e-5p	IRS4	ENSG00000133124	CLASH	23622248	validated
mirtarbase	MIMAT0000066	hsa-let-7e-5p	IRS4	ENSG00000260548	CLASH	23622248	validated
mirtarbase	MIMAT0000066	hsa-let-7e-5p	ITGA3	ENSG00000005884	HITS-CLIP	23706177	validated
mirtarbase	MIMAT0000066	hsa-let-7e-5p	ITGA3	ENSG00000005884	HITS-CLIP	23313552	validated
mirtarbase	MIMAT0000066	hsa-let-7e-5p	IVD	ENSG00000128928	CLASH	23622248	validated
mirtarbase	MIMAT0000066	hsa-let-7e-5p	JAZF1	ENSG00000153814	CLASH	23622248	validated
mirtarbase	MIMAT0000066	hsa-let-7e-5p	JMJD1C	ENSG00000171988	CLASH	23622248	validated
mirtarbase	MIMAT0000066	hsa-let-7e-5p	KATNAL1	ENSG00000102781	CLASH	23622248	validated
mirtarbase	MIMAT0000066	hsa-let-7e-5p	KATNB1	ENSG00000140854	CLASH	23622248	validated
mirtarbase	MIMAT0000066	hsa-let-7e-5p	KCTD21	ENSG00000188997	PAR-CLIP	23592263	validated
mirtarbase	MIMAT0000066	hsa-let-7e-5p	KIAA0100	ENSG00000007202	CLASH	23622248	validated
mirtarbase	MIMAT0000066	hsa-let-7e-5p	KIAA0355	ENSG00000166398	CLASH	23622248	validated
mirtarbase	MIMAT0000066	hsa-let-7e-5p	KIAA0355	ENSG00000279389	CLASH	23622248	validated
mirtarbase	MIMAT0000066	hsa-let-7e-5p	KIAA0355	ENSG00000282735	CLASH	23622248	validated
mirtarbase	MIMAT0000066	hsa-let-7e-5p	KIAA0930	ENSG00000100364	PAR-CLIP	23592263	validated
mirtarbase	MIMAT0000066	hsa-let-7e-5p	KIAA1143	ENSG00000163807	PAR-CLIP	26701625	validated
mirtarbase	MIMAT0000066	hsa-let-7e-5p	KIAA1143	ENSG00000281665	PAR-CLIP	26701625	validated
mirtarbase	MIMAT0000066	hsa-let-7e-5p	KIAA1328	ENSG00000150477	HITS-CLIP	23313552	validated
mirtarbase	MIMAT0000066	hsa-let-7e-5p	KIF27	ENSG00000165115	PAR-CLIP	22100165	validated
mirtarbase	MIMAT0000066	hsa-let-7e-5p	KLHDC8B	ENSG00000185909	PAR-CLIP	23592263	validated
mirtarbase	MIMAT0000066	hsa-let-7e-5p	KMT2D	ENSG00000167548	PAR-CLIP	24398324	validated
mirtarbase	MIMAT0000066	hsa-let-7e-5p	KMT2D	ENSG00000167548	PAR-CLIP	21572407	validated
mirtarbase	MIMAT0000066	hsa-let-7e-5p	KPNA5	ENSG00000196911	PAR-CLIP	24398324	validated
mirtarbase	MIMAT0000066	hsa-let-7e-5p	KPNA5	ENSG00000196911	PAR-CLIP	23446348	validated
mirtarbase	MIMAT0000066	hsa-let-7e-5p	KPNA5	ENSG00000196911	PAR-CLIP//HITS-CLIP	21572407	validated
mirtarbase	MIMAT0000066	hsa-let-7e-5p	KPNA5	ENSG00000196911	PAR-CLIP	20371350	validated
mirtarbase	MIMAT0000066	hsa-let-7e-5p	KRBOX4	ENSG00000147121	CLASH	23622248	validated
mirtarbase	MIMAT0000066	hsa-let-7e-5p	KREMEN1	ENSG00000183762	PAR-CLIP	23592263	validated
mirtarbase	MIMAT0000066	hsa-let-7e-5p	KREMEN1	ENSG00000183762	PAR-CLIP	26701625	validated
mirtarbase	MIMAT0000066	hsa-let-7e-5p	LEFTY1	ENSG00000243709	PAR-CLIP	22012620	validated
mirtarbase	MIMAT0000066	hsa-let-7e-5p	LHFPL2	ENSG00000145685	CLASH	23622248	validated
mirtarbase	MIMAT0000066	hsa-let-7e-5p	LIMD2	ENSG00000136490	PAR-CLIP	23592263	validated
mirtarbase	MIMAT0000066	hsa-let-7e-5p	LIN28A	ENSG00000131914	Luciferase reporter assay//Microarray//qRT-PCR//Western blot	23774216	validated
mirtarbase	MIMAT0000066	hsa-let-7e-5p	LMLN	ENSG00000185621	CLASH	23622248	validated
mirtarbase	MIMAT0000066	hsa-let-7e-5p	LMNA	ENSG00000160789	CLASH	23622248	validated
mirtarbase	MIMAT0000066	hsa-let-7e-5p	LRIG3	ENSG00000139263	PAR-CLIP	21572407	validated
mirtarbase	MIMAT0000066	hsa-let-7e-5p	LRIG3	ENSG00000139263	PAR-CLIP	20371350	validated
mirtarbase	MIMAT0000066	hsa-let-7e-5p	LRRC20	ENSG00000172731	PAR-CLIP	23592263	validated
mirtarbase	MIMAT0000066	hsa-let-7e-5p	LRRC41	ENSG00000132128	CLASH	23622248	validated
mirtarbase	MIMAT0000066	hsa-let-7e-5p	LRRC8A	ENSG00000136802	CLASH	23622248	validated
mirtarbase	MIMAT0000066	hsa-let-7e-5p	LSR	ENSG00000105699	CLASH	23622248	validated
mirtarbase	MIMAT0000066	hsa-let-7e-5p	LUZP1	ENSG00000169641	CLASH	23622248	validated
mirtarbase	MIMAT0000066	hsa-let-7e-5p	LYN	ENSG00000254087	PAR-CLIP	23592263	validated
mirtarbase	MIMAT0000066	hsa-let-7e-5p	MACF1	ENSG00000127603	CLASH	23622248	validated
mirtarbase	MIMAT0000066	hsa-let-7e-5p	MAGEA12	ENSG00000213401	PAR-CLIP	27292025	validated
mirtarbase	MIMAT0000066	hsa-let-7e-5p	MAGEA3	ENSG00000221867	PAR-CLIP	27292025	validated
mirtarbase	MIMAT0000066	hsa-let-7e-5p	MAGEA6	ENSG00000197172	PAR-CLIP	27292025	validated
mirtarbase	MIMAT0000066	hsa-let-7e-5p	MAP2K7	ENSG00000076984	PAR-CLIP	23592263	validated
mirtarbase	MIMAT0000066	hsa-let-7e-5p	MAP2K7	ENSG00000076984	PAR-CLIP	26701625	validated
mirtarbase	MIMAT0000066	hsa-let-7e-5p	MAPK6	ENSG00000069956	PAR-CLIP	21572407	validated
mirtarbase	MIMAT0000066	hsa-let-7e-5p	MARCHF5	ENSG00000198060	CLASH	23622248	validated
mirtarbase	MIMAT0000066	hsa-let-7e-5p	MARCKSL1	ENSG00000175130	PAR-CLIP	26701625	validated
mirtarbase	MIMAT0000066	hsa-let-7e-5p	MARS2	ENSG00000247626	PAR-CLIP	26701625	validated
mirtarbase	MIMAT0000066	hsa-let-7e-5p	MATR3	ENSG00000015479	CLASH	23622248	validated
mirtarbase	MIMAT0000066	hsa-let-7e-5p	MATR3	ENSG00000280987	CLASH	23622248	validated
mirtarbase	MIMAT0000066	hsa-let-7e-5p	MBD2	ENSG00000134046	PAR-CLIP	24398324	validated
mirtarbase	MIMAT0000066	hsa-let-7e-5p	MBD2	ENSG00000134046	PAR-CLIP	23446348	validated
mirtarbase	MIMAT0000066	hsa-let-7e-5p	MBD2	ENSG00000134046	PAR-CLIP	21572407	validated
mirtarbase	MIMAT0000066	hsa-let-7e-5p	MBD2	ENSG00000134046	PAR-CLIP	20371350	validated
mirtarbase	MIMAT0000066	hsa-let-7e-5p	MCF2L2	ENSG00000053524	PAR-CLIP	21572407	validated
mirtarbase	MIMAT0000066	hsa-let-7e-5p	MCF2L2	ENSG00000053524	PAR-CLIP	20371350	validated
mirtarbase	MIMAT0000066	hsa-let-7e-5p	MCF2L2	ENSG00000053524	HITS-CLIP	23706177	validated
mirtarbase	MIMAT0000066	hsa-let-7e-5p	MDM4	ENSG00000198625	PAR-CLIP	23592263	validated
mirtarbase	MIMAT0000066	hsa-let-7e-5p	MDM4	ENSG00000198625	PAR-CLIP	24398324	validated
mirtarbase	MIMAT0000066	hsa-let-7e-5p	MED13L	ENSG00000123066	CLASH	23622248	validated
mirtarbase	MIMAT0000066	hsa-let-7e-5p	MEF2D	ENSG00000116604	PAR-CLIP	26701625	validated
mirtarbase	MIMAT0000066	hsa-let-7e-5p	MEIS3P1		PAR-CLIP	23592263	validated
mirtarbase	MIMAT0000066	hsa-let-7e-5p	MFSD8	ENSG00000164073	PAR-CLIP	24398324	validated
mirtarbase	MIMAT0000066	hsa-let-7e-5p	MIDN	ENSG00000167470	PAR-CLIP	26701625	validated
mirtarbase	MIMAT0000066	hsa-let-7e-5p	MIEF1	ENSG00000100335	PAR-CLIP	23592263	validated
mirtarbase	MIMAT0000066	hsa-let-7e-5p	MIEF1	ENSG00000100335	PAR-CLIP	24398324	validated
mirtarbase	MIMAT0000066	hsa-let-7e-5p	MIEF1	ENSG00000100335	PAR-CLIP	21572407	validated
mirtarbase	MIMAT0000066	hsa-let-7e-5p	MIEF1	ENSG00000100335	PAR-CLIP	20371350	validated
mirtarbase	MIMAT0000066	hsa-let-7e-5p	MKI67	ENSG00000148773	CLASH	23622248	validated
mirtarbase	MIMAT0000066	hsa-let-7e-5p	MLLT10	ENSG00000078403	PAR-CLIP	23592263	validated
mirtarbase	MIMAT0000066	hsa-let-7e-5p	MLLT10	ENSG00000078403	PAR-CLIP	27292025	validated
mirtarbase	MIMAT0000066	hsa-let-7e-5p	MMP9	ENSG00000100985	Luciferase reporter assay//qRT-PCR//Western blot	24503540	validated
mirtarbase	MIMAT0000066	hsa-let-7e-5p	MPL	ENSG00000117400	Luciferase reporter assay	20445018	validated
mirtarbase	MIMAT0000066	hsa-let-7e-5p	MRPL12	ENSG00000262814	PAR-CLIP	23592263	validated
mirtarbase	MIMAT0000066	hsa-let-7e-5p	MRPS2	ENSG00000122140	CLASH	23622248	validated
mirtarbase	MIMAT0000066	hsa-let-7e-5p	MS4A10	ENSG00000172689	CLASH	23622248	validated
mirtarbase	MIMAT0000066	hsa-let-7e-5p	MSI2	ENSG00000153944	PAR-CLIP	21572407	validated
mirtarbase	MIMAT0000066	hsa-let-7e-5p	MSMO1	ENSG00000052802	CLASH	23622248	validated
mirtarbase	MIMAT0000066	hsa-let-7e-5p	MT-ATP6	ENSG00000198899	CLASH	23622248	validated
mirtarbase	MIMAT0000066	hsa-let-7e-5p	MT-CO1	ENSG00000198804	CLASH	23622248	validated
mirtarbase	MIMAT0000066	hsa-let-7e-5p	MT-CO3	ENSG00000198938	CLASH	23622248	validated
mirtarbase	MIMAT0000066	hsa-let-7e-5p	MT-ND1	ENSG00000198888	CLASH	23622248	validated
mirtarbase	MIMAT0000066	hsa-let-7e-5p	MT-ND2	ENSG00000198763	CLASH	23622248	validated
mirtarbase	MIMAT0000066	hsa-let-7e-5p	MT-ND3	ENSG00000198840	CLASH	23622248	validated
mirtarbase	MIMAT0000066	hsa-let-7e-5p	MT-ND4	ENSG00000198886	CLASH	23622248	validated
mirtarbase	MIMAT0000066	hsa-let-7e-5p	MT-ND5	ENSG00000198786	CLASH	23622248	validated
mirtarbase	MIMAT0000066	hsa-let-7e-5p	MTCH2	ENSG00000109919	CLASH	23622248	validated
mirtarbase	MIMAT0000066	hsa-let-7e-5p	MTCH2	ENSG00000285121	CLASH	23622248	validated
mirtarbase	MIMAT0000066	hsa-let-7e-5p	MTFR1	ENSG00000066855	CLASH	23622248	validated
mirtarbase	MIMAT0000066	hsa-let-7e-5p	MTMR14	ENSG00000163719	CLASH	23622248	validated
mirtarbase	MIMAT0000066	hsa-let-7e-5p	MTUS1	ENSG00000129422	PAR-CLIP	23592263	validated
mirtarbase	MIMAT0000066	hsa-let-7e-5p	MTUS1	ENSG00000129422	PAR-CLIP	24398324	validated
mirtarbase	MIMAT0000066	hsa-let-7e-5p	MTUS1	ENSG00000129422	PAR-CLIP	23446348	validated
mirtarbase	MIMAT0000066	hsa-let-7e-5p	MTUS1	ENSG00000129422	PAR-CLIP	26701625	validated
mirtarbase	MIMAT0000066	hsa-let-7e-5p	MTX3	ENSG00000177034	HITS-CLIP	23706177	validated
mirtarbase	MIMAT0000066	hsa-let-7e-5p	MXD1	ENSG00000059728	PAR-CLIP	21572407	validated
mirtarbase	MIMAT0000066	hsa-let-7e-5p	MYC	ENSG00000136997	TRAP	24510096	validated
mirtarbase	MIMAT0000066	hsa-let-7e-5p	MYCN	ENSG00000134323	Reporter assay	21654684	validated
mirtarbase	MIMAT0000066	hsa-let-7e-5p	MYCN	ENSG00000134323	Luciferase reporter assay//Microarray//qRT-PCR//Western blot	23774216	validated
mirtarbase	MIMAT0000066	hsa-let-7e-5p	MYO9B	ENSG00000099331	CLASH	23622248	validated
mirtarbase	MIMAT0000066	hsa-let-7e-5p	NAA20	ENSG00000173418	PAR-CLIP	23592263	validated
mirtarbase	MIMAT0000066	hsa-let-7e-5p	NAA30	ENSG00000139977	PAR-CLIP	21572407	validated
mirtarbase	MIMAT0000066	hsa-let-7e-5p	NAA60	ENSG00000122390	CLASH	23622248	validated
mirtarbase	MIMAT0000066	hsa-let-7e-5p	NAP1L1	ENSG00000187109	HITS-CLIP	19536157	validated
mirtarbase	MIMAT0000066	hsa-let-7e-5p	NAT8L	ENSG00000185818	PAR-CLIP	21572407	validated
mirtarbase	MIMAT0000066	hsa-let-7e-5p	NCBP1	ENSG00000136937	CLASH	23622248	validated
mirtarbase	MIMAT0000066	hsa-let-7e-5p	NCKAP5L	ENSG00000167566	CLASH	23622248	validated
mirtarbase	MIMAT0000066	hsa-let-7e-5p	NCKIPSD	ENSG00000213672	CLASH	23622248	validated
mirtarbase	MIMAT0000066	hsa-let-7e-5p	NCKIPSD	ENSG00000213672	PAR-CLIP	23446348	validated
mirtarbase	MIMAT0000066	hsa-let-7e-5p	NCKIPSD	ENSG00000213672	HITS-CLIP	23706177	validated
mirtarbase	MIMAT0000066	hsa-let-7e-5p	NCLN	ENSG00000125912	CLASH	23622248	validated
mirtarbase	MIMAT0000066	hsa-let-7e-5p	NCOA3	ENSG00000124151	PAR-CLIP	24398324	validated
mirtarbase	MIMAT0000066	hsa-let-7e-5p	NCOA3	ENSG00000124151	PAR-CLIP	26701625	validated
mirtarbase	MIMAT0000066	hsa-let-7e-5p	NDST1	ENSG00000070614	CLASH	23622248	validated
mirtarbase	MIMAT0000066	hsa-let-7e-5p	NDUFA3	ENSG00000276061	CLASH	23622248	validated
mirtarbase	MIMAT0000066	hsa-let-7e-5p	NDUFA3	ENSG00000170906	CLASH	23622248	validated
mirtarbase	MIMAT0000066	hsa-let-7e-5p	NDUFA3	ENSG00000275724	CLASH	23622248	validated
mirtarbase	MIMAT0000066	hsa-let-7e-5p	NDUFA3	ENSG00000278365	CLASH	23622248	validated
mirtarbase	MIMAT0000066	hsa-let-7e-5p	NDUFA3	ENSG00000277722	CLASH	23622248	validated
mirtarbase	MIMAT0000066	hsa-let-7e-5p	NDUFA3	ENSG00000273642	CLASH	23622248	validated
mirtarbase	MIMAT0000066	hsa-let-7e-5p	NDUFA3	ENSG00000276220	CLASH	23622248	validated
mirtarbase	MIMAT0000066	hsa-let-7e-5p	NDUFA3	ENSG00000274359	CLASH	23622248	validated
mirtarbase	MIMAT0000066	hsa-let-7e-5p	NDUFA3	ENSG00000275605	CLASH	23622248	validated
mirtarbase	MIMAT0000066	hsa-let-7e-5p	NDUFA3	ENSG00000276766	CLASH	23622248	validated
mirtarbase	MIMAT0000066	hsa-let-7e-5p	NDUFA4P1		PAR-CLIP	22100165	validated
mirtarbase	MIMAT0000066	hsa-let-7e-5p	NDUFS5	ENSG00000168653	CLASH	23622248	validated
mirtarbase	MIMAT0000066	hsa-let-7e-5p	NF1	ENSG00000196712	CLASH	23622248	validated
mirtarbase	MIMAT0000066	hsa-let-7e-5p	NHLRC2	ENSG00000196865	HITS-CLIP	23313552	validated
mirtarbase	MIMAT0000066	hsa-let-7e-5p	NHLRC3	ENSG00000188811	PAR-CLIP	24398324	validated
mirtarbase	MIMAT0000066	hsa-let-7e-5p	NHLRC3	ENSG00000188811	PAR-CLIP	21572407	validated
mirtarbase	MIMAT0000066	hsa-let-7e-5p	NHLRC3	ENSG00000188811	PAR-CLIP	20371350	validated
mirtarbase	MIMAT0000066	hsa-let-7e-5p	NICN1	ENSG00000145029	CLASH	23622248	validated
mirtarbase	MIMAT0000066	hsa-let-7e-5p	NKAPD1	ENSG00000150776	PAR-CLIP	23592263	validated
mirtarbase	MIMAT0000066	hsa-let-7e-5p	NKAPD1	ENSG00000150776	PAR-CLIP	21572407	validated
mirtarbase	MIMAT0000066	hsa-let-7e-5p	NME4	ENSG00000103202	CLASH	23622248	validated
mirtarbase	MIMAT0000066	hsa-let-7e-5p	NOA1	ENSG00000084092	PAR-CLIP	23592263	validated
mirtarbase	MIMAT0000066	hsa-let-7e-5p	NOA1	ENSG00000084092	PAR-CLIP	23446348	validated
mirtarbase	MIMAT0000066	hsa-let-7e-5p	NOCT	ENSG00000151014	CLASH	23622248	validated
mirtarbase	MIMAT0000066	hsa-let-7e-5p	NOLC1	ENSG00000166197	CLASH	23622248	validated
mirtarbase	MIMAT0000066	hsa-let-7e-5p	NOM1	ENSG00000146909	PAR-CLIP	23592263	validated
mirtarbase	MIMAT0000066	hsa-let-7e-5p	NOM1	ENSG00000146909	PAR-CLIP	23446348	validated
mirtarbase	MIMAT0000066	hsa-let-7e-5p	NR6A1	ENSG00000148200	PAR-CLIP	23592263	validated
mirtarbase	MIMAT0000066	hsa-let-7e-5p	NRSN2	ENSG00000125841	CLASH	23622248	validated
mirtarbase	MIMAT0000066	hsa-let-7e-5p	NSD1	ENSG00000165671	PAR-CLIP	24398324	validated
mirtarbase	MIMAT0000066	hsa-let-7e-5p	NT5DC2	ENSG00000168268	CLASH	23622248	validated
mirtarbase	MIMAT0000066	hsa-let-7e-5p	NUCB2	ENSG00000070081	PAR-CLIP	23592263	validated
mirtarbase	MIMAT0000066	hsa-let-7e-5p	NUDT15	ENSG00000136159	CLASH	23622248	validated
mirtarbase	MIMAT0000066	hsa-let-7e-5p	NUDT8	ENSG00000167799	CLASH	23622248	validated
mirtarbase	MIMAT0000066	hsa-let-7e-5p	NUP155	ENSG00000113569	CLASH	23622248	validated
mirtarbase	MIMAT0000066	hsa-let-7e-5p	NUP155	ENSG00000113569	PAR-CLIP	23446348	validated
mirtarbase	MIMAT0000066	hsa-let-7e-5p	NUP155	ENSG00000113569	PAR-CLIP	21572407	validated
mirtarbase	MIMAT0000066	hsa-let-7e-5p	NUP155	ENSG00000113569	PAR-CLIP	20371350	validated
mirtarbase	MIMAT0000066	hsa-let-7e-5p	OCLN	ENSG00000273814	CLASH	23622248	validated
mirtarbase	MIMAT0000066	hsa-let-7e-5p	OCLN	ENSG00000197822	CLASH	23622248	validated
mirtarbase	MIMAT0000066	hsa-let-7e-5p	ONECUT2	ENSG00000119547	PAR-CLIP	23446348	validated
mirtarbase	MIMAT0000066	hsa-let-7e-5p	OPA3	ENSG00000125741	PAR-CLIP	23592263	validated
mirtarbase	MIMAT0000066	hsa-let-7e-5p	OPA3	ENSG00000125741	PAR-CLIP	26701625	validated
mirtarbase	MIMAT0000066	hsa-let-7e-5p	OPRL1	ENSG00000277044	PAR-CLIP	22012620	validated
mirtarbase	MIMAT0000066	hsa-let-7e-5p	OPRL1	ENSG00000125510	PAR-CLIP	22012620	validated
mirtarbase	MIMAT0000066	hsa-let-7e-5p	OR7D2	ENSG00000188000	CLASH	23622248	validated
mirtarbase	MIMAT0000066	hsa-let-7e-5p	OTUB1	ENSG00000167770	CLASH	23622248	validated
mirtarbase	MIMAT0000066	hsa-let-7e-5p	OTUD5	ENSG00000068308	CLASH	23622248	validated
mirtarbase	MIMAT0000066	hsa-let-7e-5p	OTULINL	ENSG00000145569	PAR-CLIP	23592263	validated
mirtarbase	MIMAT0000066	hsa-let-7e-5p	OTULINL	ENSG00000145569	PAR-CLIP	23446348	validated
mirtarbase	MIMAT0000066	hsa-let-7e-5p	OTULINL	ENSG00000145569	HITS-CLIP	23706177	validated
mirtarbase	MIMAT0000066	hsa-let-7e-5p	PA2G4	ENSG00000170515	CLASH	23622248	validated
mirtarbase	MIMAT0000066	hsa-let-7e-5p	PACS2	ENSG00000179364	CLASH	23622248	validated
mirtarbase	MIMAT0000066	hsa-let-7e-5p	PAFAH2	ENSG00000158006	HITS-CLIP	19536157	validated
mirtarbase	MIMAT0000066	hsa-let-7e-5p	PARP16	ENSG00000138617	PAR-CLIP	20371350	validated
mirtarbase	MIMAT0000066	hsa-let-7e-5p	PAX3	ENSG00000135903	CLASH	23622248	validated
mirtarbase	MIMAT0000066	hsa-let-7e-5p	PBX2	ENSG00000224952	PAR-CLIP	26701625	validated
mirtarbase	MIMAT0000066	hsa-let-7e-5p	PBX2	ENSG00000204304	PAR-CLIP	26701625	validated
mirtarbase	MIMAT0000066	hsa-let-7e-5p	PBX2	ENSG00000225987	PAR-CLIP	26701625	validated
mirtarbase	MIMAT0000066	hsa-let-7e-5p	PBX2	ENSG00000236353	PAR-CLIP	26701625	validated
mirtarbase	MIMAT0000066	hsa-let-7e-5p	PBX2	ENSG00000206315	PAR-CLIP	26701625	validated
mirtarbase	MIMAT0000066	hsa-let-7e-5p	PBX2	ENSG00000232005	PAR-CLIP	26701625	validated
mirtarbase	MIMAT0000066	hsa-let-7e-5p	PBX2	ENSG00000237344	PAR-CLIP	26701625	validated
mirtarbase	MIMAT0000066	hsa-let-7e-5p	PCBP2	ENSG00000197111	CLASH	23622248	validated
mirtarbase	MIMAT0000066	hsa-let-7e-5p	PCGF3	ENSG00000185619	PAR-CLIP	23592263	validated
mirtarbase	MIMAT0000066	hsa-let-7e-5p	PCGF3	ENSG00000185619	PAR-CLIP	23446348	validated
mirtarbase	MIMAT0000066	hsa-let-7e-5p	PCGF3	ENSG00000185619	PAR-CLIP	20371350	validated
mirtarbase	MIMAT0000066	hsa-let-7e-5p	PDCD11	ENSG00000148843	CLASH	23622248	validated
mirtarbase	MIMAT0000066	hsa-let-7e-5p	PDE12	ENSG00000174840	PAR-CLIP	24398324	validated
mirtarbase	MIMAT0000066	hsa-let-7e-5p	PDE12	ENSG00000174840	PAR-CLIP	23446348	validated
mirtarbase	MIMAT0000066	hsa-let-7e-5p	PDE12	ENSG00000174840	PAR-CLIP	21572407	validated
mirtarbase	MIMAT0000066	hsa-let-7e-5p	PDE12	ENSG00000174840	PAR-CLIP	20371350	validated
mirtarbase	MIMAT0000066	hsa-let-7e-5p	PDGFB	ENSG00000100311	PAR-CLIP	27292025	validated
mirtarbase	MIMAT0000066	hsa-let-7e-5p	PDLIM5	ENSG00000163110	PAR-CLIP	26701625	validated
mirtarbase	MIMAT0000066	hsa-let-7e-5p	PDP2	ENSG00000172840	CLASH	23622248	validated
mirtarbase	MIMAT0000066	hsa-let-7e-5p	PDP2	ENSG00000172840	PAR-CLIP	23592263	validated
mirtarbase	MIMAT0000066	hsa-let-7e-5p	PDZD8	ENSG00000165650	PAR-CLIP	21572407	validated
mirtarbase	MIMAT0000066	hsa-let-7e-5p	PEG10	ENSG00000242265	PAR-CLIP	20371350	validated
mirtarbase	MIMAT0000066	hsa-let-7e-5p	PES1	ENSG00000100029	CLASH	23622248	validated
mirtarbase	MIMAT0000066	hsa-let-7e-5p	PEX11B	ENSG00000131779	PAR-CLIP	21572407	validated
mirtarbase	MIMAT0000066	hsa-let-7e-5p	PFAS	ENSG00000178921	CLASH	23622248	validated
mirtarbase	MIMAT0000066	hsa-let-7e-5p	PGD	ENSG00000142657	CLASH	23622248	validated
mirtarbase	MIMAT0000066	hsa-let-7e-5p	PGM2L1	ENSG00000165434	PAR-CLIP	23592263	validated
mirtarbase	MIMAT0000066	hsa-let-7e-5p	PGRMC1	ENSG00000101856	PAR-CLIP	21572407	validated
mirtarbase	MIMAT0000066	hsa-let-7e-5p	PHACTR4	ENSG00000204138	HITS-CLIP	23706177	validated
mirtarbase	MIMAT0000066	hsa-let-7e-5p	PHF3	ENSG00000118482	CLASH	23622248	validated
mirtarbase	MIMAT0000066	hsa-let-7e-5p	PHKA1	ENSG00000067177	CLASH	23622248	validated
mirtarbase	MIMAT0000066	hsa-let-7e-5p	PIGN	ENSG00000197563	CLASH	23622248	validated
mirtarbase	MIMAT0000066	hsa-let-7e-5p	PIGP	ENSG00000185808	CLASH	23622248	validated
mirtarbase	MIMAT0000066	hsa-let-7e-5p	PIGS	ENSG00000087111	CLASH	23622248	validated
mirtarbase	MIMAT0000066	hsa-let-7e-5p	PLAGL2	ENSG00000126003	PAR-CLIP	23592263	validated
mirtarbase	MIMAT0000066	hsa-let-7e-5p	PLAGL2	ENSG00000126003	PAR-CLIP	26701625	validated
mirtarbase	MIMAT0000066	hsa-let-7e-5p	PLCG2	ENSG00000197943	PAR-CLIP	24398324	validated
mirtarbase	MIMAT0000066	hsa-let-7e-5p	PLCG2	ENSG00000197943	PAR-CLIP	23446348	validated
mirtarbase	MIMAT0000066	hsa-let-7e-5p	PLCXD1	ENSG00000182378	CLASH	23622248	validated
mirtarbase	MIMAT0000066	hsa-let-7e-5p	PLD3	ENSG00000105223	PAR-CLIP	26701625	validated
mirtarbase	MIMAT0000066	hsa-let-7e-5p	PLEKHA3	ENSG00000116095	PAR-CLIP	21572407	validated
mirtarbase	MIMAT0000066	hsa-let-7e-5p	PLEKHO1	ENSG00000023902	PAR-CLIP	22291592	validated
mirtarbase	MIMAT0000066	hsa-let-7e-5p	PLEKHO1	ENSG00000023902	PAR-CLIP	20371350	validated
mirtarbase	MIMAT0000066	hsa-let-7e-5p	PLK1	ENSG00000166851	Microarray//qRT-PCR//Western blot	25970317	validated
mirtarbase	MIMAT0000066	hsa-let-7e-5p	PLXND1	ENSG00000004399	PAR-CLIP	23592263	validated
mirtarbase	MIMAT0000066	hsa-let-7e-5p	PM20D2	ENSG00000146281	PAR-CLIP	21572407	validated
mirtarbase	MIMAT0000066	hsa-let-7e-5p	PMAIP1	ENSG00000141682	PAR-CLIP	23592263	validated
mirtarbase	MIMAT0000066	hsa-let-7e-5p	PMPCA	ENSG00000165688	CLASH	23622248	validated
mirtarbase	MIMAT0000066	hsa-let-7e-5p	PMPCA	ENSG00000165688	PAR-CLIP	21572407	validated
mirtarbase	MIMAT0000066	hsa-let-7e-5p	PMPCA	ENSG00000165688	PAR-CLIP	20371350	validated
mirtarbase	MIMAT0000066	hsa-let-7e-5p	POLD1	ENSG00000062822	CLASH	23622248	validated
mirtarbase	MIMAT0000066	hsa-let-7e-5p	POLL	ENSG00000166169	PAR-CLIP	26701625	validated
mirtarbase	MIMAT0000066	hsa-let-7e-5p	POLR2D	ENSG00000144231	PAR-CLIP	23592263	validated
mirtarbase	MIMAT0000066	hsa-let-7e-5p	POLR2D	ENSG00000144231	PAR-CLIP	21572407	validated
mirtarbase	MIMAT0000066	hsa-let-7e-5p	POLR2D	ENSG00000144231	PAR-CLIP	26701625	validated
mirtarbase	MIMAT0000066	hsa-let-7e-5p	POLR3D	ENSG00000168495	CLASH	23622248	validated
mirtarbase	MIMAT0000066	hsa-let-7e-5p	POLR3D	ENSG00000168495	HITS-CLIP	23313552	validated
mirtarbase	MIMAT0000066	hsa-let-7e-5p	POTEG	ENSG00000187537	PAR-CLIP	26701625	validated
mirtarbase	MIMAT0000066	hsa-let-7e-5p	POTEG	ENSG00000187537	PAR-CLIP	27292025	validated
mirtarbase	MIMAT0000066	hsa-let-7e-5p	POTEM	ENSG00000222036	PAR-CLIP	26701625	validated
mirtarbase	MIMAT0000066	hsa-let-7e-5p	POTEM	ENSG00000222036	PAR-CLIP	27292025	validated
mirtarbase	MIMAT0000066	hsa-let-7e-5p	PPIG	ENSG00000138398	CLASH	23622248	validated
mirtarbase	MIMAT0000066	hsa-let-7e-5p	PPP1R10	ENSG00000206489	CLASH	23622248	validated
mirtarbase	MIMAT0000066	hsa-let-7e-5p	PPP1R10	ENSG00000230995	CLASH	23622248	validated
mirtarbase	MIMAT0000066	hsa-let-7e-5p	PPP1R10	ENSG00000235291	CLASH	23622248	validated
mirtarbase	MIMAT0000066	hsa-let-7e-5p	PPP1R10	ENSG00000204569	CLASH	23622248	validated
mirtarbase	MIMAT0000066	hsa-let-7e-5p	PPP1R10	ENSG00000238104	CLASH	23622248	validated
mirtarbase	MIMAT0000066	hsa-let-7e-5p	PPP1R10	ENSG00000227804	CLASH	23622248	validated
mirtarbase	MIMAT0000066	hsa-let-7e-5p	PPP1R10	ENSG00000231737	CLASH	23622248	validated
mirtarbase	MIMAT0000066	hsa-let-7e-5p	PPP1R15B	ENSG00000158615	PAR-CLIP	23592263	validated
mirtarbase	MIMAT0000066	hsa-let-7e-5p	PPP1R15B	ENSG00000158615	PAR-CLIP	27292025	validated
mirtarbase	MIMAT0000066	hsa-let-7e-5p	PPP1R2	ENSG00000184203	CLASH	23622248	validated
mirtarbase	MIMAT0000066	hsa-let-7e-5p	PPP2R1A	ENSG00000105568	CLASH	23622248	validated
mirtarbase	MIMAT0000066	hsa-let-7e-5p	PPP2R2A	ENSG00000221914	PAR-CLIP	23446348	validated
mirtarbase	MIMAT0000066	hsa-let-7e-5p	PRAMEF13	ENSG00000279169	CLASH	23622248	validated
mirtarbase	MIMAT0000066	hsa-let-7e-5p	PRAMEF13	ENSG00000282741	CLASH	23622248	validated
mirtarbase	MIMAT0000066	hsa-let-7e-5p	PRIM2	ENSG00000146143	HITS-CLIP	23706177	validated
mirtarbase	MIMAT0000066	hsa-let-7e-5p	PRORP	ENSG00000100890	PAR-CLIP	21572407	validated
mirtarbase	MIMAT0000066	hsa-let-7e-5p	PRPF8	ENSG00000274442	CLASH	23622248	validated
mirtarbase	MIMAT0000066	hsa-let-7e-5p	PRPF8	ENSG00000174231	CLASH	23622248	validated
mirtarbase	MIMAT0000066	hsa-let-7e-5p	PRR5-ARHGAP8	ENSG00000248405	PAR-CLIP	27292025	validated
mirtarbase	MIMAT0000066	hsa-let-7e-5p	PRRC2A	ENSG00000226618	CLASH	23622248	validated
mirtarbase	MIMAT0000066	hsa-let-7e-5p	PRRC2A	ENSG00000231825	CLASH	23622248	validated
mirtarbase	MIMAT0000066	hsa-let-7e-5p	PRRC2A	ENSG00000206427	CLASH	23622248	validated
mirtarbase	MIMAT0000066	hsa-let-7e-5p	PRRC2A	ENSG00000231370	CLASH	23622248	validated
mirtarbase	MIMAT0000066	hsa-let-7e-5p	PRRC2A	ENSG00000225164	CLASH	23622248	validated
mirtarbase	MIMAT0000066	hsa-let-7e-5p	PRRC2A	ENSG00000204469	CLASH	23622248	validated
mirtarbase	MIMAT0000066	hsa-let-7e-5p	PRRC2A	ENSG00000225748	CLASH	23622248	validated
mirtarbase	MIMAT0000066	hsa-let-7e-5p	PRSS22	ENSG00000005001	HITS-CLIP	23313552	validated
mirtarbase	MIMAT0000066	hsa-let-7e-5p	PRSS22	ENSG00000282937	HITS-CLIP	23313552	validated
mirtarbase	MIMAT0000066	hsa-let-7e-5p	PSD3	ENSG00000156011	CLASH	23622248	validated
mirtarbase	MIMAT0000066	hsa-let-7e-5p	PSMA6	ENSG00000100902	CLASH	23622248	validated
mirtarbase	MIMAT0000066	hsa-let-7e-5p	PSMD2	ENSG00000175166	CLASH	23622248	validated
mirtarbase	MIMAT0000066	hsa-let-7e-5p	PSME4	ENSG00000068878	CLASH	23622248	validated
mirtarbase	MIMAT0000066	hsa-let-7e-5p	PTK2	ENSG00000169398	CLASH	23622248	validated
mirtarbase	MIMAT0000066	hsa-let-7e-5p	PYCR1	ENSG00000183010	CLASH	23622248	validated
mirtarbase	MIMAT0000066	hsa-let-7e-5p	QDPR	ENSG00000151552	PAR-CLIP	23592263	validated
mirtarbase	MIMAT0000066	hsa-let-7e-5p	QSOX1	ENSG00000116260	CLASH	23622248	validated
mirtarbase	MIMAT0000066	hsa-let-7e-5p	RAB11FIP4	ENSG00000131242	PAR-CLIP	24398324	validated
mirtarbase	MIMAT0000066	hsa-let-7e-5p	RAB19	ENSG00000146955	HITS-CLIP	23706177	validated
mirtarbase	MIMAT0000066	hsa-let-7e-5p	RAB19	ENSG00000146955	HITS-CLIP	23313552	validated
mirtarbase	MIMAT0000066	hsa-let-7e-5p	RAB19	ENSG00000146955	PAR-CLIP	27292025	validated
mirtarbase	MIMAT0000066	hsa-let-7e-5p	RAB40C	ENSG00000197562	PAR-CLIP	23592263	validated
mirtarbase	MIMAT0000066	hsa-let-7e-5p	RABL2A	ENSG00000144134	PAR-CLIP	23592263	validated
mirtarbase	MIMAT0000066	hsa-let-7e-5p	RABL2A	ENSG00000144134	PAR-CLIP	26701625	validated
mirtarbase	MIMAT0000066	hsa-let-7e-5p	RABL2B	ENSG00000079974	PAR-CLIP	23592263	validated
mirtarbase	MIMAT0000066	hsa-let-7e-5p	RABL2B	ENSG00000079974	PAR-CLIP	26701625	validated
mirtarbase	MIMAT0000066	hsa-let-7e-5p	RABL6	ENSG00000196642	CLASH	23622248	validated
mirtarbase	MIMAT0000066	hsa-let-7e-5p	RACGAP1	ENSG00000161800	CLASH	23622248	validated
mirtarbase	MIMAT0000066	hsa-let-7e-5p	RAD18	ENSG00000070950	PAR-CLIP	21572407	validated
mirtarbase	MIMAT0000066	hsa-let-7e-5p	RAI2	ENSG00000131831	CLASH	23622248	validated
mirtarbase	MIMAT0000066	hsa-let-7e-5p	RANBP2	ENSG00000153201	CLASH	23622248	validated
mirtarbase	MIMAT0000066	hsa-let-7e-5p	RAP1A	ENSG00000116473	CLASH	23622248	validated
mirtarbase	MIMAT0000066	hsa-let-7e-5p	RBBP4	ENSG00000162521	CLASH	23622248	validated
mirtarbase	MIMAT0000066	hsa-let-7e-5p	RBFOX2	ENSG00000100320	PAR-CLIP	24398324	validated
mirtarbase	MIMAT0000066	hsa-let-7e-5p	RBFOX2	ENSG00000277564	PAR-CLIP	24398324	validated
mirtarbase	MIMAT0000066	hsa-let-7e-5p	RBFOX2	ENSG00000100320	PAR-CLIP	23446348	validated
mirtarbase	MIMAT0000066	hsa-let-7e-5p	RBFOX2	ENSG00000277564	PAR-CLIP	23446348	validated
mirtarbase	MIMAT0000066	hsa-let-7e-5p	RBFOX2	ENSG00000100320	PAR-CLIP	22012620	validated
mirtarbase	MIMAT0000066	hsa-let-7e-5p	RBFOX2	ENSG00000277564	PAR-CLIP	22012620	validated
mirtarbase	MIMAT0000066	hsa-let-7e-5p	RBFOX2	ENSG00000100320	PAR-CLIP	21572407	validated
mirtarbase	MIMAT0000066	hsa-let-7e-5p	RBFOX2	ENSG00000277564	PAR-CLIP	21572407	validated
mirtarbase	MIMAT0000066	hsa-let-7e-5p	RBFOX2	ENSG00000100320	PAR-CLIP	20371350	validated
mirtarbase	MIMAT0000066	hsa-let-7e-5p	RBFOX2	ENSG00000277564	PAR-CLIP	20371350	validated
mirtarbase	MIMAT0000066	hsa-let-7e-5p	RBM12B	ENSG00000183808	PAR-CLIP	21572407	validated
mirtarbase	MIMAT0000066	hsa-let-7e-5p	RBM12B	ENSG00000183808	PAR-CLIP	20371350	validated
mirtarbase	MIMAT0000066	hsa-let-7e-5p	RBM14	ENSG00000239306	CLASH	23622248	validated
mirtarbase	MIMAT0000066	hsa-let-7e-5p	RBM4	ENSG00000173933	CLASH	23622248	validated
mirtarbase	MIMAT0000066	hsa-let-7e-5p	RBM8A	ENSG00000265241	CLASH	23622248	validated
mirtarbase	MIMAT0000066	hsa-let-7e-5p	RCC1L	ENSG00000274523	CLASH	23622248	validated
mirtarbase	MIMAT0000066	hsa-let-7e-5p	RCOR3	ENSG00000117625	CLASH	23622248	validated
mirtarbase	MIMAT0000066	hsa-let-7e-5p	RDX	ENSG00000137710	CLASH	23622248	validated
mirtarbase	MIMAT0000066	hsa-let-7e-5p	RDX	ENSG00000137710	PAR-CLIP	23446348	validated
mirtarbase	MIMAT0000066	hsa-let-7e-5p	RDX	ENSG00000137710	PAR-CLIP	21572407	validated
mirtarbase	MIMAT0000066	hsa-let-7e-5p	RDX	ENSG00000137710	PAR-CLIP	26701625	validated
mirtarbase	MIMAT0000066	hsa-let-7e-5p	RFC2	ENSG00000049541	HITS-CLIP	23706177	validated
mirtarbase	MIMAT0000066	hsa-let-7e-5p	RHBDD2	ENSG00000005486	CLASH	23622248	validated
mirtarbase	MIMAT0000066	hsa-let-7e-5p	RHBDF2	ENSG00000129667	PAR-CLIP	26701625	validated
mirtarbase	MIMAT0000066	hsa-let-7e-5p	RHD	ENSG00000187010	PAR-CLIP	23592263	validated
mirtarbase	MIMAT0000066	hsa-let-7e-5p	RHD	ENSG00000187010	HITS-CLIP	23706177	validated
mirtarbase	MIMAT0000066	hsa-let-7e-5p	RHD	ENSG00000187010	HITS-CLIP	23313552	validated
mirtarbase	MIMAT0000066	hsa-let-7e-5p	RMND5A	ENSG00000153561	CLASH	23622248	validated
mirtarbase	MIMAT0000066	hsa-let-7e-5p	RNF144B	ENSG00000137393	PAR-CLIP	23592263	validated
mirtarbase	MIMAT0000066	hsa-let-7e-5p	RNF26	ENSG00000173456	CLASH	23622248	validated
mirtarbase	MIMAT0000066	hsa-let-7e-5p	RNF44	ENSG00000146083	PAR-CLIP	24398324	validated
mirtarbase	MIMAT0000066	hsa-let-7e-5p	RNF44	ENSG00000146083	PAR-CLIP	20371350	validated
mirtarbase	MIMAT0000066	hsa-let-7e-5p	RNF44	ENSG00000146083	PAR-CLIP	27292025	validated
mirtarbase	MIMAT0000066	hsa-let-7e-5p	RNFT1	ENSG00000189050	PAR-CLIP	24398324	validated
mirtarbase	MIMAT0000066	hsa-let-7e-5p	RNMT	ENSG00000101654	CLASH	23622248	validated
mirtarbase	MIMAT0000066	hsa-let-7e-5p	RPA1	ENSG00000132383	CLASH	23622248	validated
mirtarbase	MIMAT0000066	hsa-let-7e-5p	RPL10	ENSG00000147403	CLASH	23622248	validated
mirtarbase	MIMAT0000066	hsa-let-7e-5p	RPL12	ENSG00000197958	CLASH	23622248	validated
mirtarbase	MIMAT0000066	hsa-let-7e-5p	RPL27A	ENSG00000166441	CLASH	23622248	validated
mirtarbase	MIMAT0000066	hsa-let-7e-5p	RPLP2	ENSG00000177600	CLASH	23622248	validated
mirtarbase	MIMAT0000066	hsa-let-7e-5p	RPN2	ENSG00000118705	CLASH	23622248	validated
mirtarbase	MIMAT0000066	hsa-let-7e-5p	RPRD2	ENSG00000163125	CLASH	23622248	validated
mirtarbase	MIMAT0000066	hsa-let-7e-5p	RPS27	ENSG00000177954	CLASH	23622248	validated
mirtarbase	MIMAT0000066	hsa-let-7e-5p	RPSA	ENSG00000168028	CLASH	23622248	validated
mirtarbase	MIMAT0000066	hsa-let-7e-5p	RRAD	ENSG00000166592	PAR-CLIP	22012620	validated
mirtarbase	MIMAT0000066	hsa-let-7e-5p	RRAGC	ENSG00000116954	CLASH	23622248	validated
mirtarbase	MIMAT0000066	hsa-let-7e-5p	RRM1	ENSG00000167325	PAR-CLIP	23592263	validated
mirtarbase	MIMAT0000066	hsa-let-7e-5p	RRM2	ENSG00000171848	PAR-CLIP	21572407	validated
mirtarbase	MIMAT0000066	hsa-let-7e-5p	RSL1D1	ENSG00000171490	CLASH	23622248	validated
mirtarbase	MIMAT0000066	hsa-let-7e-5p	RUNX1T1	ENSG00000079102	CLASH	23622248	validated
mirtarbase	MIMAT0000066	hsa-let-7e-5p	RWDD1	ENSG00000111832	HITS-CLIP	23824327	validated
mirtarbase	MIMAT0000066	hsa-let-7e-5p	SALL1	ENSG00000103449	CLASH	23622248	validated
mirtarbase	MIMAT0000066	hsa-let-7e-5p	SALL3	ENSG00000263310	PAR-CLIP	21572407	validated
mirtarbase	MIMAT0000066	hsa-let-7e-5p	SALL3	ENSG00000277015	PAR-CLIP	21572407	validated
mirtarbase	MIMAT0000066	hsa-let-7e-5p	SALL3	ENSG00000256463	PAR-CLIP	21572407	validated
mirtarbase	MIMAT0000066	hsa-let-7e-5p	SAR1A	ENSG00000079332	HITS-CLIP	23706177	validated
mirtarbase	MIMAT0000066	hsa-let-7e-5p	SCD	ENSG00000099194	CLASH	23622248	validated
mirtarbase	MIMAT0000066	hsa-let-7e-5p	SCMH1	ENSG00000010803	CLASH	23622248	validated
mirtarbase	MIMAT0000066	hsa-let-7e-5p	SCYL1	ENSG00000142186	CLASH	23622248	validated
mirtarbase	MIMAT0000066	hsa-let-7e-5p	SDR42E1	ENSG00000184860	PAR-CLIP	24398324	validated
mirtarbase	MIMAT0000066	hsa-let-7e-5p	SEC23IP	ENSG00000107651	CLASH	23622248	validated
mirtarbase	MIMAT0000066	hsa-let-7e-5p	SEMA4B	ENSG00000185033	CLASH	23622248	validated
mirtarbase	MIMAT0000066	hsa-let-7e-5p	SEMA4C	ENSG00000168758	PAR-CLIP	24398324	validated
mirtarbase	MIMAT0000066	hsa-let-7e-5p	SEMA4C	ENSG00000168758	PAR-CLIP	23446348	validated
mirtarbase	MIMAT0000066	hsa-let-7e-5p	SEMA4C	ENSG00000168758	PAR-CLIP	20371350	validated
mirtarbase	MIMAT0000066	hsa-let-7e-5p	SERBP1	ENSG00000142864	CLASH	23622248	validated
mirtarbase	MIMAT0000066	hsa-let-7e-5p	SERF2	ENSG00000140264	CLASH	23622248	validated
mirtarbase	MIMAT0000066	hsa-let-7e-5p	SETD1A	ENSG00000099381	CLASH	23622248	validated
mirtarbase	MIMAT0000066	hsa-let-7e-5p	SGSM3	ENSG00000100359	CLASH	23622248	validated
mirtarbase	MIMAT0000066	hsa-let-7e-5p	SHANK1	ENSG00000161681	CLASH	23622248	validated
mirtarbase	MIMAT0000066	hsa-let-7e-5p	SKA2	ENSG00000182628	CLASH	23622248	validated
mirtarbase	MIMAT0000066	hsa-let-7e-5p	SKIV2L	ENSG00000223493	CLASH	23622248	validated
mirtarbase	MIMAT0000066	hsa-let-7e-5p	SKIV2L	ENSG00000228896	CLASH	23622248	validated
mirtarbase	MIMAT0000066	hsa-let-7e-5p	SKIV2L	ENSG00000225737	CLASH	23622248	validated
mirtarbase	MIMAT0000066	hsa-let-7e-5p	SKIV2L	ENSG00000204351	CLASH	23622248	validated
mirtarbase	MIMAT0000066	hsa-let-7e-5p	SKIV2L	ENSG00000206353	CLASH	23622248	validated
mirtarbase	MIMAT0000066	hsa-let-7e-5p	SKIV2L	ENSG00000232616	CLASH	23622248	validated
mirtarbase	MIMAT0000066	hsa-let-7e-5p	SLC10A7	ENSG00000120519	PAR-CLIP	24398324	validated
mirtarbase	MIMAT0000066	hsa-let-7e-5p	SLC10A7	ENSG00000120519	PAR-CLIP	21572407	validated
mirtarbase	MIMAT0000066	hsa-let-7e-5p	SLC10A7	ENSG00000120519	PAR-CLIP	20371350	validated
mirtarbase	MIMAT0000066	hsa-let-7e-5p	SLC11A2	ENSG00000110911	PAR-CLIP	23592263	validated
mirtarbase	MIMAT0000066	hsa-let-7e-5p	SLC11A2	ENSG00000110911	HITS-CLIP	23313552	validated
mirtarbase	MIMAT0000066	hsa-let-7e-5p	SLC12A4	ENSG00000124067	CLASH	23622248	validated
mirtarbase	MIMAT0000066	hsa-let-7e-5p	SLC12A7	ENSG00000113504	PAR-CLIP	22291592	validated
mirtarbase	MIMAT0000066	hsa-let-7e-5p	SLC12A7	ENSG00000276482	PAR-CLIP	22291592	validated
mirtarbase	MIMAT0000066	hsa-let-7e-5p	SLC16A9	ENSG00000165449	PAR-CLIP	21572407	validated
mirtarbase	MIMAT0000066	hsa-let-7e-5p	SLC19A3	ENSG00000135917	HITS-CLIP	23706177	validated
mirtarbase	MIMAT0000066	hsa-let-7e-5p	SLC20A1	ENSG00000144136	PAR-CLIP	23592263	validated
mirtarbase	MIMAT0000066	hsa-let-7e-5p	SLC20A1	ENSG00000144136	PAR-CLIP	20371350	validated
mirtarbase	MIMAT0000066	hsa-let-7e-5p	SLC2A11	ENSG00000133460	CLASH	23622248	validated
mirtarbase	MIMAT0000066	hsa-let-7e-5p	SLC2A11	ENSG00000275744	CLASH	23622248	validated
mirtarbase	MIMAT0000066	hsa-let-7e-5p	SLC38A2	ENSG00000134294	CLASH	23622248	validated
mirtarbase	MIMAT0000066	hsa-let-7e-5p	SLC38A7	ENSG00000103042	HITS-CLIP	23706177	validated
mirtarbase	MIMAT0000066	hsa-let-7e-5p	SLC5A6	ENSG00000138074	PAR-CLIP	24398324	validated
mirtarbase	MIMAT0000066	hsa-let-7e-5p	SLC5A6	ENSG00000138074	PAR-CLIP	21572407	validated
mirtarbase	MIMAT0000066	hsa-let-7e-5p	SLCO3A1	ENSG00000176463	CLASH	23622248	validated
mirtarbase	MIMAT0000066	hsa-let-7e-5p	SLCO4A1	ENSG00000101187	CLASH	23622248	validated
mirtarbase	MIMAT0000066	hsa-let-7e-5p	SMAP2	ENSG00000084070	CLASH	23622248	validated
mirtarbase	MIMAT0000066	hsa-let-7e-5p	SMARCAD1	ENSG00000163104	PAR-CLIP	24398324	validated
mirtarbase	MIMAT0000066	hsa-let-7e-5p	SMARCAD1	ENSG00000163104	PAR-CLIP	20371350	validated
mirtarbase	MIMAT0000066	hsa-let-7e-5p	SMC1A	ENSG00000072501	Luciferase reporter assay//Reporter assay;Other	15131085	validated
mirtarbase	MIMAT0000066	hsa-let-7e-5p	SMC1A	ENSG00000072501	PAR-CLIP	23446348	validated
mirtarbase	MIMAT0000066	hsa-let-7e-5p	SMC1A	ENSG00000072501	PAR-CLIP	21572407	validated
mirtarbase	MIMAT0000066	hsa-let-7e-5p	SMC1A	ENSG00000072501	PAR-CLIP	20371350	validated
mirtarbase	MIMAT0000066	hsa-let-7e-5p	SMC1A	ENSG00000072501	PAR-CLIP	26701625	validated
mirtarbase	MIMAT0000066	hsa-let-7e-5p	SMCR8	ENSG00000176994	PAR-CLIP	24398324	validated
mirtarbase	MIMAT0000066	hsa-let-7e-5p	SMCR8	ENSG00000283741	PAR-CLIP	24398324	validated
mirtarbase	MIMAT0000066	hsa-let-7e-5p	SMCR8	ENSG00000176994	PAR-CLIP	23446348	validated
mirtarbase	MIMAT0000066	hsa-let-7e-5p	SMCR8	ENSG00000283741	PAR-CLIP	23446348	validated
mirtarbase	MIMAT0000066	hsa-let-7e-5p	SMCR8	ENSG00000176994	PAR-CLIP	21572407	validated
mirtarbase	MIMAT0000066	hsa-let-7e-5p	SMCR8	ENSG00000283741	PAR-CLIP	21572407	validated
mirtarbase	MIMAT0000066	hsa-let-7e-5p	SMCR8	ENSG00000176994	PAR-CLIP	26701625	validated
mirtarbase	MIMAT0000066	hsa-let-7e-5p	SMCR8	ENSG00000283741	PAR-CLIP	26701625	validated
mirtarbase	MIMAT0000066	hsa-let-7e-5p	SMCR8	ENSG00000176994	PAR-CLIP	27292025	validated
mirtarbase	MIMAT0000066	hsa-let-7e-5p	SMCR8	ENSG00000283741	PAR-CLIP	27292025	validated
mirtarbase	MIMAT0000066	hsa-let-7e-5p	SNX17	ENSG00000115234	PAR-CLIP	22291592	validated
mirtarbase	MIMAT0000066	hsa-let-7e-5p	SOCS1	ENSG00000185338	PAR-CLIP	23592263	validated
mirtarbase	MIMAT0000066	hsa-let-7e-5p	SOCS7	ENSG00000274211	PAR-CLIP	26701625	validated
mirtarbase	MIMAT0000066	hsa-let-7e-5p	SOCS7	ENSG00000274229	PAR-CLIP	26701625	validated
mirtarbase	MIMAT0000066	hsa-let-7e-5p	SOD2	ENSG00000112096	PAR-CLIP	22012620	validated
mirtarbase	MIMAT0000066	hsa-let-7e-5p	SOD2	ENSG00000285441	PAR-CLIP	22012620	validated
mirtarbase	MIMAT0000066	hsa-let-7e-5p	SPAG9	ENSG00000008294	CLASH	23622248	validated
mirtarbase	MIMAT0000066	hsa-let-7e-5p	SPATA13	ENSG00000182957	CLASH	23622248	validated
mirtarbase	MIMAT0000066	hsa-let-7e-5p	SPCS2	ENSG00000118363	CLASH	23622248	validated
mirtarbase	MIMAT0000066	hsa-let-7e-5p	SPCS3	ENSG00000129128	CLASH	23622248	validated
mirtarbase	MIMAT0000066	hsa-let-7e-5p	SPN	ENSG00000197471	CLASH	23622248	validated
mirtarbase	MIMAT0000066	hsa-let-7e-5p	SPTBN1	ENSG00000115306	CLASH	23622248	validated
mirtarbase	MIMAT0000066	hsa-let-7e-5p	SQLE	ENSG00000104549	CLASH	23622248	validated
mirtarbase	MIMAT0000066	hsa-let-7e-5p	SREBF1	ENSG00000072310	CLASH	23622248	validated
mirtarbase	MIMAT0000066	hsa-let-7e-5p	SRSF2	ENSG00000161547	CLASH	23622248	validated
mirtarbase	MIMAT0000066	hsa-let-7e-5p	SSB	ENSG00000138385	CLASH	23622248	validated
mirtarbase	MIMAT0000066	hsa-let-7e-5p	STAM	ENSG00000136738	CLASH	23622248	validated
mirtarbase	MIMAT0000066	hsa-let-7e-5p	STARD7	ENSG00000084090	CLASH	23622248	validated
mirtarbase	MIMAT0000066	hsa-let-7e-5p	STAT2	ENSG00000170581	HITS-CLIP	23706177	validated
mirtarbase	MIMAT0000066	hsa-let-7e-5p	STAT3	ENSG00000168610	CLASH	23622248	validated
mirtarbase	MIMAT0000066	hsa-let-7e-5p	STK4	ENSG00000101109	PAR-CLIP	23446348	validated
mirtarbase	MIMAT0000066	hsa-let-7e-5p	STRN	ENSG00000115808	PAR-CLIP	24398324	validated
mirtarbase	MIMAT0000066	hsa-let-7e-5p	STRN	ENSG00000115808	PAR-CLIP	20371350	validated
mirtarbase	MIMAT0000066	hsa-let-7e-5p	STX3	ENSG00000166900	PAR-CLIP	27292025	validated
mirtarbase	MIMAT0000066	hsa-let-7e-5p	SUB1	ENSG00000113387	CLASH	23622248	validated
mirtarbase	MIMAT0000066	hsa-let-7e-5p	SUGP2	ENSG00000064607	CLASH	23622248	validated
mirtarbase	MIMAT0000066	hsa-let-7e-5p	SUMO1	ENSG00000116030	PAR-CLIP	24398324	validated
mirtarbase	MIMAT0000066	hsa-let-7e-5p	SUOX	ENSG00000139531	PAR-CLIP	21572407	validated
mirtarbase	MIMAT0000066	hsa-let-7e-5p	SUPT4H1	ENSG00000213246	CLASH	23622248	validated
mirtarbase	MIMAT0000066	hsa-let-7e-5p	SURF4	ENSG00000148248	PAR-CLIP	20371350	validated
mirtarbase	MIMAT0000066	hsa-let-7e-5p	SURF4	ENSG00000280951	PAR-CLIP	20371350	validated
mirtarbase	MIMAT0000066	hsa-let-7e-5p	SUZ12	ENSG00000178691	CLASH	23622248	validated
mirtarbase	MIMAT0000066	hsa-let-7e-5p	SVIL	ENSG00000197321	CLASH	23622248	validated
mirtarbase	MIMAT0000066	hsa-let-7e-5p	SYNJ2BP	ENSG00000213463	PAR-CLIP	23592263	validated
mirtarbase	MIMAT0000066	hsa-let-7e-5p	SYNJ2BP	ENSG00000213463	PAR-CLIP	26701625	validated
mirtarbase	MIMAT0000066	hsa-let-7e-5p	SYT1	ENSG00000067715	PAR-CLIP	26701625	validated
mirtarbase	MIMAT0000066	hsa-let-7e-5p	TBC1D19	ENSG00000109680	PAR-CLIP	22291592	validated
mirtarbase	MIMAT0000066	hsa-let-7e-5p	TBC1D31	ENSG00000156787	CLASH	23622248	validated
mirtarbase	MIMAT0000066	hsa-let-7e-5p	TCF4	ENSG00000196628	CLASH	23622248	validated
mirtarbase	MIMAT0000066	hsa-let-7e-5p	TDRD7	ENSG00000196116	CLASH	23622248	validated
mirtarbase	MIMAT0000066	hsa-let-7e-5p	TENT2	ENSG00000164329	CLASH	23622248	validated
mirtarbase	MIMAT0000066	hsa-let-7e-5p	TERF1	ENSG00000147601	CLASH	23622248	validated
mirtarbase	MIMAT0000066	hsa-let-7e-5p	TGFBR3	ENSG00000069702	PAR-CLIP	21572407	validated
mirtarbase	MIMAT0000066	hsa-let-7e-5p	TGOLN2	ENSG00000152291	PAR-CLIP	20371350	validated
mirtarbase	MIMAT0000066	hsa-let-7e-5p	THADA	ENSG00000115970	CLASH	23622248	validated
mirtarbase	MIMAT0000066	hsa-let-7e-5p	THBS1	ENSG00000137801	PAR-CLIP	24398324	validated
mirtarbase	MIMAT0000066	hsa-let-7e-5p	THEM6	ENSG00000130193	PAR-CLIP	23592263	validated
mirtarbase	MIMAT0000066	hsa-let-7e-5p	THEM6	ENSG00000130193	PAR-CLIP	24398324	validated
mirtarbase	MIMAT0000066	hsa-let-7e-5p	THYN1	ENSG00000151500	PAR-CLIP	20371350	validated
mirtarbase	MIMAT0000066	hsa-let-7e-5p	TIAF1	ENSG00000221995	PAR-CLIP	26701625	validated
mirtarbase	MIMAT0000066	hsa-let-7e-5p	TIMM50	ENSG00000105197	CLASH	23622248	validated
mirtarbase	MIMAT0000066	hsa-let-7e-5p	TIMP3	ENSG00000100234	CLASH	23622248	validated
mirtarbase	MIMAT0000066	hsa-let-7e-5p	TMED4	ENSG00000158604	PAR-CLIP	27292025	validated
mirtarbase	MIMAT0000066	hsa-let-7e-5p	TMED5	ENSG00000117500	PAR-CLIP	23592263	validated
mirtarbase	MIMAT0000066	hsa-let-7e-5p	TMED5	ENSG00000117500	HITS-CLIP	24906430	validated
mirtarbase	MIMAT0000066	hsa-let-7e-5p	TMEM107	ENSG00000179029	CLASH	23622248	validated
mirtarbase	MIMAT0000066	hsa-let-7e-5p	TMTC3	ENSG00000139324	PAR-CLIP	23592263	validated
mirtarbase	MIMAT0000066	hsa-let-7e-5p	TNFAIP1	ENSG00000109079	CLASH	23622248	validated
mirtarbase	MIMAT0000066	hsa-let-7e-5p	TNFAIP3	ENSG00000118503	Luciferase reporter assay//Western blot	26110642	validated
mirtarbase	MIMAT0000066	hsa-let-7e-5p	TNFRSF10B	ENSG00000120889	qRT-PCR//Western blot	24120475	validated
mirtarbase	MIMAT0000066	hsa-let-7e-5p	TNFRSF1A	ENSG00000067182	CLASH	23622248	validated
mirtarbase	MIMAT0000066	hsa-let-7e-5p	TNFSF9	ENSG00000125657	PAR-CLIP	23592263	validated
mirtarbase	MIMAT0000066	hsa-let-7e-5p	TNFSF9	ENSG00000125657	PAR-CLIP	26701625	validated
mirtarbase	MIMAT0000066	hsa-let-7e-5p	TOMM40L	ENSG00000158882	PAR-CLIP	26701625	validated
mirtarbase	MIMAT0000066	hsa-let-7e-5p	TOMM40L	ENSG00000158882	PAR-CLIP	27292025	validated
mirtarbase	MIMAT0000066	hsa-let-7e-5p	TRAPPC10	ENSG00000160218	PAR-CLIP	26701625	validated
mirtarbase	MIMAT0000066	hsa-let-7e-5p	TRIM71	ENSG00000206557	PAR-CLIP	20371350	validated
mirtarbase	MIMAT0000066	hsa-let-7e-5p	TRMO	ENSG00000136932	PAR-CLIP	23446348	validated
mirtarbase	MIMAT0000066	hsa-let-7e-5p	TRPV1	ENSG00000196689	CLASH	23622248	validated
mirtarbase	MIMAT0000066	hsa-let-7e-5p	TRRAP	ENSG00000196367	CLASH	23622248	validated
mirtarbase	MIMAT0000066	hsa-let-7e-5p	TSC22D2	ENSG00000196428	PAR-CLIP	23592263	validated
mirtarbase	MIMAT0000066	hsa-let-7e-5p	TSC22D2	ENSG00000196428	PAR-CLIP	24398324	validated
mirtarbase	MIMAT0000066	hsa-let-7e-5p	TTLL12	ENSG00000100304	CLASH	23622248	validated
mirtarbase	MIMAT0000066	hsa-let-7e-5p	TUBA1B	ENSG00000123416	CLASH	23622248	validated
mirtarbase	MIMAT0000066	hsa-let-7e-5p	TUBB2A	ENSG00000137267	PAR-CLIP	23592263	validated
mirtarbase	MIMAT0000066	hsa-let-7e-5p	TUBB4A	ENSG00000104833	PAR-CLIP	26701625	validated
mirtarbase	MIMAT0000066	hsa-let-7e-5p	TUBB4B	ENSG00000188229	CLASH	23622248	validated
mirtarbase	MIMAT0000066	hsa-let-7e-5p	TXLNA	ENSG00000084652	PAR-CLIP	21572407	validated
mirtarbase	MIMAT0000066	hsa-let-7e-5p	TXLNG	ENSG00000086712	PAR-CLIP	21572407	validated
mirtarbase	MIMAT0000066	hsa-let-7e-5p	TXNRD1	ENSG00000198431	CLASH	23622248	validated
mirtarbase	MIMAT0000066	hsa-let-7e-5p	UBAP2L	ENSG00000143569	CLASH	23622248	validated
mirtarbase	MIMAT0000066	hsa-let-7e-5p	UBE2H	ENSG00000186591	CLASH	23622248	validated
mirtarbase	MIMAT0000066	hsa-let-7e-5p	UBE2V2	ENSG00000169139	CLASH	23622248	validated
mirtarbase	MIMAT0000066	hsa-let-7e-5p	UBN2	ENSG00000157741	CLASH	23622248	validated
mirtarbase	MIMAT0000066	hsa-let-7e-5p	UBXN2B	ENSG00000215114	PAR-CLIP	21572407	validated
mirtarbase	MIMAT0000066	hsa-let-7e-5p	UGGT1	ENSG00000136731	CLASH	23622248	validated
mirtarbase	MIMAT0000066	hsa-let-7e-5p	UHRF1BP1	ENSG00000065060	CLASH	23622248	validated
mirtarbase	MIMAT0000066	hsa-let-7e-5p	UROC1	ENSG00000159650	CLASH	23622248	validated
mirtarbase	MIMAT0000066	hsa-let-7e-5p	USE1	ENSG00000053501	CLASH	23622248	validated
mirtarbase	MIMAT0000066	hsa-let-7e-5p	USP37	ENSG00000135913	CLASH	23622248	validated
mirtarbase	MIMAT0000066	hsa-let-7e-5p	USP38	ENSG00000170185	PAR-CLIP	21572407	validated
mirtarbase	MIMAT0000066	hsa-let-7e-5p	USP47	ENSG00000170242	PAR-CLIP	27292025	validated
mirtarbase	MIMAT0000066	hsa-let-7e-5p	UTP15	ENSG00000164338	CLASH	23622248	validated
mirtarbase	MIMAT0000066	hsa-let-7e-5p	VAMP2	ENSG00000220205	CLASH	23622248	validated
mirtarbase	MIMAT0000066	hsa-let-7e-5p	VARS1	ENSG00000096171	CLASH	23622248	validated
mirtarbase	MIMAT0000066	hsa-let-7e-5p	VARS1	ENSG00000231116	CLASH	23622248	validated
mirtarbase	MIMAT0000066	hsa-let-7e-5p	VARS1	ENSG00000204394	CLASH	23622248	validated
mirtarbase	MIMAT0000066	hsa-let-7e-5p	VARS1	ENSG00000231945	CLASH	23622248	validated
mirtarbase	MIMAT0000066	hsa-let-7e-5p	VARS1	ENSG00000226589	CLASH	23622248	validated
mirtarbase	MIMAT0000066	hsa-let-7e-5p	VARS1	ENSG00000224264	CLASH	23622248	validated
mirtarbase	MIMAT0000066	hsa-let-7e-5p	VARS1	ENSG00000227686	CLASH	23622248	validated
mirtarbase	MIMAT0000066	hsa-let-7e-5p	VCL	ENSG00000035403	PAR-CLIP	23592263	validated
mirtarbase	MIMAT0000066	hsa-let-7e-5p	VGLL4	ENSG00000144560	CLASH	23622248	validated
mirtarbase	MIMAT0000066	hsa-let-7e-5p	VPS13D	ENSG00000048707	CLASH	23622248	validated
mirtarbase	MIMAT0000066	hsa-let-7e-5p	WASL	ENSG00000106299	PAR-CLIP	22012620	validated
mirtarbase	MIMAT0000066	hsa-let-7e-5p	WASL	ENSG00000106299	PAR-CLIP	21572407	validated
mirtarbase	MIMAT0000066	hsa-let-7e-5p	WASL	ENSG00000106299	PAR-CLIP	20371350	validated
mirtarbase	MIMAT0000066	hsa-let-7e-5p	WDFY3	ENSG00000163625	CLASH	23622248	validated
mirtarbase	MIMAT0000066	hsa-let-7e-5p	WDR4	ENSG00000160193	CLASH	23622248	validated
mirtarbase	MIMAT0000066	hsa-let-7e-5p	WDR48	ENSG00000114742	CLASH	23622248	validated
mirtarbase	MIMAT0000066	hsa-let-7e-5p	WNT1	ENSG00000125084	Flow//Immunoblot//Luciferase reporter assay//Microarray//qRT-PCR	19398721	validated
mirtarbase	MIMAT0000066	hsa-let-7e-5p	XIAP	ENSG00000101966	CLASH	23622248	validated
mirtarbase	MIMAT0000066	hsa-let-7e-5p	YAE1	ENSG00000241127	PAR-CLIP	23592263	validated
mirtarbase	MIMAT0000066	hsa-let-7e-5p	YOD1	ENSG00000180667	PAR-CLIP	23446348	validated
mirtarbase	MIMAT0000066	hsa-let-7e-5p	YOD1	ENSG00000180667	PAR-CLIP	21572407	validated
mirtarbase	MIMAT0000066	hsa-let-7e-5p	YOD1	ENSG00000180667	PAR-CLIP	20371350	validated
mirtarbase	MIMAT0000066	hsa-let-7e-5p	YWHAE	ENSG00000274474	CLASH	23622248	validated
mirtarbase	MIMAT0000066	hsa-let-7e-5p	YWHAE	ENSG00000108953	CLASH	23622248	validated
mirtarbase	MIMAT0000066	hsa-let-7e-5p	YWHAG	ENSG00000170027	CLASH	23622248	validated
mirtarbase	MIMAT0000066	hsa-let-7e-5p	YWHAQ	ENSG00000134308	CLASH	23622248	validated
mirtarbase	MIMAT0000066	hsa-let-7e-5p	YWHAZ	ENSG00000164924	PAR-CLIP	23592263	validated
mirtarbase	MIMAT0000066	hsa-let-7e-5p	ZBTB37	ENSG00000185278	PAR-CLIP	20371350	validated
mirtarbase	MIMAT0000066	hsa-let-7e-5p	ZBTB5	ENSG00000168795	PAR-CLIP	23592263	validated
mirtarbase	MIMAT0000066	hsa-let-7e-5p	ZBTB5	ENSG00000168795	PAR-CLIP	24398324	validated
mirtarbase	MIMAT0000066	hsa-let-7e-5p	ZBTB5	ENSG00000168795	PAR-CLIP	21572407	validated
mirtarbase	MIMAT0000066	hsa-let-7e-5p	ZBTB5	ENSG00000168795	PAR-CLIP	20371350	validated
mirtarbase	MIMAT0000066	hsa-let-7e-5p	ZBTB8OS	ENSG00000176261	PAR-CLIP	23446348	validated
mirtarbase	MIMAT0000066	hsa-let-7e-5p	ZBTB8OS	ENSG00000176261	HITS-CLIP	23706177	validated
mirtarbase	MIMAT0000066	hsa-let-7e-5p	ZC3HAV1L	ENSG00000146858	PAR-CLIP	23592263	validated
mirtarbase	MIMAT0000066	hsa-let-7e-5p	ZCCHC3	ENSG00000247315	PAR-CLIP	23446348	validated
mirtarbase	MIMAT0000066	hsa-let-7e-5p	ZCCHC3	ENSG00000247315	PAR-CLIP	26701625	validated
mirtarbase	MIMAT0000066	hsa-let-7e-5p	ZFAND4	ENSG00000172671	HITS-CLIP	23706177	validated
mirtarbase	MIMAT0000066	hsa-let-7e-5p	ZFAND4	ENSG00000172671	HITS-CLIP	23313552	validated
mirtarbase	MIMAT0000066	hsa-let-7e-5p	ZFAND4	ENSG00000172671	PAR-CLIP	27292025	validated
mirtarbase	MIMAT0000066	hsa-let-7e-5p	ZFAND5	ENSG00000107372	CLASH	23622248	validated
mirtarbase	MIMAT0000066	hsa-let-7e-5p	ZFP3	ENSG00000180787	CLASH	23622248	validated
mirtarbase	MIMAT0000066	hsa-let-7e-5p	ZFP62	ENSG00000196670	CLASH	23622248	validated
mirtarbase	MIMAT0000066	hsa-let-7e-5p	ZKSCAN7	ENSG00000196345	CLASH	23622248	validated
mirtarbase	MIMAT0000066	hsa-let-7e-5p	ZKSCAN7	ENSG00000281894	CLASH	23622248	validated
mirtarbase	MIMAT0000066	hsa-let-7e-5p	ZNF200	ENSG00000010539	PAR-CLIP	21572407	validated
mirtarbase	MIMAT0000066	hsa-let-7e-5p	ZNF200	ENSG00000010539	PAR-CLIP	20371350	validated
mirtarbase	MIMAT0000066	hsa-let-7e-5p	ZNF236	ENSG00000130856	CLASH	23622248	validated
mirtarbase	MIMAT0000066	hsa-let-7e-5p	ZNF256	ENSG00000152454	CLASH	23622248	validated
mirtarbase	MIMAT0000066	hsa-let-7e-5p	ZNF264	ENSG00000083844	PAR-CLIP	21572407	validated
mirtarbase	MIMAT0000066	hsa-let-7e-5p	ZNF28	ENSG00000198538	PAR-CLIP	23592263	validated
mirtarbase	MIMAT0000066	hsa-let-7e-5p	ZNF284	ENSG00000186026	CLASH	23622248	validated
mirtarbase	MIMAT0000066	hsa-let-7e-5p	ZNF417	ENSG00000173480	HITS-CLIP	23313552	validated
mirtarbase	MIMAT0000066	hsa-let-7e-5p	ZNF443	ENSG00000180855	HITS-CLIP	23313552	validated
mirtarbase	MIMAT0000066	hsa-let-7e-5p	ZNF451	ENSG00000112200	CLASH	23622248	validated
mirtarbase	MIMAT0000066	hsa-let-7e-5p	ZNF460	ENSG00000197714	PAR-CLIP	21572407	validated
mirtarbase	MIMAT0000066	hsa-let-7e-5p	ZNF460	ENSG00000197714	PAR-CLIP	20371350	validated
mirtarbase	MIMAT0000066	hsa-let-7e-5p	ZNF556	ENSG00000172000	HITS-CLIP	23824327	validated
mirtarbase	MIMAT0000066	hsa-let-7e-5p	ZNF566	ENSG00000186017	PAR-CLIP	23446348	validated
mirtarbase	MIMAT0000066	hsa-let-7e-5p	ZNF566	ENSG00000186017	PAR-CLIP	21572407	validated
mirtarbase	MIMAT0000066	hsa-let-7e-5p	ZNF566	ENSG00000186017	PAR-CLIP	20371350	validated
mirtarbase	MIMAT0000066	hsa-let-7e-5p	ZNF578	ENSG00000258405	HITS-CLIP	23706177	validated
mirtarbase	MIMAT0000066	hsa-let-7e-5p	ZNF584	ENSG00000171574	HITS-CLIP	23706177	validated
mirtarbase	MIMAT0000066	hsa-let-7e-5p	ZNF587	ENSG00000198466	PAR-CLIP	23592263	validated
mirtarbase	MIMAT0000066	hsa-let-7e-5p	ZNF609	ENSG00000180357	PAR-CLIP	26701625	validated
mirtarbase	MIMAT0000066	hsa-let-7e-5p	ZNF611	ENSG00000213020	PAR-CLIP	21572407	validated
mirtarbase	MIMAT0000066	hsa-let-7e-5p	ZNF611	ENSG00000213020	PAR-CLIP	20371350	validated
mirtarbase	MIMAT0000066	hsa-let-7e-5p	ZNF611	ENSG00000213020	HITS-CLIP	23706177	validated
mirtarbase	MIMAT0000066	hsa-let-7e-5p	ZNF644	ENSG00000122482	PAR-CLIP	23446348	validated
mirtarbase	MIMAT0000066	hsa-let-7e-5p	ZNF652	ENSG00000198740	CLASH	23622248	validated
mirtarbase	MIMAT0000066	hsa-let-7e-5p	ZNF738	ENSG00000172687	HITS-CLIP	23706177	validated
mirtarbase	MIMAT0000066	hsa-let-7e-5p	ZNF770	ENSG00000198146	CLASH	23622248	validated
mirtarbase	MIMAT0000066	hsa-let-7e-5p	ZNF774	ENSG00000196391	PAR-CLIP	22100165	validated
mirtarbase	MIMAT0000066	hsa-let-7e-5p	ZNF774	ENSG00000196391	HITS-CLIP	27418678	validated
mirtarbase	MIMAT0000066	hsa-let-7e-5p	ZNF799	ENSG00000196466	HITS-CLIP	23313552	validated
mirtarbase	MIMAT0000066	hsa-let-7e-5p	ZNF8	ENSG00000278129	PAR-CLIP	23592263	validated
mirtarbase	MIMAT0000066	hsa-let-7e-5p	ZNF805	ENSG00000204524	CLASH	23622248	validated
mirtarbase	MIMAT0000422	hsa-miR-124-3p	AAMDC	ENSG00000087884	Microarray	18668037	validated
mirtarbase	MIMAT0000422	hsa-miR-124-3p	AARS1	ENSG00000090861	Microarray	18668037	validated
mirtarbase	MIMAT0000422	hsa-miR-124-3p	AATF	ENSG00000276072	Proteomics;Microarray	18668037	validated
mirtarbase	MIMAT0000422	hsa-miR-124-3p	AATF	ENSG00000275700	Proteomics;Microarray	18668037	validated
mirtarbase	MIMAT0000422	hsa-miR-124-3p	ABCC3	ENSG00000108846	Microarray	18668037	validated
mirtarbase	MIMAT0000422	hsa-miR-124-3p	ABCF2	ENSG00000033050	Proteomics;Microarray	18668037	validated
mirtarbase	MIMAT0000422	hsa-miR-124-3p	ABCG8	ENSG00000143921	Microarray	18668037	validated
mirtarbase	MIMAT0000422	hsa-miR-124-3p	ABHD4	ENSG00000100439	Microarray	18668037	validated
mirtarbase	MIMAT0000422	hsa-miR-124-3p	ABHD5	ENSG00000011198	Microarray	15685193	validated
mirtarbase	MIMAT0000422	hsa-miR-124-3p	ABHD5	ENSG00000011198	Microarray	18668037	validated
mirtarbase	MIMAT0000422	hsa-miR-124-3p	ABITRAM	ENSG00000119328	Microarray	18668037	validated
mirtarbase	MIMAT0000422	hsa-miR-124-3p	ABRAXAS2	ENSG00000165660	Microarray	18668037	validated
mirtarbase	MIMAT0000422	hsa-miR-124-3p	ABT1	ENSG00000146109	Microarray	18668037	validated
mirtarbase	MIMAT0000422	hsa-miR-124-3p	ABT1	ENSG00000146109	PAR-CLIP	20371350	validated
mirtarbase	MIMAT0000422	hsa-miR-124-3p	ACAA2	ENSG00000167315	Microarray//qRT-PCR	16549876	validated
mirtarbase	MIMAT0000422	hsa-miR-124-3p	ACAA2	ENSG00000167315	Microarray	15685193	validated
mirtarbase	MIMAT0000422	hsa-miR-124-3p	ACAA2	ENSG00000167315	Microarray	18668037	validated
mirtarbase	MIMAT0000422	hsa-miR-124-3p	ACADL	ENSG00000115361	Microarray	18668037	validated
mirtarbase	MIMAT0000422	hsa-miR-124-3p	ACADVL	ENSG00000072778	Microarray	18668037	validated
mirtarbase	MIMAT0000422	hsa-miR-124-3p	ACAT2	ENSG00000120437	Microarray	18668037	validated
mirtarbase	MIMAT0000422	hsa-miR-124-3p	ACOT11	ENSG00000162390	Microarray	18668037	validated
mirtarbase	MIMAT0000422	hsa-miR-124-3p	ACP6	ENSG00000162836	Microarray	18668037	validated
mirtarbase	MIMAT0000422	hsa-miR-124-3p	ACSL5	ENSG00000197142	Microarray	18668037	validated
mirtarbase	MIMAT0000422	hsa-miR-124-3p	ACTB	ENSG00000075624	PAR-CLIP	23446348	validated
mirtarbase	MIMAT0000422	hsa-miR-124-3p	ACTB	ENSG00000075624	PAR-CLIP	20371350	validated
mirtarbase	MIMAT0000422	hsa-miR-124-3p	ACTR3	ENSG00000115091	Proteomics;Microarray	18668037	validated
mirtarbase	MIMAT0000422	hsa-miR-124-3p	ACTR5	ENSG00000101442	Proteomics	18668037	validated
mirtarbase	MIMAT0000422	hsa-miR-124-3p	ACTR8	ENSG00000113812	Microarray//Microarray;Other	15685193	validated
mirtarbase	MIMAT0000422	hsa-miR-124-3p	ADAM15	ENSG00000143537	Microarray	18668037	validated
mirtarbase	MIMAT0000422	hsa-miR-124-3p	ADAMTS1	ENSG00000154734	Microarray	18668037	validated
mirtarbase	MIMAT0000422	hsa-miR-124-3p	ADAMTSL5	ENSG00000185761	Microarray	18668037	validated
mirtarbase	MIMAT0000422	hsa-miR-124-3p	ADARB1	ENSG00000197381	Microarray	18668037	validated
mirtarbase	MIMAT0000422	hsa-miR-124-3p	ADCY3	ENSG00000138031	Microarray	18668037	validated
mirtarbase	MIMAT0000422	hsa-miR-124-3p	ADCY6	ENSG00000174233	Microarray	18668037	validated
mirtarbase	MIMAT0000422	hsa-miR-124-3p	ADCY9	ENSG00000162104	Microarray	18668037	validated
mirtarbase	MIMAT0000422	hsa-miR-124-3p	ADD3	ENSG00000148700	Proteomics;Microarray	18668037	validated
mirtarbase	MIMAT0000422	hsa-miR-124-3p	ADGRA1	ENSG00000197177	Microarray	18668037	validated
mirtarbase	MIMAT0000422	hsa-miR-124-3p	ADIPOR2	ENSG00000006831	Reporter assay	15806104	validated
mirtarbase	MIMAT0000422	hsa-miR-124-3p	ADIPOR2	ENSG00000285070	Reporter assay	15806104	validated
mirtarbase	MIMAT0000422	hsa-miR-124-3p	ADPRH	ENSG00000144843	Microarray	18668037	validated
mirtarbase	MIMAT0000422	hsa-miR-124-3p	ADRB3	ENSG00000188778	HITS-CLIP	23824327	validated
mirtarbase	MIMAT0000422	hsa-miR-124-3p	ADRB3	ENSG00000188778	HITS-CLIP	23313552	validated
mirtarbase	MIMAT0000422	hsa-miR-124-3p	AFAP1L1	ENSG00000157510	Microarray	18668037	validated
mirtarbase	MIMAT0000422	hsa-miR-124-3p	AFDN	ENSG00000130396	Proteomics;Microarray	18668037	validated
mirtarbase	MIMAT0000422	hsa-miR-124-3p	AGO2	ENSG00000123908	PAR-CLIP	20371350	validated
mirtarbase	MIMAT0000422	hsa-miR-124-3p	AGTR1	ENSG00000144891	Microarray	18668037	validated
mirtarbase	MIMAT0000422	hsa-miR-124-3p	AGTR2	ENSG00000180772	Microarray	18668037	validated
mirtarbase	MIMAT0000422	hsa-miR-124-3p	AHNAK2	ENSG00000185567	Proteomics;Microarray	18668037	validated
mirtarbase	MIMAT0000422	hsa-miR-124-3p	AHR	ENSG00000106546	Microarray	15685193	validated
mirtarbase	MIMAT0000422	hsa-miR-124-3p	AHR	ENSG00000106546	Luciferase reporter assay//Western blot	22024478	validated
mirtarbase	MIMAT0000422	hsa-miR-124-3p	AHR	ENSG00000106546	Luciferase reporter assay//qRT-PCR//Western blot	26802080	validated
mirtarbase	MIMAT0000422	hsa-miR-124-3p	AHRR	ENSG00000286169	Microarray	18668037	validated
mirtarbase	MIMAT0000422	hsa-miR-124-3p	AIF1L	ENSG00000126878	Microarray	18668037	validated
mirtarbase	MIMAT0000422	hsa-miR-124-3p	AK2	ENSG00000004455	Microarray//Microarray;Other	15685193	validated
mirtarbase	MIMAT0000422	hsa-miR-124-3p	AK3	ENSG00000147853	Microarray	18668037	validated
mirtarbase	MIMAT0000422	hsa-miR-124-3p	AKAP4	ENSG00000147081	Microarray	18668037	validated
mirtarbase	MIMAT0000422	hsa-miR-124-3p	AKT1S1	ENSG00000204673	Microarray	18668037	validated
mirtarbase	MIMAT0000422	hsa-miR-124-3p	AKT2	ENSG00000105221	Microarray	18668037	validated
mirtarbase	MIMAT0000422	hsa-miR-124-3p	AKT2	ENSG00000105221	Immunoblot//Luciferase reporter assay//qRT-PCR//Western blot	27175587	validated
mirtarbase	MIMAT0000422	hsa-miR-124-3p	AKT3	ENSG00000275199	Microarray	18668037	validated
mirtarbase	MIMAT0000422	hsa-miR-124-3p	AKT3	ENSG00000117020	Microarray	18668037	validated
mirtarbase	MIMAT0000422	hsa-miR-124-3p	AKT3	ENSG00000275199	PAR-CLIP	20371350	validated
mirtarbase	MIMAT0000422	hsa-miR-124-3p	AKT3	ENSG00000117020	PAR-CLIP	20371350	validated
mirtarbase	MIMAT0000422	hsa-miR-124-3p	ALDH18A1	ENSG00000059573	Proteomics;Microarray	18668037	validated
mirtarbase	MIMAT0000422	hsa-miR-124-3p	ALDH3B2	ENSG00000132746	Proteomics;Microarray	18668037	validated
mirtarbase	MIMAT0000422	hsa-miR-124-3p	ALDH9A1	ENSG00000143149	Microarray	15685193	validated
mirtarbase	MIMAT0000422	hsa-miR-124-3p	ALDH9A1	ENSG00000143149	Microarray	18668037	validated
mirtarbase	MIMAT0000422	hsa-miR-124-3p	ALDOB	ENSG00000136872	Proteomics;Microarray	18668037	validated
mirtarbase	MIMAT0000422	hsa-miR-124-3p	ALG14	ENSG00000172339	PAR-CLIP	22100165	validated
mirtarbase	MIMAT0000422	hsa-miR-124-3p	ALG2	ENSG00000119523	Microarray	18668037	validated
mirtarbase	MIMAT0000422	hsa-miR-124-3p	AMIGO2	ENSG00000139211	Microarray	18668037	validated
mirtarbase	MIMAT0000422	hsa-miR-124-3p	AMMECR1	ENSG00000101935	Microarray	18668037	validated
mirtarbase	MIMAT0000422	hsa-miR-124-3p	AMOTL1	ENSG00000166025	PAR-CLIP	23592263	validated
mirtarbase	MIMAT0000422	hsa-miR-124-3p	AMOTL1	ENSG00000166025	PAR-CLIP	22012620	validated
mirtarbase	MIMAT0000422	hsa-miR-124-3p	AMOTL1	ENSG00000166025	PAR-CLIP//HITS-CLIP	21572407	validated
mirtarbase	MIMAT0000422	hsa-miR-124-3p	AMOTL1	ENSG00000166025	PAR-CLIP	20371350	validated
mirtarbase	MIMAT0000422	hsa-miR-124-3p	AMOTL1	ENSG00000166025	GFP reporter assay//Western blot//qRT-PCR	25218344	validated
mirtarbase	MIMAT0000422	hsa-miR-124-3p	ANAPC4	ENSG00000053900	Proteomics;Microarray	18668037	validated
mirtarbase	MIMAT0000422	hsa-miR-124-3p	ANAPC5	ENSG00000089053	Proteomics;Microarray	18668037	validated
mirtarbase	MIMAT0000422	hsa-miR-124-3p	ANAPC7	ENSG00000196510	Proteomics;Microarray	18668037	validated
mirtarbase	MIMAT0000422	hsa-miR-124-3p	ANGPTL4	ENSG00000167772	Microarray	18668037	validated
mirtarbase	MIMAT0000422	hsa-miR-124-3p	ANGPTL7	ENSG00000171819	Microarray	18668037	validated
mirtarbase	MIMAT0000422	hsa-miR-124-3p	ANKRD27	ENSG00000105186	Microarray	15685193	validated
mirtarbase	MIMAT0000422	hsa-miR-124-3p	ANKRD27	ENSG00000105186	Microarray	18668037	validated
mirtarbase	MIMAT0000422	hsa-miR-124-3p	ANKRD36B	ENSG00000196912	Microarray	18668037	validated
mirtarbase	MIMAT0000422	hsa-miR-124-3p	ANKRD42	ENSG00000137494	Microarray	18668037	validated
mirtarbase	MIMAT0000422	hsa-miR-124-3p	ANKS1B	ENSG00000185046	Microarray	18668037	validated
mirtarbase	MIMAT0000422	hsa-miR-124-3p	ANKS3	ENSG00000168096	Microarray	18668037	validated
mirtarbase	MIMAT0000422	hsa-miR-124-3p	ANKS6	ENSG00000165138	Microarray	18668037	validated
mirtarbase	MIMAT0000422	hsa-miR-124-3p	ANO1	ENSG00000131620	Microarray	18668037	validated
mirtarbase	MIMAT0000422	hsa-miR-124-3p	ANO6	ENSG00000177119	Microarray	18668037	validated
mirtarbase	MIMAT0000422	hsa-miR-124-3p	ANP32E	ENSG00000143401	PAR-CLIP	20371350	validated
mirtarbase	MIMAT0000422	hsa-miR-124-3p	ANPEP	ENSG00000166825	Proteomics;Microarray	18668037	validated
mirtarbase	MIMAT0000422	hsa-miR-124-3p	ANXA11	ENSG00000122359	Microarray	18668037	validated
mirtarbase	MIMAT0000422	hsa-miR-124-3p	ANXA5	ENSG00000164111	Proteomics;Microarray	18668037	validated
mirtarbase	MIMAT0000422	hsa-miR-124-3p	ANXA6	ENSG00000197043	Microarray	18668037	validated
mirtarbase	MIMAT0000422	hsa-miR-124-3p	ANXA8	ENSG00000265190	Microarray	15685193	validated
mirtarbase	MIMAT0000422	hsa-miR-124-3p	AP1M2	ENSG00000129354	Microarray	15685193	validated
mirtarbase	MIMAT0000422	hsa-miR-124-3p	AP1M2	ENSG00000129354	Microarray	18668037	validated
mirtarbase	MIMAT0000422	hsa-miR-124-3p	APEX2	ENSG00000169188	Microarray	15685193	validated
mirtarbase	MIMAT0000422	hsa-miR-124-3p	APEX2	ENSG00000169188	Microarray	18668037	validated
mirtarbase	MIMAT0000422	hsa-miR-124-3p	APPL2	ENSG00000136044	Microarray	18668037	validated
mirtarbase	MIMAT0000422	hsa-miR-124-3p	AR	ENSG00000169083	Luciferase reporter assay//qRT-PCR//Western blot	22386953	validated
mirtarbase	MIMAT0000422	hsa-miR-124-3p	AR	ENSG00000169083	Luciferase reporter assay	23069658	validated
mirtarbase	MIMAT0000422	hsa-miR-124-3p	ARAF	ENSG00000078061	Microarray	15685193	validated
mirtarbase	MIMAT0000422	hsa-miR-124-3p	ARAF	ENSG00000078061	Microarray	18668037	validated
mirtarbase	MIMAT0000422	hsa-miR-124-3p	ARFIP1	ENSG00000164144	Microarray	18668037	validated
mirtarbase	MIMAT0000422	hsa-miR-124-3p	ARFIP1	ENSG00000164144	Microarray	15685193	validated
mirtarbase	MIMAT0000422	hsa-miR-124-3p	ARHGAP1	ENSG00000175220	PAR-CLIP	23592263	validated
mirtarbase	MIMAT0000422	hsa-miR-124-3p	ARHGAP1	ENSG00000175220	PAR-CLIP	21572407	validated
mirtarbase	MIMAT0000422	hsa-miR-124-3p	ARHGAP1	ENSG00000175220	PAR-CLIP	20371350	validated
mirtarbase	MIMAT0000422	hsa-miR-124-3p	ARHGAP1	ENSG00000175220	PAR-CLIP	27292025	validated
mirtarbase	MIMAT0000422	hsa-miR-124-3p	ARHGAP22	ENSG00000128805	Microarray	18668037	validated
mirtarbase	MIMAT0000422	hsa-miR-124-3p	ARHGAP28	ENSG00000088756	Microarray	18668037	validated
mirtarbase	MIMAT0000422	hsa-miR-124-3p	ARHGAP29	ENSG00000137962	Microarray	15685193	validated
mirtarbase	MIMAT0000422	hsa-miR-124-3p	ARHGEF1	ENSG00000076928	Microarray	15685193	validated
mirtarbase	MIMAT0000422	hsa-miR-124-3p	ARHGEF1	ENSG00000076928	Microarray	18668037	validated
mirtarbase	MIMAT0000422	hsa-miR-124-3p	ARHGEF26	ENSG00000277101	PAR-CLIP	21572407	validated
mirtarbase	MIMAT0000422	hsa-miR-124-3p	ARHGEF26	ENSG00000114790	PAR-CLIP	21572407	validated
mirtarbase	MIMAT0000422	hsa-miR-124-3p	ARL5B	ENSG00000165997	PAR-CLIP	20371350	validated
mirtarbase	MIMAT0000422	hsa-miR-124-3p	ARMC1	ENSG00000104442	Microarray	18668037	validated
mirtarbase	MIMAT0000422	hsa-miR-124-3p	ARMCX2	ENSG00000184867	Microarray	18668037	validated
mirtarbase	MIMAT0000422	hsa-miR-124-3p	ARPC1B	ENSG00000130429	Microarray	15685193	validated
mirtarbase	MIMAT0000422	hsa-miR-124-3p	ARPC1B	ENSG00000130429	Proteomics;Microarray	18668037	validated
mirtarbase	MIMAT0000422	hsa-miR-124-3p	ARPC5L	ENSG00000136950	Proteomics	18668037	validated
mirtarbase	MIMAT0000422	hsa-miR-124-3p	ARPP21	ENSG00000172995	Microarray	18668037	validated
mirtarbase	MIMAT0000422	hsa-miR-124-3p	ARSD	ENSG00000006756	HITS-CLIP	27418678	validated
mirtarbase	MIMAT0000422	hsa-miR-124-3p	ASCC2	ENSG00000100325	Microarray	18668037	validated
mirtarbase	MIMAT0000422	hsa-miR-124-3p	ASCC3	ENSG00000112249	Microarray	18668037	validated
mirtarbase	MIMAT0000422	hsa-miR-124-3p	ASPN	ENSG00000106819	Microarray	18668037	validated
mirtarbase	MIMAT0000422	hsa-miR-124-3p	ASPRV1	ENSG00000244617	Microarray	15685193	validated
mirtarbase	MIMAT0000422	hsa-miR-124-3p	ATAD3A	ENSG00000197785	Proteomics;Microarray	18668037	validated
mirtarbase	MIMAT0000422	hsa-miR-124-3p	ATG4A	ENSG00000101844	Microarray	18668037	validated
mirtarbase	MIMAT0000422	hsa-miR-124-3p	ATOH8	ENSG00000168874	Microarray	18668037	validated
mirtarbase	MIMAT0000422	hsa-miR-124-3p	ATP6V0E1	ENSG00000113732	Microarray//qRT-PCR	16549876	validated
mirtarbase	MIMAT0000422	hsa-miR-124-3p	ATP6V0E1	ENSG00000113732	Microarray	15685193	validated
mirtarbase	MIMAT0000422	hsa-miR-124-3p	ATP8B2	ENSG00000143515	Microarray	18668037	validated
mirtarbase	MIMAT0000422	hsa-miR-124-3p	ATP8B3	ENSG00000130270	Microarray	18668037	validated
mirtarbase	MIMAT0000422	hsa-miR-124-3p	ATRIP	ENSG00000164053	Microarray	18668037	validated
mirtarbase	MIMAT0000422	hsa-miR-124-3p	ATXN2L	ENSG00000168488	Proteomics;Microarray	18668037	validated
mirtarbase	MIMAT0000422	hsa-miR-124-3p	AURKA	ENSG00000087586	Proteomics;Microarray	18668037	validated
mirtarbase	MIMAT0000422	hsa-miR-124-3p	AURKB	ENSG00000178999	Proteomics;Microarray	18668037	validated
mirtarbase	MIMAT0000422	hsa-miR-124-3p	AVEN	ENSG00000169857	Microarray	18668037	validated
mirtarbase	MIMAT0000422	hsa-miR-124-3p	AZF1		HITS-CLIP	23313552	validated
mirtarbase	MIMAT0000422	hsa-miR-124-3p	B3GNT2	ENSG00000170340	Microarray	18668037	validated
mirtarbase	MIMAT0000422	hsa-miR-124-3p	B4GALNT3	ENSG00000139044	HITS-CLIP	19536157	validated
mirtarbase	MIMAT0000422	hsa-miR-124-3p	B4GALT1	ENSG00000086062	Microarray	15685193	validated
mirtarbase	MIMAT0000422	hsa-miR-124-3p	B4GALT1	ENSG00000086062	Microarray	18668037	validated
mirtarbase	MIMAT0000422	hsa-miR-124-3p	B4GALT1	ENSG00000086062	Luciferase reporter assay//qRT-PCR//Western blot	27516205	validated
mirtarbase	MIMAT0000422	hsa-miR-124-3p	B4GALT5	ENSG00000158470	Microarray	18668037	validated
mirtarbase	MIMAT0000422	hsa-miR-124-3p	BABAM1	ENSG00000105393	Microarray	18668037	validated
mirtarbase	MIMAT0000422	hsa-miR-124-3p	BABAM2	ENSG00000158019	Proteomics;Microarray	18668037	validated
mirtarbase	MIMAT0000422	hsa-miR-124-3p	BACE1	ENSG00000186318	Luciferase reporter assay	18434550	validated
mirtarbase	MIMAT0000422	hsa-miR-124-3p	BAG5	ENSG00000166170	Microarray	18668037	validated
mirtarbase	MIMAT0000422	hsa-miR-124-3p	BAHD1	ENSG00000140320	HITS-CLIP	23313552	validated
mirtarbase	MIMAT0000422	hsa-miR-124-3p	BARX1	ENSG00000131668	Microarray	18668037	validated
mirtarbase	MIMAT0000422	hsa-miR-124-3p	BCAP29	ENSG00000075790	Microarray	18668037	validated
mirtarbase	MIMAT0000422	hsa-miR-124-3p	BCAP29	ENSG00000283852	Microarray	18668037	validated
mirtarbase	MIMAT0000422	hsa-miR-124-3p	BCCIP	ENSG00000107949	Proteomics;Microarray	18668037	validated
mirtarbase	MIMAT0000422	hsa-miR-124-3p	BCL6	ENSG00000113916	Microarray	18668037	validated
mirtarbase	MIMAT0000422	hsa-miR-124-3p	BCL6B	ENSG00000161940	Microarray	18668037	validated
mirtarbase	MIMAT0000422	hsa-miR-124-3p	BDKRB1	ENSG00000100739	Microarray	18668037	validated
mirtarbase	MIMAT0000422	hsa-miR-124-3p	BDNF	ENSG00000176697	LacZ reporter assay	23601049	validated
mirtarbase	MIMAT0000422	hsa-miR-124-3p	BEND3	ENSG00000178409	Proteomics;Microarray	18668037	validated
mirtarbase	MIMAT0000422	hsa-miR-124-3p	BEX1	ENSG00000133169	Microarray	18668037	validated
mirtarbase	MIMAT0000422	hsa-miR-124-3p	BICD2	ENSG00000185963	Microarray	18668037	validated
mirtarbase	MIMAT0000422	hsa-miR-124-3p	BIRC2	ENSG00000110330	Microarray	18668037	validated
mirtarbase	MIMAT0000422	hsa-miR-124-3p	BLOC1S5	ENSG00000188428	HITS-CLIP	23824327	validated
mirtarbase	MIMAT0000422	hsa-miR-124-3p	BLOC1S6	ENSG00000104164	Microarray	18668037	validated
mirtarbase	MIMAT0000422	hsa-miR-124-3p	BLOC1S6	ENSG00000104164	Microarray	15685193	validated
mirtarbase	MIMAT0000422	hsa-miR-124-3p	BMP6	ENSG00000153162	Microarray	18668037	validated
mirtarbase	MIMAT0000422	hsa-miR-124-3p	BMPR1A	ENSG00000107779	Microarray	18668037	validated
mirtarbase	MIMAT0000422	hsa-miR-124-3p	BRWD1	ENSG00000185658	Microarray	18668037	validated
mirtarbase	MIMAT0000422	hsa-miR-124-3p	BTC	ENSG00000174808	Microarray	18668037	validated
mirtarbase	MIMAT0000422	hsa-miR-124-3p	BTG3	ENSG00000281484	Microarray	18668037	validated
mirtarbase	MIMAT0000422	hsa-miR-124-3p	BTG3	ENSG00000154640	Microarray	18668037	validated
mirtarbase	MIMAT0000422	hsa-miR-124-3p	BTG3	ENSG00000281484	Microarray	15685193	validated
mirtarbase	MIMAT0000422	hsa-miR-124-3p	BTG3	ENSG00000154640	Microarray	15685193	validated
mirtarbase	MIMAT0000422	hsa-miR-124-3p	BVES	ENSG00000112276	Microarray	18668037	validated
mirtarbase	MIMAT0000422	hsa-miR-124-3p	C12orf40	ENSG00000180116	Microarray	18668037	validated
mirtarbase	MIMAT0000422	hsa-miR-124-3p	C14orf178		Microarray	18668037	validated
mirtarbase	MIMAT0000422	hsa-miR-124-3p	C1orf122	ENSG00000197982	Microarray	18668037	validated
mirtarbase	MIMAT0000422	hsa-miR-124-3p	C1orf198	ENSG00000119280	Microarray	18668037	validated
mirtarbase	MIMAT0000422	hsa-miR-124-3p	C4BPB	ENSG00000123843	Microarray	18668037	validated
mirtarbase	MIMAT0000422	hsa-miR-124-3p	C6orf89	ENSG00000198663	Microarray	18668037	validated
mirtarbase	MIMAT0000422	hsa-miR-124-3p	C8orf33	ENSG00000182307	Microarray	18668037	validated
mirtarbase	MIMAT0000422	hsa-miR-124-3p	C9orf85	ENSG00000155621	Microarray	18668037	validated
mirtarbase	MIMAT0000422	hsa-miR-124-3p	CA12	ENSG00000074410	Microarray	18668037	validated
mirtarbase	MIMAT0000422	hsa-miR-124-3p	CA5B	ENSG00000169239	Microarray	18668037	validated
mirtarbase	MIMAT0000422	hsa-miR-124-3p	CABLES1	ENSG00000134508	Microarray	18668037	validated
mirtarbase	MIMAT0000422	hsa-miR-124-3p	CABP1	ENSG00000157782	Microarray	18668037	validated
mirtarbase	MIMAT0000422	hsa-miR-124-3p	CABP7	ENSG00000100314	Microarray	18668037	validated
mirtarbase	MIMAT0000422	hsa-miR-124-3p	CACUL1	ENSG00000151893	Microarray	18668037	validated
mirtarbase	MIMAT0000422	hsa-miR-124-3p	CALCRL	ENSG00000064989	Microarray	18668037	validated
mirtarbase	MIMAT0000422	hsa-miR-124-3p	CALR	ENSG00000179218	Microarray	18668037	validated
mirtarbase	MIMAT0000422	hsa-miR-124-3p	CALU	ENSG00000128595	Microarray	18668037	validated
mirtarbase	MIMAT0000422	hsa-miR-124-3p	CAMP	ENSG00000164047	Microarray	18668037	validated
mirtarbase	MIMAT0000422	hsa-miR-124-3p	CAMTA1	ENSG00000171735	Luciferase reporter assay//qRT-PCR//Western blot	23853098	validated
mirtarbase	MIMAT0000422	hsa-miR-124-3p	CAPN11	ENSG00000137225	Microarray	18668037	validated
mirtarbase	MIMAT0000422	hsa-miR-124-3p	CAPNS1	ENSG00000126247	Microarray	18668037	validated
mirtarbase	MIMAT0000422	hsa-miR-124-3p	CAPNS1	ENSG00000126247	Immunoblot//Luciferase reporter assay//qRT-PCR	26530859	validated
mirtarbase	MIMAT0000422	hsa-miR-124-3p	CAPRIN1	ENSG00000135387	Proteomics;Microarray	18668037	validated
mirtarbase	MIMAT0000422	hsa-miR-124-3p	CAPRIN2	ENSG00000110888	Microarray	18668037	validated
mirtarbase	MIMAT0000422	hsa-miR-124-3p	CARD14	ENSG00000141527	Microarray	18668037	validated
mirtarbase	MIMAT0000422	hsa-miR-124-3p	CARNMT1	ENSG00000156017	Microarray	18668037	validated
mirtarbase	MIMAT0000422	hsa-miR-124-3p	CARNMT1	ENSG00000156017	PAR-CLIP	23592263	validated
mirtarbase	MIMAT0000422	hsa-miR-124-3p	CASC3	ENSG00000108349	Luciferase reporter assay	27029030	validated
mirtarbase	MIMAT0000422	hsa-miR-124-3p	CAST	ENSG00000153113	Microarray	18668037	validated
mirtarbase	MIMAT0000422	hsa-miR-124-3p	CAV1	ENSG00000105974	Microarray	15685193	validated
mirtarbase	MIMAT0000422	hsa-miR-124-3p	CAV1	ENSG00000105974	Proteomics;Microarray	18668037	validated
mirtarbase	MIMAT0000422	hsa-miR-124-3p	CAV1	ENSG00000105974	Luciferase reporter assay//qRT-PCR//Western blot	24000013	validated
mirtarbase	MIMAT0000422	hsa-miR-124-3p	CAV1	ENSG00000105974	Western blot	26002553	validated
mirtarbase	MIMAT0000422	hsa-miR-124-3p	CAVIN1	ENSG00000177469	Proteomics;Microarray	18668037	validated
mirtarbase	MIMAT0000422	hsa-miR-124-3p	CAVIN3	ENSG00000170955	Microarray	18668037	validated
mirtarbase	MIMAT0000422	hsa-miR-124-3p	CBL	ENSG00000110395	Luciferase reporter assay//qRT-PCR//Western blot	27842510	validated
mirtarbase	MIMAT0000422	hsa-miR-124-3p	CBR3	ENSG00000159231	Microarray	18668037	validated
mirtarbase	MIMAT0000422	hsa-miR-124-3p	CBX2	ENSG00000173894	Microarray	18668037	validated
mirtarbase	MIMAT0000422	hsa-miR-124-3p	CC2D2A	ENSG00000048342	Microarray	18668037	validated
mirtarbase	MIMAT0000422	hsa-miR-124-3p	CCAR2	ENSG00000158941	Proteomics;Microarray	18668037	validated
mirtarbase	MIMAT0000422	hsa-miR-124-3p	CCDC102B	ENSG00000150636	Microarray	18668037	validated
mirtarbase	MIMAT0000422	hsa-miR-124-3p	CCDC121	ENSG00000176714	Microarray	18668037	validated
mirtarbase	MIMAT0000422	hsa-miR-124-3p	CCDC142	ENSG00000135637	Microarray	18668037	validated
mirtarbase	MIMAT0000422	hsa-miR-124-3p	CCDC28A	ENSG00000024862	Microarray	18668037	validated
mirtarbase	MIMAT0000422	hsa-miR-124-3p	CCDC3	ENSG00000151468	Microarray	18668037	validated
mirtarbase	MIMAT0000422	hsa-miR-124-3p	CCDC39	ENSG00000284862	Microarray	18668037	validated
mirtarbase	MIMAT0000422	hsa-miR-124-3p	CCDC68	ENSG00000166510	Microarray	18668037	validated
mirtarbase	MIMAT0000422	hsa-miR-124-3p	CCDC71	ENSG00000177352	Microarray	18668037	validated
mirtarbase	MIMAT0000422	hsa-miR-124-3p	CCDC86	ENSG00000110104	Proteomics;Microarray	18668037	validated
mirtarbase	MIMAT0000422	hsa-miR-124-3p	CCL2	ENSG00000108691	Luciferase reporter assay	19404929	validated
mirtarbase	MIMAT0000422	hsa-miR-124-3p	CCL2	ENSG00000108691	Luciferase reporter assay//qRT-PCR//Western blot	24122720	validated
mirtarbase	MIMAT0000422	hsa-miR-124-3p	CCM2L	ENSG00000101331	Microarray	18668037	validated
mirtarbase	MIMAT0000422	hsa-miR-124-3p	CCN1	ENSG00000142871	Microarray	18668037	validated
mirtarbase	MIMAT0000422	hsa-miR-124-3p	CCN2	ENSG00000118523	Microarray	15685193	validated
mirtarbase	MIMAT0000422	hsa-miR-124-3p	CCN2	ENSG00000118523	Luciferase reporter assay	22085528	validated
mirtarbase	MIMAT0000422	hsa-miR-124-3p	CCN2	ENSG00000118523	Microarray	18668037	validated
mirtarbase	MIMAT0000422	hsa-miR-124-3p	CCN5	ENSG00000064205	Microarray	18668037	validated
mirtarbase	MIMAT0000422	hsa-miR-124-3p	CCNA1	ENSG00000133101	Microarray	18668037	validated
mirtarbase	MIMAT0000422	hsa-miR-124-3p	CCND2	ENSG00000118971	Luciferase reporter assay//Western blot	23404119	validated
mirtarbase	MIMAT0000422	hsa-miR-124-3p	CCT3	ENSG00000163468	Proteomics;Microarray	18668037	validated
mirtarbase	MIMAT0000422	hsa-miR-124-3p	CCT5	ENSG00000150753	Microarray	18668037	validated
mirtarbase	MIMAT0000422	hsa-miR-124-3p	CD151	ENSG00000177697	Microarray	18668037	validated
mirtarbase	MIMAT0000422	hsa-miR-124-3p	CD151	ENSG00000177697	Flow//Luciferase reporter assay//qRT-PCR//Western blot	23816858	validated
mirtarbase	MIMAT0000422	hsa-miR-124-3p	CD164	ENSG00000135535	Microarray//qRT-PCR	16549876	validated
mirtarbase	MIMAT0000422	hsa-miR-124-3p	CD164	ENSG00000135535	Microarray	15685193	validated
mirtarbase	MIMAT0000422	hsa-miR-124-3p	CD164	ENSG00000135535	Microarray	18668037	validated
mirtarbase	MIMAT0000422	hsa-miR-124-3p	CD164	ENSG00000135535	PAR-CLIP	23592263	validated
mirtarbase	MIMAT0000422	hsa-miR-124-3p	CD164	ENSG00000135535	PAR-CLIP	21572407	validated
mirtarbase	MIMAT0000422	hsa-miR-124-3p	CD1D	ENSG00000158473	HITS-CLIP	23824327	validated
mirtarbase	MIMAT0000422	hsa-miR-124-3p	CD274	ENSG00000120217	Luciferase reporter assay//qRT-PCR	24577056	validated
mirtarbase	MIMAT0000422	hsa-miR-124-3p	CD2AP	ENSG00000198087	Microarray	18668037	validated
mirtarbase	MIMAT0000422	hsa-miR-124-3p	CD2BP2	ENSG00000169217	Proteomics;Microarray	18668037	validated
mirtarbase	MIMAT0000422	hsa-miR-124-3p	CD55	ENSG00000196352	Proteomics;Microarray	18668037	validated
mirtarbase	MIMAT0000422	hsa-miR-124-3p	CD59	ENSG00000085063	Microarray	15685193	validated
mirtarbase	MIMAT0000422	hsa-miR-124-3p	CD59	ENSG00000085063	Proteomics;Microarray	18668037	validated
mirtarbase	MIMAT0000422	hsa-miR-124-3p	CD86	ENSG00000114013	Microarray	18668037	validated
mirtarbase	MIMAT0000422	hsa-miR-124-3p	CDADC1	ENSG00000102543	Microarray	18668037	validated
mirtarbase	MIMAT0000422	hsa-miR-124-3p	CDC14B	ENSG00000081377	Microarray	15685193	validated
mirtarbase	MIMAT0000422	hsa-miR-124-3p	CDC14B	ENSG00000081377	Microarray	18668037	validated
mirtarbase	MIMAT0000422	hsa-miR-124-3p	CDC27	ENSG00000004897	Proteomics;Microarray	18668037	validated
mirtarbase	MIMAT0000422	hsa-miR-124-3p	CDC42EP3	ENSG00000163171	Microarray	18668037	validated
mirtarbase	MIMAT0000422	hsa-miR-124-3p	CDCA7	ENSG00000144354	Microarray	15685193	validated
mirtarbase	MIMAT0000422	hsa-miR-124-3p	CDCA7	ENSG00000144354	Microarray	18668037	validated
mirtarbase	MIMAT0000422	hsa-miR-124-3p	CDCA7L	ENSG00000164649	Microarray	15685193	validated
mirtarbase	MIMAT0000422	hsa-miR-124-3p	CDCA7L	ENSG00000164649	Proteomics	18668037	validated
mirtarbase	MIMAT0000422	hsa-miR-124-3p	CDCP1	ENSG00000163814	Microarray	18668037	validated
mirtarbase	MIMAT0000422	hsa-miR-124-3p	CDH11	ENSG00000140937	Microarray	18668037	validated
mirtarbase	MIMAT0000422	hsa-miR-124-3p	CDH12	ENSG00000154162	Microarray	18668037	validated
mirtarbase	MIMAT0000422	hsa-miR-124-3p	CDH2	ENSG00000170558	Microarray	18668037	validated
mirtarbase	MIMAT0000422	hsa-miR-124-3p	CDH2	ENSG00000170558	Luciferase reporter assay//qRT-PCR//Western blot	27073840	validated
mirtarbase	MIMAT0000422	hsa-miR-124-3p	CDK2	ENSG00000123374	Luciferase reporter assay//Western blot	19404929	validated
mirtarbase	MIMAT0000422	hsa-miR-124-3p	CDK2	ENSG00000123374	Proteomics;Microarray	18668037	validated
mirtarbase	MIMAT0000422	hsa-miR-124-3p	CDK4	ENSG00000135446	Microarray	15685193	validated
mirtarbase	MIMAT0000422	hsa-miR-124-3p	CDK4	ENSG00000135446	Proteomics;Microarray	18668037	validated
mirtarbase	MIMAT0000422	hsa-miR-124-3p	CDK4	ENSG00000135446	Luciferase reporter assay//Western blot	23761023	validated
mirtarbase	MIMAT0000422	hsa-miR-124-3p	CDK4	ENSG00000135446	Luciferase reporter assay//Western blot	23404119	validated
mirtarbase	MIMAT0000422	hsa-miR-124-3p	CDK4	ENSG00000135446	PAR-CLIP	24398324	validated
mirtarbase	MIMAT0000422	hsa-miR-124-3p	CDK4	ENSG00000135446	PAR-CLIP	23446348	validated
mirtarbase	MIMAT0000422	hsa-miR-124-3p	CDK4	ENSG00000135446	PAR-CLIP	21572407	validated
mirtarbase	MIMAT0000422	hsa-miR-124-3p	CDK4	ENSG00000135446	PAR-CLIP	20371350	validated
mirtarbase	MIMAT0000422	hsa-miR-124-3p	CDK4	ENSG00000135446	Luciferase reporter assay	27323123	validated
mirtarbase	MIMAT0000422	hsa-miR-124-3p	CDK6	ENSG00000105810	ChIP-seq//Western blot	19435910	validated
mirtarbase	MIMAT0000422	hsa-miR-124-3p	CDK6	ENSG00000105810	Immunohistochemistry//Luciferase reporter assay//Microarray//qRT-PCR//Western blot	17308079	validated
mirtarbase	MIMAT0000422	hsa-miR-124-3p	CDK6	ENSG00000105810	Luciferase reporter assay//Western blot	18607543	validated
mirtarbase	MIMAT0000422	hsa-miR-124-3p	CDK6	ENSG00000105810	Luciferase reporter assay	17581274	validated
mirtarbase	MIMAT0000422	hsa-miR-124-3p	CDK6	ENSG00000105810	Luciferase reporter assay	18577219	validated
mirtarbase	MIMAT0000422	hsa-miR-124-3p	CDK6	ENSG00000105810	Luciferase reporter assay//qRT-PCR//Western blot	19843643	validated
mirtarbase	MIMAT0000422	hsa-miR-124-3p	CDK6	ENSG00000105810	Microarray	18668037	validated
mirtarbase	MIMAT0000422	hsa-miR-124-3p	CDK6	ENSG00000105810	Microarray	15685193	validated
mirtarbase	MIMAT0000422	hsa-miR-124-3p	CDK6	ENSG00000105810	Luciferase reporter assay//Western blot	23404119	validated
mirtarbase	MIMAT0000422	hsa-miR-124-3p	CDKN1A	ENSG00000124762	PAR-CLIP	27292025	validated
mirtarbase	MIMAT0000422	hsa-miR-124-3p	CDKN2A	ENSG00000147889	Proteomics;Microarray	18668037	validated
mirtarbase	MIMAT0000422	hsa-miR-124-3p	CDKN2AIP	ENSG00000168564	Proteomics;Microarray	18668037	validated
mirtarbase	MIMAT0000422	hsa-miR-124-3p	CDO1	ENSG00000129596	Microarray	18668037	validated
mirtarbase	MIMAT0000422	hsa-miR-124-3p	CDON	ENSG00000064309	Microarray	18668037	validated
mirtarbase	MIMAT0000422	hsa-miR-124-3p	CDRT4	ENSG00000239704	Microarray	18668037	validated
mirtarbase	MIMAT0000422	hsa-miR-124-3p	CDV3	ENSG00000091527	Microarray	18668037	validated
mirtarbase	MIMAT0000422	hsa-miR-124-3p	CEBPA	ENSG00000245848	Luciferase reporter assay//Western blot//Reporter assay	18451139	validated
mirtarbase	MIMAT0000422	hsa-miR-124-3p	CEBPA	ENSG00000245848	Microarray	15685193	validated
mirtarbase	MIMAT0000422	hsa-miR-124-3p	CEBPE	ENSG00000092067	Microarray	18668037	validated
mirtarbase	MIMAT0000422	hsa-miR-124-3p	CEMIP	ENSG00000103888	Microarray	18668037	validated
mirtarbase	MIMAT0000422	hsa-miR-124-3p	CENPQ	ENSG00000031691	Microarray	18668037	validated
mirtarbase	MIMAT0000422	hsa-miR-124-3p	CEP83	ENSG00000173588	Microarray	18668037	validated
mirtarbase	MIMAT0000422	hsa-miR-124-3p	CEPT1	ENSG00000134255	Microarray	18668037	validated
mirtarbase	MIMAT0000422	hsa-miR-124-3p	CERS2	ENSG00000143418	Microarray	15685193	validated
mirtarbase	MIMAT0000422	hsa-miR-124-3p	CERS2	ENSG00000143418	Microarray	18668037	validated
mirtarbase	MIMAT0000422	hsa-miR-124-3p	CFAP53	ENSG00000172361	Microarray	18668037	validated
mirtarbase	MIMAT0000422	hsa-miR-124-3p	CHCHD7	ENSG00000170791	Microarray	18668037	validated
mirtarbase	MIMAT0000422	hsa-miR-124-3p	CHEK2	ENSG00000183765	PAR-CLIP	20371350	validated
mirtarbase	MIMAT0000422	hsa-miR-124-3p	CHIC2	ENSG00000109220	Microarray	18668037	validated
mirtarbase	MIMAT0000422	hsa-miR-124-3p	CHMP2B	ENSG00000083937	qRT-PCR	20362537	validated
mirtarbase	MIMAT0000422	hsa-miR-124-3p	CHRAC1	ENSG00000104472	Proteomics;Microarray	18668037	validated
mirtarbase	MIMAT0000422	hsa-miR-124-3p	CHRDL1	ENSG00000101938	Microarray	18668037	validated
mirtarbase	MIMAT0000422	hsa-miR-124-3p	CHST14	ENSG00000169105	Microarray	15685193	validated
mirtarbase	MIMAT0000422	hsa-miR-124-3p	CHST6	ENSG00000183196	Microarray	18668037	validated
mirtarbase	MIMAT0000422	hsa-miR-124-3p	CHSY1	ENSG00000131873	Microarray	15685193	validated
mirtarbase	MIMAT0000422	hsa-miR-124-3p	CHSY1	ENSG00000131873	Microarray	18668037	validated
mirtarbase	MIMAT0000422	hsa-miR-124-3p	CHSY1	ENSG00000131873	PAR-CLIP	20371350	validated
mirtarbase	MIMAT0000422	hsa-miR-124-3p	CHSY3	ENSG00000198108	Microarray	18668037	validated
mirtarbase	MIMAT0000422	hsa-miR-124-3p	CKAP4	ENSG00000136026	Proteomics;Microarray	18668037	validated
mirtarbase	MIMAT0000422	hsa-miR-124-3p	CKS2	ENSG00000123975	Microarray	18668037	validated
mirtarbase	MIMAT0000422	hsa-miR-124-3p	CLDND1	ENSG00000080822	Microarray	15685193	validated
mirtarbase	MIMAT0000422	hsa-miR-124-3p	CLDND1	ENSG00000080822	Microarray	18668037	validated
mirtarbase	MIMAT0000422	hsa-miR-124-3p	CLDND1	ENSG00000080822	PAR-CLIP	26701625	validated
mirtarbase	MIMAT0000422	hsa-miR-124-3p	CLIC3	ENSG00000169583	Microarray	18668037	validated
mirtarbase	MIMAT0000422	hsa-miR-124-3p	CLMP	ENSG00000166250	Microarray	18668037	validated
mirtarbase	MIMAT0000422	hsa-miR-124-3p	CLN5	ENSG00000102805	Microarray	18668037	validated
mirtarbase	MIMAT0000422	hsa-miR-124-3p	CLOCK	ENSG00000134852	Luciferase reporter assay//qRT-PCR//Western blot	23792158	validated
mirtarbase	MIMAT0000422	hsa-miR-124-3p	CLTA	ENSG00000122705	Proteomics;Microarray	18668037	validated
mirtarbase	MIMAT0000422	hsa-miR-124-3p	CMTM3	ENSG00000140931	Microarray	18668037	validated
mirtarbase	MIMAT0000422	hsa-miR-124-3p	CMTM4	ENSG00000183723	Microarray	18668037	validated
mirtarbase	MIMAT0000422	hsa-miR-124-3p	CMTM7	ENSG00000153551	Microarray	18668037	validated
mirtarbase	MIMAT0000422	hsa-miR-124-3p	CNKSR3	ENSG00000153721	Microarray	18668037	validated
mirtarbase	MIMAT0000422	hsa-miR-124-3p	CNN3	ENSG00000117519	Microarray	18668037	validated
mirtarbase	MIMAT0000422	hsa-miR-124-3p	CNNM2	ENSG00000148842	Microarray	18668037	validated
mirtarbase	MIMAT0000422	hsa-miR-124-3p	CNOT11	ENSG00000158435	Microarray	18668037	validated
mirtarbase	MIMAT0000422	hsa-miR-124-3p	CNP	ENSG00000173786	Proteomics;Microarray	18668037	validated
mirtarbase	MIMAT0000422	hsa-miR-124-3p	COL12A1	ENSG00000111799	Proteomics;Microarray	18668037	validated
mirtarbase	MIMAT0000422	hsa-miR-124-3p	COL12A1	ENSG00000111799	HITS-CLIP	23824327	validated
mirtarbase	MIMAT0000422	hsa-miR-124-3p	COL13A1	ENSG00000197467	HITS-CLIP	21572407	validated
mirtarbase	MIMAT0000422	hsa-miR-124-3p	COL17A1	ENSG00000065618	Microarray	18668037	validated
mirtarbase	MIMAT0000422	hsa-miR-124-3p	COL1A1	ENSG00000108821	Proteomics;Microarray	18668037	validated
mirtarbase	MIMAT0000422	hsa-miR-124-3p	COL4A1	ENSG00000187498	Microarray	18668037	validated
mirtarbase	MIMAT0000422	hsa-miR-124-3p	COL4A4	ENSG00000081052	Microarray	18668037	validated
mirtarbase	MIMAT0000422	hsa-miR-124-3p	COL6A2	ENSG00000142173	Microarray	18668037	validated
mirtarbase	MIMAT0000422	hsa-miR-124-3p	COL8A2	ENSG00000171812	Microarray	18668037	validated
mirtarbase	MIMAT0000422	hsa-miR-124-3p	COLGALT1	ENSG00000130309	Proteomics;Microarray	18668037	validated
mirtarbase	MIMAT0000422	hsa-miR-124-3p	COMMD5	ENSG00000170619	PAR-CLIP	23592263	validated
mirtarbase	MIMAT0000422	hsa-miR-124-3p	COMMD5	ENSG00000170619	PAR-CLIP	20371350	validated
mirtarbase	MIMAT0000422	hsa-miR-124-3p	CORO2A	ENSG00000106789	Proteomics;Microarray	18668037	validated
mirtarbase	MIMAT0000422	hsa-miR-124-3p	CPA6	ENSG00000165078	Microarray	18668037	validated
mirtarbase	MIMAT0000422	hsa-miR-124-3p	CPM	ENSG00000135678	Microarray	18668037	validated
mirtarbase	MIMAT0000422	hsa-miR-124-3p	CPNE3	ENSG00000085719	Microarray//Microarray;Other	15685193	validated
mirtarbase	MIMAT0000422	hsa-miR-124-3p	CPNE8	ENSG00000139117	Microarray	18668037	validated
mirtarbase	MIMAT0000422	hsa-miR-124-3p	CPOX	ENSG00000080819	Microarray	18668037	validated
mirtarbase	MIMAT0000422	hsa-miR-124-3p	CPSF4	ENSG00000160917	Proteomics;Microarray	18668037	validated
mirtarbase	MIMAT0000422	hsa-miR-124-3p	CRB1	ENSG00000134376	Microarray	18668037	validated
mirtarbase	MIMAT0000422	hsa-miR-124-3p	CREB3L2	ENSG00000182158	Microarray//Microarray;Other	15685193	validated
mirtarbase	MIMAT0000422	hsa-miR-124-3p	CREBRF	ENSG00000164463	PAR-CLIP	20371350	validated
mirtarbase	MIMAT0000422	hsa-miR-124-3p	CRLF1	ENSG00000006016	Microarray	18668037	validated
mirtarbase	MIMAT0000422	hsa-miR-124-3p	CRTC3	ENSG00000140577	Microarray	18668037	validated
mirtarbase	MIMAT0000422	hsa-miR-124-3p	CRYBG1	ENSG00000112297	Microarray	18668037	validated
mirtarbase	MIMAT0000422	hsa-miR-124-3p	CSGALNACT1	ENSG00000147408	Microarray	18668037	validated
mirtarbase	MIMAT0000422	hsa-miR-124-3p	CSPG4	ENSG00000173546	Microarray	18668037	validated
mirtarbase	MIMAT0000422	hsa-miR-124-3p	CSRP1	ENSG00000159176	Proteomics;Microarray	18668037	validated
mirtarbase	MIMAT0000422	hsa-miR-124-3p	CSTF3	ENSG00000176102	Microarray	18668037	validated
mirtarbase	MIMAT0000422	hsa-miR-124-3p	CTC1	ENSG00000178971	PAR-CLIP	23592263	validated
mirtarbase	MIMAT0000422	hsa-miR-124-3p	CTC1	ENSG00000178971	PAR-CLIP	23446348	validated
mirtarbase	MIMAT0000422	hsa-miR-124-3p	CTC1	ENSG00000178971	PAR-CLIP	21572407	validated
mirtarbase	MIMAT0000422	hsa-miR-124-3p	CTC1	ENSG00000178971	PAR-CLIP	20371350	validated
mirtarbase	MIMAT0000422	hsa-miR-124-3p	CTC1	ENSG00000178971	HITS-CLIP	23706177	validated
mirtarbase	MIMAT0000422	hsa-miR-124-3p	CTC1	ENSG00000178971	PAR-CLIP	26701625	validated
mirtarbase	MIMAT0000422	hsa-miR-124-3p	CTC1	ENSG00000178971	PAR-CLIP	27292025	validated
mirtarbase	MIMAT0000422	hsa-miR-124-3p	CTDSP1	ENSG00000144579	Microarray	15685193	validated
mirtarbase	MIMAT0000422	hsa-miR-124-3p	CTDSP1	ENSG00000144579	Microarray	18668037	validated
mirtarbase	MIMAT0000422	hsa-miR-124-3p	CTDSP1	ENSG00000144579	Reporter assay	17403776	validated
mirtarbase	MIMAT0000422	hsa-miR-124-3p	CTDSP1	ENSG00000144579	PAR-CLIP	20371350	validated
mirtarbase	MIMAT0000422	hsa-miR-124-3p	CTDSP2	ENSG00000175215	Microarray	15685193	validated
mirtarbase	MIMAT0000422	hsa-miR-124-3p	CTDSP2	ENSG00000175215	Microarray	18668037	validated
mirtarbase	MIMAT0000422	hsa-miR-124-3p	CTDSPL	ENSG00000144677	Microarray	18668037	validated
mirtarbase	MIMAT0000422	hsa-miR-124-3p	CTHRC1	ENSG00000164932	Microarray	18668037	validated
mirtarbase	MIMAT0000422	hsa-miR-124-3p	CTNNB1	ENSG00000168036	Proteomics;Microarray	18668037	validated
mirtarbase	MIMAT0000422	hsa-miR-124-3p	CTNND1	ENSG00000198561	Microarray	15685193	validated
mirtarbase	MIMAT0000422	hsa-miR-124-3p	CTNND1	ENSG00000198561	Microarray	18668037	validated
mirtarbase	MIMAT0000422	hsa-miR-124-3p	CTNS	ENSG00000040531	Microarray	18668037	validated
mirtarbase	MIMAT0000422	hsa-miR-124-3p	CTSH	ENSG00000103811	Microarray	18668037	validated
mirtarbase	MIMAT0000422	hsa-miR-124-3p	CTXN1	ENSG00000178531	PAR-CLIP	26701625	validated
mirtarbase	MIMAT0000422	hsa-miR-124-3p	CUX2	ENSG00000111249	Proteomics;Microarray	18668037	validated
mirtarbase	MIMAT0000422	hsa-miR-124-3p	CXCL1	ENSG00000163739	Microarray	18668037	validated
mirtarbase	MIMAT0000422	hsa-miR-124-3p	CXCL8	ENSG00000169429	Microarray	18668037	validated
mirtarbase	MIMAT0000422	hsa-miR-124-3p	CXXC1	ENSG00000154832	Microarray	18668037	validated
mirtarbase	MIMAT0000422	hsa-miR-124-3p	CYB5A	ENSG00000166347	Microarray	18668037	validated
mirtarbase	MIMAT0000422	hsa-miR-124-3p	CYBRD1	ENSG00000071967	Microarray	18668037	validated
mirtarbase	MIMAT0000422	hsa-miR-124-3p	CYP1B1	ENSG00000138061	Microarray	15685193	validated
mirtarbase	MIMAT0000422	hsa-miR-124-3p	CYP1B1	ENSG00000138061	Microarray	18668037	validated
mirtarbase	MIMAT0000422	hsa-miR-124-3p	CYP2U1	ENSG00000155016	Microarray	18668037	validated
mirtarbase	MIMAT0000422	hsa-miR-124-3p	DACT1	ENSG00000165617	Microarray	18668037	validated
mirtarbase	MIMAT0000422	hsa-miR-124-3p	DAPK1	ENSG00000196730	Microarray	18668037	validated
mirtarbase	MIMAT0000422	hsa-miR-124-3p	DBNL	ENSG00000136279	Microarray	18668037	validated
mirtarbase	MIMAT0000422	hsa-miR-124-3p	DBT	ENSG00000137992	Microarray	18668037	validated
mirtarbase	MIMAT0000422	hsa-miR-124-3p	DCAF16	ENSG00000163257	Microarray	18668037	validated
mirtarbase	MIMAT0000422	hsa-miR-124-3p	DCAF5	ENSG00000139990	Microarray	18668037	validated
mirtarbase	MIMAT0000422	hsa-miR-124-3p	DCC	ENSG00000187323	Microarray	18668037	validated
mirtarbase	MIMAT0000422	hsa-miR-124-3p	DCTD	ENSG00000129187	Microarray	15685193	validated
mirtarbase	MIMAT0000422	hsa-miR-124-3p	DCTD	ENSG00000129187	Microarray	18668037	validated
mirtarbase	MIMAT0000422	hsa-miR-124-3p	DCTN3	ENSG00000137100	Proteomics;Microarray	18668037	validated
mirtarbase	MIMAT0000422	hsa-miR-124-3p	DCUN1D5	ENSG00000137692	Proteomics;Microarray	18668037	validated
mirtarbase	MIMAT0000422	hsa-miR-124-3p	DDI2	ENSG00000197312	PAR-CLIP	20371350	validated
mirtarbase	MIMAT0000422	hsa-miR-124-3p	DDIAS	ENSG00000165490	Microarray	18668037	validated
mirtarbase	MIMAT0000422	hsa-miR-124-3p	DDIT4	ENSG00000168209	Microarray	18668037	validated
mirtarbase	MIMAT0000422	hsa-miR-124-3p	DDX19A	ENSG00000168872	Microarray	18668037	validated
mirtarbase	MIMAT0000422	hsa-miR-124-3p	DDX3X	ENSG00000215301	Proteomics;Microarray	18668037	validated
mirtarbase	MIMAT0000422	hsa-miR-124-3p	DDX3Y	ENSG00000067048	Microarray	18668037	validated
mirtarbase	MIMAT0000422	hsa-miR-124-3p	DDX50	ENSG00000107625	Proteomics;Microarray	18668037	validated
mirtarbase	MIMAT0000422	hsa-miR-124-3p	DDX51	ENSG00000185163	Proteomics;Microarray	18668037	validated
mirtarbase	MIMAT0000422	hsa-miR-124-3p	DDX51	ENSG00000288503	Proteomics;Microarray	18668037	validated
mirtarbase	MIMAT0000422	hsa-miR-124-3p	DDX52	ENSG00000278053	PAR-CLIP	23592263	validated
mirtarbase	MIMAT0000422	hsa-miR-124-3p	DDX52	ENSG00000277594	PAR-CLIP	23592263	validated
mirtarbase	MIMAT0000422	hsa-miR-124-3p	DDX6	ENSG00000110367	Proteomics;Microarray	18668037	validated
mirtarbase	MIMAT0000422	hsa-miR-124-3p	DEFB118	ENSG00000131068	Microarray	18668037	validated
mirtarbase	MIMAT0000422	hsa-miR-124-3p	DENND2D	ENSG00000162777	Microarray	18668037	validated
mirtarbase	MIMAT0000422	hsa-miR-124-3p	DENND6A	ENSG00000174839	Microarray	18668037	validated
mirtarbase	MIMAT0000422	hsa-miR-124-3p	DEPDC1	ENSG00000024526	Microarray	15685193	validated
mirtarbase	MIMAT0000422	hsa-miR-124-3p	DEPDC1	ENSG00000024526	Microarray	18668037	validated
mirtarbase	MIMAT0000422	hsa-miR-124-3p	DFFB	ENSG00000169598	Microarray	15685193	validated
mirtarbase	MIMAT0000422	hsa-miR-124-3p	DFFB	ENSG00000169598	Microarray	18668037	validated
mirtarbase	MIMAT0000422	hsa-miR-124-3p	DGAT2	ENSG00000062282	PAR-CLIP	20371350	validated
mirtarbase	MIMAT0000422	hsa-miR-124-3p	DGKA	ENSG00000065357	Microarray	18668037	validated
mirtarbase	MIMAT0000422	hsa-miR-124-3p	DHCR24	ENSG00000116133	Microarray//Microarray;Other	15685193	validated
mirtarbase	MIMAT0000422	hsa-miR-124-3p	DHRS1	ENSG00000157379	Microarray	18668037	validated
mirtarbase	MIMAT0000422	hsa-miR-124-3p	DHRS1	ENSG00000284868	Microarray	18668037	validated
mirtarbase	MIMAT0000422	hsa-miR-124-3p	DHRS3	ENSG00000162496	Microarray	18668037	validated
mirtarbase	MIMAT0000422	hsa-miR-124-3p	DHX33	ENSG00000005100	Proteomics;Microarray	18668037	validated
mirtarbase	MIMAT0000422	hsa-miR-124-3p	DIPK2A	ENSG00000181744	Microarray	18668037	validated
mirtarbase	MIMAT0000422	hsa-miR-124-3p	DIS3	ENSG00000083520	Proteomics;Microarray	18668037	validated
mirtarbase	MIMAT0000422	hsa-miR-124-3p	DISC1	ENSG00000162946	Microarray	18668037	validated
mirtarbase	MIMAT0000422	hsa-miR-124-3p	DISP1	ENSG00000154309	Microarray	18668037	validated
mirtarbase	MIMAT0000422	hsa-miR-124-3p	DKC1	ENSG00000130826	Proteomics;Microarray	18668037	validated
mirtarbase	MIMAT0000422	hsa-miR-124-3p	DLEU1		HITS-CLIP	19536157	validated
mirtarbase	MIMAT0000422	hsa-miR-124-3p	DNAH5	ENSG00000039139	Microarray	18668037	validated
mirtarbase	MIMAT0000422	hsa-miR-124-3p	DNAJC1	ENSG00000136770	Microarray	15685193	validated
mirtarbase	MIMAT0000422	hsa-miR-124-3p	DNAJC1	ENSG00000136770	Microarray	18668037	validated
mirtarbase	MIMAT0000422	hsa-miR-124-3p	DNAJC25	ENSG00000059769	Microarray	15685193	validated
mirtarbase	MIMAT0000422	hsa-miR-124-3p	DNM2	ENSG00000079805	Microarray	15685193	validated
mirtarbase	MIMAT0000422	hsa-miR-124-3p	DNM2	ENSG00000079805	Proteomics;Microarray	18668037	validated
mirtarbase	MIMAT0000422	hsa-miR-124-3p	DNM3	ENSG00000197959	Proteomics;Microarray	18668037	validated
mirtarbase	MIMAT0000422	hsa-miR-124-3p	DNMBP	ENSG00000107554	Microarray	18668037	validated
mirtarbase	MIMAT0000422	hsa-miR-124-3p	DNMT3B	ENSG00000088305	Mass spectrometry//Western blot	26497367	validated
mirtarbase	MIMAT0000422	hsa-miR-124-3p	DOK7	ENSG00000175920	Microarray	18668037	validated
mirtarbase	MIMAT0000422	hsa-miR-124-3p	DPF2	ENSG00000133884	Proteomics;Microarray	18668037	validated
mirtarbase	MIMAT0000422	hsa-miR-124-3p	DPH5	ENSG00000117543	Microarray	18668037	validated
mirtarbase	MIMAT0000422	hsa-miR-124-3p	DPYD	ENSG00000188641	Microarray	18668037	validated
mirtarbase	MIMAT0000422	hsa-miR-124-3p	DRAM1	ENSG00000136048	Microarray	15685193	validated
mirtarbase	MIMAT0000422	hsa-miR-124-3p	DRD4	ENSG00000069696	Microarray	18668037	validated
mirtarbase	MIMAT0000422	hsa-miR-124-3p	DRD4	ENSG00000276825	Microarray	18668037	validated
mirtarbase	MIMAT0000422	hsa-miR-124-3p	DRG2	ENSG00000108591	Microarray	18668037	validated
mirtarbase	MIMAT0000422	hsa-miR-124-3p	DSCAML1	ENSG00000177103	Microarray	18668037	validated
mirtarbase	MIMAT0000422	hsa-miR-124-3p	DSEL	ENSG00000171451	Microarray	18668037	validated
mirtarbase	MIMAT0000422	hsa-miR-124-3p	DSEL	ENSG00000262102	Microarray	18668037	validated
mirtarbase	MIMAT0000422	hsa-miR-124-3p	DSG2	ENSG00000046604	Proteomics;Microarray	18668037	validated
mirtarbase	MIMAT0000422	hsa-miR-124-3p	DUS4L	ENSG00000105865	Microarray	18668037	validated
mirtarbase	MIMAT0000422	hsa-miR-124-3p	DUS4L	ENSG00000284103	Microarray	18668037	validated
mirtarbase	MIMAT0000422	hsa-miR-124-3p	DUSP2	ENSG00000158050	Microarray	18668037	validated
mirtarbase	MIMAT0000422	hsa-miR-124-3p	DVL2	ENSG00000004975	Microarray	15685193	validated
mirtarbase	MIMAT0000422	hsa-miR-124-3p	DVL2	ENSG00000004975	Microarray	18668037	validated
mirtarbase	MIMAT0000422	hsa-miR-124-3p	DYNC2H1	ENSG00000187240	Microarray	18668037	validated
mirtarbase	MIMAT0000422	hsa-miR-124-3p	DZIP1	ENSG00000134874	Microarray	18668037	validated
mirtarbase	MIMAT0000422	hsa-miR-124-3p	E2F4	ENSG00000205250	Microarray	18668037	validated
mirtarbase	MIMAT0000422	hsa-miR-124-3p	E2F5	ENSG00000133740	Microarray	18668037	validated
mirtarbase	MIMAT0000422	hsa-miR-124-3p	E2F6	ENSG00000169016	Luciferase reporter assay//qRT-PCR//Western blot	19843643	validated
mirtarbase	MIMAT0000422	hsa-miR-124-3p	ECE1	ENSG00000117298	Microarray	18668037	validated
mirtarbase	MIMAT0000422	hsa-miR-124-3p	ECE2	ENSG00000145194	Microarray	18668037	validated
mirtarbase	MIMAT0000422	hsa-miR-124-3p	ECI2	ENSG00000198721	Microarray	15685193	validated
mirtarbase	MIMAT0000422	hsa-miR-124-3p	ECI2	ENSG00000198721	Microarray	18668037	validated
mirtarbase	MIMAT0000422	hsa-miR-124-3p	EDN1	ENSG00000078401	Microarray	18668037	validated
mirtarbase	MIMAT0000422	hsa-miR-124-3p	EEA1	ENSG00000102189	Microarray	18668037	validated
mirtarbase	MIMAT0000422	hsa-miR-124-3p	EFCAB14	ENSG00000159658	PAR-CLIP	21572407	validated
mirtarbase	MIMAT0000422	hsa-miR-124-3p	EFCAB14	ENSG00000159658	PAR-CLIP	20371350	validated
mirtarbase	MIMAT0000422	hsa-miR-124-3p	EFHD2	ENSG00000142634	Proteomics;Microarray	18668037	validated
mirtarbase	MIMAT0000422	hsa-miR-124-3p	EFNA1	ENSG00000169242	Microarray	18668037	validated
mirtarbase	MIMAT0000422	hsa-miR-124-3p	EFNB1	ENSG00000090776	qRT-PCR//Luciferase reporter assay//Western blot	20308325	validated
mirtarbase	MIMAT0000422	hsa-miR-124-3p	EGR1	ENSG00000120738	Microarray	18668037	validated
mirtarbase	MIMAT0000422	hsa-miR-124-3p	EGR1	ENSG00000120738	Luciferase reporter assay//Western blot	27569005	validated
mirtarbase	MIMAT0000422	hsa-miR-124-3p	EGR2	ENSG00000122877	Microarray	18668037	validated
mirtarbase	MIMAT0000422	hsa-miR-124-3p	EHD2	ENSG00000024422	Proteomics;Microarray	18668037	validated
mirtarbase	MIMAT0000422	hsa-miR-124-3p	EIF2AK2	ENSG00000055332	Proteomics	18668037	validated
mirtarbase	MIMAT0000422	hsa-miR-124-3p	EIF2S2	ENSG00000125977	Proteomics;Microarray	18668037	validated
mirtarbase	MIMAT0000422	hsa-miR-124-3p	EIF3B	ENSG00000106263	Proteomics;Microarray	18668037	validated
mirtarbase	MIMAT0000422	hsa-miR-124-3p	EIF3L	ENSG00000100129	Proteomics	18668037	validated
mirtarbase	MIMAT0000422	hsa-miR-124-3p	EIF3M	ENSG00000149100	Proteomics;Microarray	18668037	validated
mirtarbase	MIMAT0000422	hsa-miR-124-3p	EIF4E	ENSG00000151247	Proteomics;Microarray	18668037	validated
mirtarbase	MIMAT0000422	hsa-miR-124-3p	EIF4EBP1	ENSG00000187840	Microarray	18668037	validated
mirtarbase	MIMAT0000422	hsa-miR-124-3p	ELF3	ENSG00000163435	Microarray	18668037	validated
mirtarbase	MIMAT0000422	hsa-miR-124-3p	ELF4	ENSG00000102034	Microarray	15685193	validated
mirtarbase	MIMAT0000422	hsa-miR-124-3p	ELF4	ENSG00000102034	Microarray	18668037	validated
mirtarbase	MIMAT0000422	hsa-miR-124-3p	ELK3	ENSG00000111145	Luciferase reporter assay	20144220	validated
mirtarbase	MIMAT0000422	hsa-miR-124-3p	ELK3	ENSG00000111145	Microarray	18668037	validated
mirtarbase	MIMAT0000422	hsa-miR-124-3p	ELOVL1	ENSG00000066322	Microarray	15685193	validated
mirtarbase	MIMAT0000422	hsa-miR-124-3p	ELOVL1	ENSG00000066322	Microarray	18668037	validated
mirtarbase	MIMAT0000422	hsa-miR-124-3p	ELOVL5	ENSG00000012660	Microarray//qRT-PCR//qRT-PCR;Other	16549876	validated
mirtarbase	MIMAT0000422	hsa-miR-124-3p	ELP2	ENSG00000134759	Microarray	18668037	validated
mirtarbase	MIMAT0000422	hsa-miR-124-3p	EMD	ENSG00000102119	Microarray	18668037	validated
mirtarbase	MIMAT0000422	hsa-miR-124-3p	EML1	ENSG00000066629	Microarray	18668037	validated
mirtarbase	MIMAT0000422	hsa-miR-124-3p	EMP1	ENSG00000134531	Microarray	18668037	validated
mirtarbase	MIMAT0000422	hsa-miR-124-3p	ENAH	ENSG00000154380	Proteomics;Microarray	18668037	validated
mirtarbase	MIMAT0000422	hsa-miR-124-3p	ENDOD1	ENSG00000149218	Microarray	15685193	validated
mirtarbase	MIMAT0000422	hsa-miR-124-3p	ENDOD1	ENSG00000149218	Microarray	18668037	validated
mirtarbase	MIMAT0000422	hsa-miR-124-3p	EOGT	ENSG00000163378	Microarray	18668037	validated
mirtarbase	MIMAT0000422	hsa-miR-124-3p	EPB41L5	ENSG00000115109	Microarray	18668037	validated
mirtarbase	MIMAT0000422	hsa-miR-124-3p	EPDR1	ENSG00000086289	Microarray	18668037	validated
mirtarbase	MIMAT0000422	hsa-miR-124-3p	EPGN	ENSG00000182585	Microarray	18668037	validated
mirtarbase	MIMAT0000422	hsa-miR-124-3p	EPHA2	ENSG00000142627	PAR-CLIP	23592263	validated
mirtarbase	MIMAT0000422	hsa-miR-124-3p	EPHA2	ENSG00000142627	PAR-CLIP	26701625	validated
mirtarbase	MIMAT0000422	hsa-miR-124-3p	ERBB2	ENSG00000141736	Microarray	18668037	validated
mirtarbase	MIMAT0000422	hsa-miR-124-3p	ERCC5	ENSG00000134899	Microarray	18668037	validated
mirtarbase	MIMAT0000422	hsa-miR-124-3p	EREG	ENSG00000124882	Microarray	18668037	validated
mirtarbase	MIMAT0000422	hsa-miR-124-3p	ERF	ENSG00000105722	Microarray	18668037	validated
mirtarbase	MIMAT0000422	hsa-miR-124-3p	ESYT1	ENSG00000139641	Microarray	18668037	validated
mirtarbase	MIMAT0000422	hsa-miR-124-3p	ESYT2	ENSG00000117868	Microarray	18668037	validated
mirtarbase	MIMAT0000422	hsa-miR-124-3p	ETNPPL	ENSG00000164089	Microarray	18668037	validated
mirtarbase	MIMAT0000422	hsa-miR-124-3p	EVI2A	ENSG00000126860	Microarray	18668037	validated
mirtarbase	MIMAT0000422	hsa-miR-124-3p	EVI5	ENSG00000067208	Microarray	18668037	validated
mirtarbase	MIMAT0000422	hsa-miR-124-3p	EYA4	ENSG00000112319	Microarray//Microarray;Other	15685193	validated
mirtarbase	MIMAT0000422	hsa-miR-124-3p	EYS	ENSG00000188107	Microarray	18668037	validated
mirtarbase	MIMAT0000422	hsa-miR-124-3p	EZH2	ENSG00000106462	Immunohistochemistry//Luciferase reporter assay//qRT-PCR//Western blot//Reporter assay;qRT-PCR	21672940	validated
mirtarbase	MIMAT0000422	hsa-miR-124-3p	EZH2	ENSG00000106462	Proteomics	18668037	validated
mirtarbase	MIMAT0000422	hsa-miR-124-3p	EZH2	ENSG00000106462	Luciferase reporter assay//qRT-PCR//Western blot//MTT assay//Quantitative proteomic approach	24658854	validated
mirtarbase	MIMAT0000422	hsa-miR-124-3p	EZH2	ENSG00000106462	Northern blot//qRT-PCR//Microarray//Immunofluorescence staining//Immunoblotting	24878960	validated
mirtarbase	MIMAT0000422	hsa-miR-124-3p	EZH2	ENSG00000106462	Luciferase reporter assay//Western blot	23404119	validated
mirtarbase	MIMAT0000422	hsa-miR-124-3p	F11R	ENSG00000158769	Microarray	15685193	validated
mirtarbase	MIMAT0000422	hsa-miR-124-3p	F11R	ENSG00000158769	Microarray	18668037	validated
mirtarbase	MIMAT0000422	hsa-miR-124-3p	F13B	ENSG00000143278	Microarray	18668037	validated
mirtarbase	MIMAT0000422	hsa-miR-124-3p	F3	ENSG00000117525	Microarray	18668037	validated
mirtarbase	MIMAT0000422	hsa-miR-124-3p	FAM102B	ENSG00000162636	HITS-CLIP	23313552	validated
mirtarbase	MIMAT0000422	hsa-miR-124-3p	FAM120A	ENSG00000048828	Microarray	18668037	validated
mirtarbase	MIMAT0000422	hsa-miR-124-3p	FAM122B	ENSG00000156504	Microarray	18668037	validated
mirtarbase	MIMAT0000422	hsa-miR-124-3p	FAM133A	ENSG00000179083	Microarray	18668037	validated
mirtarbase	MIMAT0000422	hsa-miR-124-3p	FAM167A	ENSG00000154319	Microarray	18668037	validated
mirtarbase	MIMAT0000422	hsa-miR-124-3p	FAM171A1	ENSG00000148468	Microarray	18668037	validated
mirtarbase	MIMAT0000422	hsa-miR-124-3p	FAM171B	ENSG00000144369	Microarray	18668037	validated
mirtarbase	MIMAT0000422	hsa-miR-124-3p	FAM177A1	ENSG00000151327	Microarray	18668037	validated
mirtarbase	MIMAT0000422	hsa-miR-124-3p	FAM177A1	ENSG00000151327	Microarray	15685193	validated
mirtarbase	MIMAT0000422	hsa-miR-124-3p	FAM199X	ENSG00000123575	Microarray	18668037	validated
mirtarbase	MIMAT0000422	hsa-miR-124-3p	FAM35BP		Microarray	18668037	validated
mirtarbase	MIMAT0000422	hsa-miR-124-3p	FAM35BP		Microarray	15685193	validated
mirtarbase	MIMAT0000422	hsa-miR-124-3p	FAM76A	ENSG00000009780	Microarray	18668037	validated
mirtarbase	MIMAT0000422	hsa-miR-124-3p	FAM83D	ENSG00000101447	Microarray	18668037	validated
mirtarbase	MIMAT0000422	hsa-miR-124-3p	FAM83H	ENSG00000273889	Microarray	15685193	validated
mirtarbase	MIMAT0000422	hsa-miR-124-3p	FAM83H	ENSG00000180921	Microarray	15685193	validated
mirtarbase	MIMAT0000422	hsa-miR-124-3p	FAM83H	ENSG00000273889	Microarray	18668037	validated
mirtarbase	MIMAT0000422	hsa-miR-124-3p	FAM83H	ENSG00000180921	Microarray	18668037	validated
mirtarbase	MIMAT0000422	hsa-miR-124-3p	FAM89A	ENSG00000182118	Microarray	18668037	validated
mirtarbase	MIMAT0000422	hsa-miR-124-3p	FAR1	ENSG00000197601	Microarray	18668037	validated
mirtarbase	MIMAT0000422	hsa-miR-124-3p	FARP1	ENSG00000152767	Microarray	18668037	validated
mirtarbase	MIMAT0000422	hsa-miR-124-3p	FAXDC2	ENSG00000170271	Microarray	18668037	validated
mirtarbase	MIMAT0000422	hsa-miR-124-3p	FBH1	ENSG00000134452	Microarray	18668037	validated
mirtarbase	MIMAT0000422	hsa-miR-124-3p	FBLIM1	ENSG00000162458	Microarray	18668037	validated
mirtarbase	MIMAT0000422	hsa-miR-124-3p	FBXL18	ENSG00000155034	Microarray	18668037	validated
mirtarbase	MIMAT0000422	hsa-miR-124-3p	FBXO17	ENSG00000269190	Microarray	18668037	validated
mirtarbase	MIMAT0000422	hsa-miR-124-3p	FBXO17	ENSG00000282954	Microarray	18668037	validated
mirtarbase	MIMAT0000422	hsa-miR-124-3p	FBXO28	ENSG00000143756	PAR-CLIP	21572407	validated
mirtarbase	MIMAT0000422	hsa-miR-124-3p	FCF1	ENSG00000119616	Microarray	18668037	validated
mirtarbase	MIMAT0000422	hsa-miR-124-3p	FCHO2	ENSG00000157107	Microarray	15685193	validated
mirtarbase	MIMAT0000422	hsa-miR-124-3p	FCHO2	ENSG00000157107	Microarray	18668037	validated
mirtarbase	MIMAT0000422	hsa-miR-124-3p	FCHSD2	ENSG00000137478	Microarray	18668037	validated
mirtarbase	MIMAT0000422	hsa-miR-124-3p	FCHSD2	ENSG00000137478	PAR-CLIP	20371350	validated
mirtarbase	MIMAT0000422	hsa-miR-124-3p	FECH	ENSG00000066926	Microarray	18668037	validated
mirtarbase	MIMAT0000422	hsa-miR-124-3p	FGF1	ENSG00000113578	Microarray	18668037	validated
mirtarbase	MIMAT0000422	hsa-miR-124-3p	FGF5	ENSG00000138675	Microarray	18668037	validated
mirtarbase	MIMAT0000422	hsa-miR-124-3p	FGFBP1	ENSG00000137440	Microarray	18668037	validated
mirtarbase	MIMAT0000422	hsa-miR-124-3p	FGFR1	ENSG00000077782	Microarray	18668037	validated
mirtarbase	MIMAT0000422	hsa-miR-124-3p	FHDC1	ENSG00000137460	Microarray	18668037	validated
mirtarbase	MIMAT0000422	hsa-miR-124-3p	FHL2	ENSG00000115641	Proteomics;Microarray	18668037	validated
mirtarbase	MIMAT0000422	hsa-miR-124-3p	FKBP14	ENSG00000106080	Microarray	18668037	validated
mirtarbase	MIMAT0000422	hsa-miR-124-3p	FLG	ENSG00000143631	Microarray	18668037	validated
mirtarbase	MIMAT0000422	hsa-miR-124-3p	FLI1	ENSG00000151702	Microarray	18668037	validated
mirtarbase	MIMAT0000422	hsa-miR-124-3p	FLII	ENSG00000177731	Proteomics;Microarray	18668037	validated
mirtarbase	MIMAT0000422	hsa-miR-124-3p	FLII	ENSG00000284571	Proteomics;Microarray	18668037	validated
mirtarbase	MIMAT0000422	hsa-miR-124-3p	FLOT1	ENSG00000232280	Luciferase reporter assay//qRT-PCR	24330780	validated
mirtarbase	MIMAT0000422	hsa-miR-124-3p	FLOT1	ENSG00000206480	Luciferase reporter assay//qRT-PCR	24330780	validated
mirtarbase	MIMAT0000422	hsa-miR-124-3p	FLOT1	ENSG00000224740	Luciferase reporter assay//qRT-PCR	24330780	validated
mirtarbase	MIMAT0000422	hsa-miR-124-3p	FLOT1	ENSG00000137312	Luciferase reporter assay//qRT-PCR	24330780	validated
mirtarbase	MIMAT0000422	hsa-miR-124-3p	FLOT1	ENSG00000223654	Luciferase reporter assay//qRT-PCR	24330780	validated
mirtarbase	MIMAT0000422	hsa-miR-124-3p	FLOT1	ENSG00000230143	Luciferase reporter assay//qRT-PCR	24330780	validated
mirtarbase	MIMAT0000422	hsa-miR-124-3p	FLOT1	ENSG00000206379	Luciferase reporter assay//qRT-PCR	24330780	validated
mirtarbase	MIMAT0000422	hsa-miR-124-3p	FLOT1	ENSG00000236271	Luciferase reporter assay//qRT-PCR	24330780	validated
mirtarbase	MIMAT0000422	hsa-miR-124-3p	FLOT1	ENSG00000232280	Western blot	26002553	validated
mirtarbase	MIMAT0000422	hsa-miR-124-3p	FLOT1	ENSG00000206480	Western blot	26002553	validated
mirtarbase	MIMAT0000422	hsa-miR-124-3p	FLOT1	ENSG00000224740	Western blot	26002553	validated
mirtarbase	MIMAT0000422	hsa-miR-124-3p	FLOT1	ENSG00000137312	Western blot	26002553	validated
mirtarbase	MIMAT0000422	hsa-miR-124-3p	FLOT1	ENSG00000223654	Western blot	26002553	validated
mirtarbase	MIMAT0000422	hsa-miR-124-3p	FLOT1	ENSG00000230143	Western blot	26002553	validated
mirtarbase	MIMAT0000422	hsa-miR-124-3p	FLOT1	ENSG00000206379	Western blot	26002553	validated
mirtarbase	MIMAT0000422	hsa-miR-124-3p	FLOT1	ENSG00000236271	Western blot	26002553	validated
mirtarbase	MIMAT0000422	hsa-miR-124-3p	FLOT2	ENSG00000132589	Proteomics;Microarray	18668037	validated
mirtarbase	MIMAT0000422	hsa-miR-124-3p	FMNL2	ENSG00000157827	Microarray	18668037	validated
mirtarbase	MIMAT0000422	hsa-miR-124-3p	FMOD	ENSG00000122176	Microarray	18668037	validated
mirtarbase	MIMAT0000422	hsa-miR-124-3p	FNDC3B	ENSG00000075420	Microarray	18668037	validated
mirtarbase	MIMAT0000422	hsa-miR-124-3p	FNDC4	ENSG00000115226	Microarray	18668037	validated
mirtarbase	MIMAT0000422	hsa-miR-124-3p	FOXA2	ENSG00000125798	Luciferase reporter assay//qRT-PCR	25408296	validated
mirtarbase	MIMAT0000422	hsa-miR-124-3p	FOXF2	ENSG00000137273	Microarray	18668037	validated
mirtarbase	MIMAT0000422	hsa-miR-124-3p	FOXRED2	ENSG00000100350	Proteomics;Microarray	18668037	validated
mirtarbase	MIMAT0000422	hsa-miR-124-3p	FPGS	ENSG00000136877	Microarray	18668037	validated
mirtarbase	MIMAT0000422	hsa-miR-124-3p	FRAS1	ENSG00000138759	Proteomics;Microarray	18668037	validated
mirtarbase	MIMAT0000422	hsa-miR-124-3p	FRMD3	ENSG00000172159	Microarray	18668037	validated
mirtarbase	MIMAT0000422	hsa-miR-124-3p	FRMD6	ENSG00000139926	Microarray	18668037	validated
mirtarbase	MIMAT0000422	hsa-miR-124-3p	FRMD8	ENSG00000126391	Microarray	18668037	validated
mirtarbase	MIMAT0000422	hsa-miR-124-3p	FSTL1	ENSG00000163430	Microarray	18668037	validated
mirtarbase	MIMAT0000422	hsa-miR-124-3p	FSTL3	ENSG00000070404	Microarray	18668037	validated
mirtarbase	MIMAT0000422	hsa-miR-124-3p	FSTL3	ENSG00000070404	HITS-CLIP	19536157	validated
mirtarbase	MIMAT0000422	hsa-miR-124-3p	FTSJ1	ENSG00000068438	Microarray	18668037	validated
mirtarbase	MIMAT0000422	hsa-miR-124-3p	FXN	ENSG00000165060	Luciferase reporter assay	23382970	validated
mirtarbase	MIMAT0000422	hsa-miR-124-3p	FXR1	ENSG00000114416	Proteomics	18668037	validated
mirtarbase	MIMAT0000422	hsa-miR-124-3p	G3BP1	ENSG00000145907	Microarray	15685193	validated
mirtarbase	MIMAT0000422	hsa-miR-124-3p	G3BP1	ENSG00000145907	Proteomics;Microarray	18668037	validated
mirtarbase	MIMAT0000422	hsa-miR-124-3p	G3BP1	ENSG00000145907	PAR-CLIP	22012620	validated
mirtarbase	MIMAT0000422	hsa-miR-124-3p	G3BP2	ENSG00000138757	Proteomics;Microarray	18668037	validated
mirtarbase	MIMAT0000422	hsa-miR-124-3p	GAB3	ENSG00000160219	Microarray	18668037	validated
mirtarbase	MIMAT0000422	hsa-miR-124-3p	GABBR2	ENSG00000136928	Microarray	18668037	validated
mirtarbase	MIMAT0000422	hsa-miR-124-3p	GALNT3	ENSG00000115339	Microarray	18668037	validated
mirtarbase	MIMAT0000422	hsa-miR-124-3p	GALNT4	ENSG00000257594	PAR-CLIP	20371350	validated
mirtarbase	MIMAT0000422	hsa-miR-124-3p	GALNT7	ENSG00000109586	Microarray	18668037	validated
mirtarbase	MIMAT0000422	hsa-miR-124-3p	GAN	ENSG00000261609	PAR-CLIP	23592263	validated
mirtarbase	MIMAT0000422	hsa-miR-124-3p	GAN	ENSG00000261609	PAR-CLIP	22012620	validated
mirtarbase	MIMAT0000422	hsa-miR-124-3p	GAN	ENSG00000261609	PAR-CLIP	20371350	validated
mirtarbase	MIMAT0000422	hsa-miR-124-3p	GAN	ENSG00000261609	PAR-CLIP	26701625	validated
mirtarbase	MIMAT0000422	hsa-miR-124-3p	GAN	ENSG00000261609	PAR-CLIP	27292025	validated
mirtarbase	MIMAT0000422	hsa-miR-124-3p	GAR1	ENSG00000109534	Proteomics;Microarray	18668037	validated
mirtarbase	MIMAT0000422	hsa-miR-124-3p	GAS2L1	ENSG00000185340	Microarray//qRT-PCR//qRT-PCR;Other	16549876	validated
mirtarbase	MIMAT0000422	hsa-miR-124-3p	GAS6	ENSG00000183087	Microarray	18668037	validated
mirtarbase	MIMAT0000422	hsa-miR-124-3p	GATA6	ENSG00000141448	Microarray	18668037	validated
mirtarbase	MIMAT0000422	hsa-miR-124-3p	GBP1	ENSG00000117228	Microarray	18668037	validated
mirtarbase	MIMAT0000422	hsa-miR-124-3p	GCA	ENSG00000115271	Microarray	15685193	validated
mirtarbase	MIMAT0000422	hsa-miR-124-3p	GCH1	ENSG00000131979	Microarray	18668037	validated
mirtarbase	MIMAT0000422	hsa-miR-124-3p	GCSAML	ENSG00000169224	Microarray	18668037	validated
mirtarbase	MIMAT0000422	hsa-miR-124-3p	GDA	ENSG00000119125	Microarray	18668037	validated
mirtarbase	MIMAT0000422	hsa-miR-124-3p	GDF10	ENSG00000266524	Microarray	18668037	validated
mirtarbase	MIMAT0000422	hsa-miR-124-3p	GFPT2	ENSG00000131459	Microarray	18668037	validated
mirtarbase	MIMAT0000422	hsa-miR-124-3p	GGA2	ENSG00000103365	Microarray	18668037	validated
mirtarbase	MIMAT0000422	hsa-miR-124-3p	GINM1	ENSG00000055211	Microarray	18668037	validated
mirtarbase	MIMAT0000422	hsa-miR-124-3p	GINM1	ENSG00000055211	Microarray	15685193	validated
mirtarbase	MIMAT0000422	hsa-miR-124-3p	GIT2	ENSG00000139436	Microarray	18668037	validated
mirtarbase	MIMAT0000422	hsa-miR-124-3p	GJD2	ENSG00000159248	HITS-CLIP	23824327	validated
mirtarbase	MIMAT0000422	hsa-miR-124-3p	GK5	ENSG00000175066	Microarray	18668037	validated
mirtarbase	MIMAT0000422	hsa-miR-124-3p	GLIPR2	ENSG00000122694	Proteomics;Microarray	18668037	validated
mirtarbase	MIMAT0000422	hsa-miR-124-3p	GLMP	ENSG00000198715	Microarray	18668037	validated
mirtarbase	MIMAT0000422	hsa-miR-124-3p	GMCL1	ENSG00000087338	Microarray	18668037	validated
mirtarbase	MIMAT0000422	hsa-miR-124-3p	GMCL2	ENSG00000244234	Microarray	15685193	validated
mirtarbase	MIMAT0000422	hsa-miR-124-3p	GMPR2	ENSG00000100938	Microarray	18668037	validated
mirtarbase	MIMAT0000422	hsa-miR-124-3p	GMPR2	ENSG00000284752	Microarray	18668037	validated
mirtarbase	MIMAT0000422	hsa-miR-124-3p	GNA12	ENSG00000146535	Microarray	18668037	validated
mirtarbase	MIMAT0000422	hsa-miR-124-3p	GNAI2	ENSG00000114353	Proteomics;Microarray	18668037	validated
mirtarbase	MIMAT0000422	hsa-miR-124-3p	GNAI3	ENSG00000065135	Microarray//Microarray;Other	15685193	validated
mirtarbase	MIMAT0000422	hsa-miR-124-3p	GNB4	ENSG00000114450	Proteomics;Microarray	18668037	validated
mirtarbase	MIMAT0000422	hsa-miR-124-3p	GNG10	ENSG00000242616	Microarray	15685193	validated
mirtarbase	MIMAT0000422	hsa-miR-124-3p	GNG10	ENSG00000242616	Microarray	18668037	validated
mirtarbase	MIMAT0000422	hsa-miR-124-3p	GNL3L	ENSG00000130119	PAR-CLIP	27292025	validated
mirtarbase	MIMAT0000422	hsa-miR-124-3p	GNPDA1	ENSG00000113552	Microarray	18668037	validated
mirtarbase	MIMAT0000422	hsa-miR-124-3p	GNRHR	ENSG00000109163	Microarray	18668037	validated
mirtarbase	MIMAT0000422	hsa-miR-124-3p	GOLGA7	ENSG00000147533	Proteomics;Microarray	18668037	validated
mirtarbase	MIMAT0000422	hsa-miR-124-3p	GOLT1B	ENSG00000111711	Microarray	18668037	validated
mirtarbase	MIMAT0000422	hsa-miR-124-3p	GPALPP1	ENSG00000133114	Microarray	18668037	validated
mirtarbase	MIMAT0000422	hsa-miR-124-3p	GPATCH4	ENSG00000160818	Proteomics;Microarray	18668037	validated
mirtarbase	MIMAT0000422	hsa-miR-124-3p	GPATCH8	ENSG00000186566	PAR-CLIP	20371350	validated
mirtarbase	MIMAT0000422	hsa-miR-124-3p	GPC1	ENSG00000063660	Microarray	18668037	validated
mirtarbase	MIMAT0000422	hsa-miR-124-3p	GPM6B	ENSG00000046653	Microarray	18668037	validated
mirtarbase	MIMAT0000422	hsa-miR-124-3p	GPR161	ENSG00000143147	Microarray	18668037	validated
mirtarbase	MIMAT0000422	hsa-miR-124-3p	GPX4	ENSG00000167468	CLASH	23622248	validated
mirtarbase	MIMAT0000422	hsa-miR-124-3p	GPX7	ENSG00000116157	Microarray	18668037	validated
mirtarbase	MIMAT0000422	hsa-miR-124-3p	GRAMD2B	ENSG00000155324	Microarray	18668037	validated
mirtarbase	MIMAT0000422	hsa-miR-124-3p	GRB2	ENSG00000177885	Microarray	18668037	validated
mirtarbase	MIMAT0000422	hsa-miR-124-3p	GREM1	ENSG00000166923	Microarray	18668037	validated
mirtarbase	MIMAT0000422	hsa-miR-124-3p	GREM1	ENSG00000276886	Microarray	18668037	validated
mirtarbase	MIMAT0000422	hsa-miR-124-3p	GREM1	ENSG00000282046	Microarray	18668037	validated
mirtarbase	MIMAT0000422	hsa-miR-124-3p	GRIA1	ENSG00000155511	Luciferase reporter assay//qRT-PCR	23595422	validated
mirtarbase	MIMAT0000422	hsa-miR-124-3p	GRIA2	ENSG00000120251	Luciferase reporter assay//qRT-PCR	23595422	validated
mirtarbase	MIMAT0000422	hsa-miR-124-3p	GRIA2	ENSG00000120251	Luciferase reporter assay	27013590	validated
mirtarbase	MIMAT0000422	hsa-miR-124-3p	GRIA3	ENSG00000125675	Luciferase reporter assay//qRT-PCR	23595422	validated
mirtarbase	MIMAT0000422	hsa-miR-124-3p	GRIA3	ENSG00000125675	Luciferase reporter assay	27013590	validated
mirtarbase	MIMAT0000422	hsa-miR-124-3p	GRM1	ENSG00000152822	Microarray	18668037	validated
mirtarbase	MIMAT0000422	hsa-miR-124-3p	GRSF1	ENSG00000132463	Proteomics;Microarray	18668037	validated
mirtarbase	MIMAT0000422	hsa-miR-124-3p	GSN	ENSG00000148180	Microarray	15685193	validated
mirtarbase	MIMAT0000422	hsa-miR-124-3p	GSN	ENSG00000148180	Microarray	18668037	validated
mirtarbase	MIMAT0000422	hsa-miR-124-3p	GSN	ENSG00000148180	HITS-CLIP	23313552	validated
mirtarbase	MIMAT0000422	hsa-miR-124-3p	GSTK1	ENSG00000197448	Microarray	18668037	validated
mirtarbase	MIMAT0000422	hsa-miR-124-3p	GTF2E1	ENSG00000153767	PAR-CLIP	20371350	validated
mirtarbase	MIMAT0000422	hsa-miR-124-3p	GTF3C5	ENSG00000148308	Proteomics;Microarray	18668037	validated
mirtarbase	MIMAT0000422	hsa-miR-124-3p	GTF3C6	ENSG00000155115	Microarray	18668037	validated
mirtarbase	MIMAT0000422	hsa-miR-124-3p	GTPBP8	ENSG00000163607	Microarray	15685193	validated
mirtarbase	MIMAT0000422	hsa-miR-124-3p	GUK1	ENSG00000143774	Microarray	18668037	validated
mirtarbase	MIMAT0000422	hsa-miR-124-3p	GXYLT1	ENSG00000151233	Microarray	18668037	validated
mirtarbase	MIMAT0000422	hsa-miR-124-3p	GXYLT1	ENSG00000151233	PAR-CLIP	23592263	validated
mirtarbase	MIMAT0000422	hsa-miR-124-3p	GXYLT1	ENSG00000151233	PAR-CLIP	24398324	validated
mirtarbase	MIMAT0000422	hsa-miR-124-3p	GXYLT1	ENSG00000151233	PAR-CLIP	20371350	validated
mirtarbase	MIMAT0000422	hsa-miR-124-3p	H6PD	ENSG00000049239	Microarray	18668037	validated
mirtarbase	MIMAT0000422	hsa-miR-124-3p	H6PD	ENSG00000049239	PAR-CLIP	23592263	validated
mirtarbase	MIMAT0000422	hsa-miR-124-3p	HADH	ENSG00000138796	Microarray	15685193	validated
mirtarbase	MIMAT0000422	hsa-miR-124-3p	HADH	ENSG00000138796	Microarray	18668037	validated
mirtarbase	MIMAT0000422	hsa-miR-124-3p	HADHA	ENSG00000084754	Proteomics;Microarray	18668037	validated
mirtarbase	MIMAT0000422	hsa-miR-124-3p	HADHB	ENSG00000138029	Proteomics	18668037	validated
mirtarbase	MIMAT0000422	hsa-miR-124-3p	HADHB	ENSG00000138029	Microarray	15685193	validated
mirtarbase	MIMAT0000422	hsa-miR-124-3p	HAUS6	ENSG00000147874	Microarray	18668037	validated
mirtarbase	MIMAT0000422	hsa-miR-124-3p	HCN2	ENSG00000099822	Microarray	18668037	validated
mirtarbase	MIMAT0000422	hsa-miR-124-3p	HDLBP	ENSG00000115677	PAR-CLIP	22100165	validated
mirtarbase	MIMAT0000422	hsa-miR-124-3p	HEATR5A	ENSG00000129493	Microarray	18668037	validated
mirtarbase	MIMAT0000422	hsa-miR-124-3p	HEBP2	ENSG00000051620	Microarray//Microarray;Other	15685193	validated
mirtarbase	MIMAT0000422	hsa-miR-124-3p	HELLS	ENSG00000119969	Proteomics;Microarray	18668037	validated
mirtarbase	MIMAT0000422	hsa-miR-124-3p	HEPHL1	ENSG00000181333	PAR-CLIP	22012620	validated
mirtarbase	MIMAT0000422	hsa-miR-124-3p	HFM1	ENSG00000162669	Microarray	18668037	validated
mirtarbase	MIMAT0000422	hsa-miR-124-3p	HIPK3	ENSG00000110422	Microarray	18668037	validated
mirtarbase	MIMAT0000422	hsa-miR-124-3p	HKDC1	ENSG00000156510	Microarray	18668037	validated
mirtarbase	MIMAT0000422	hsa-miR-124-3p	HLA-A	ENSG00000227715	Microarray	18668037	validated
mirtarbase	MIMAT0000422	hsa-miR-124-3p	HLA-A	ENSG00000224320	Microarray	18668037	validated
mirtarbase	MIMAT0000422	hsa-miR-124-3p	HLA-A	ENSG00000223980	Microarray	18668037	validated
mirtarbase	MIMAT0000422	hsa-miR-124-3p	HLA-A	ENSG00000229215	Microarray	18668037	validated
mirtarbase	MIMAT0000422	hsa-miR-124-3p	HLA-A	ENSG00000206505	Microarray	18668037	validated
mirtarbase	MIMAT0000422	hsa-miR-124-3p	HLA-A	ENSG00000235657	Microarray	18668037	validated
mirtarbase	MIMAT0000422	hsa-miR-124-3p	HLA-A	ENSG00000231834	Microarray	18668037	validated
mirtarbase	MIMAT0000422	hsa-miR-124-3p	HLA-A	ENSG00000206503	Microarray	18668037	validated
mirtarbase	MIMAT0000422	hsa-miR-124-3p	HLA-E	ENSG00000206493	HITS-CLIP	19536157	validated
mirtarbase	MIMAT0000422	hsa-miR-124-3p	HLA-E	ENSG00000233904	HITS-CLIP	19536157	validated
mirtarbase	MIMAT0000422	hsa-miR-124-3p	HLA-E	ENSG00000225201	HITS-CLIP	19536157	validated
mirtarbase	MIMAT0000422	hsa-miR-124-3p	HLA-E	ENSG00000204592	HITS-CLIP	19536157	validated
mirtarbase	MIMAT0000422	hsa-miR-124-3p	HLA-E	ENSG00000230254	HITS-CLIP	19536157	validated
mirtarbase	MIMAT0000422	hsa-miR-124-3p	HLA-E	ENSG00000229252	HITS-CLIP	19536157	validated
mirtarbase	MIMAT0000422	hsa-miR-124-3p	HLA-E	ENSG00000236632	HITS-CLIP	19536157	validated
mirtarbase	MIMAT0000422	hsa-miR-124-3p	HMGA1	ENSG00000137309	Flow//Immunohistochemistry//Immunoprecipitaion//Luciferase reporter assay//Microarray//qRT-PCR//Western blot	22249617	validated
mirtarbase	MIMAT0000422	hsa-miR-124-3p	HMGB3	ENSG00000029993	CLASH	23622248	validated
mirtarbase	MIMAT0000422	hsa-miR-124-3p	HMGN4	ENSG00000182952	Microarray	18668037	validated
mirtarbase	MIMAT0000422	hsa-miR-124-3p	HMOX1	ENSG00000100292	Microarray	18668037	validated
mirtarbase	MIMAT0000422	hsa-miR-124-3p	HNRNPA2B1	ENSG00000122566	Luciferase reporter assay//qRT-PCR//Western blot	22895557	validated
mirtarbase	MIMAT0000422	hsa-miR-124-3p	HNRNPCL1	ENSG00000179172	Proteomics;Microarray	18668037	validated
mirtarbase	MIMAT0000422	hsa-miR-124-3p	HNRNPCL1	ENSG00000282175	Proteomics;Microarray	18668037	validated
mirtarbase	MIMAT0000422	hsa-miR-124-3p	HOTAIR	ENSG00000228630	Flow//Immunohistochemistry//Luciferase reporter assay//qRT-PCR//Western blot	24775712	validated
mirtarbase	MIMAT0000422	hsa-miR-124-3p	HOXA3	ENSG00000105997	Microarray	18668037	validated
mirtarbase	MIMAT0000422	hsa-miR-124-3p	HOXB3	ENSG00000120093	PAR-CLIP	21572407	validated
mirtarbase	MIMAT0000422	hsa-miR-124-3p	HOXC4	ENSG00000198353	Microarray	18668037	validated
mirtarbase	MIMAT0000422	hsa-miR-124-3p	HOXC9	ENSG00000180806	Microarray	18668037	validated
mirtarbase	MIMAT0000422	hsa-miR-124-3p	HRH1	ENSG00000196639	Microarray	18668037	validated
mirtarbase	MIMAT0000422	hsa-miR-124-3p	HS1BP3	ENSG00000118960	Microarray	18668037	validated
mirtarbase	MIMAT0000422	hsa-miR-124-3p	HS2ST1	ENSG00000153936	Microarray	18668037	validated
mirtarbase	MIMAT0000422	hsa-miR-124-3p	HSD17B10	ENSG00000072506	Proteomics;Microarray	18668037	validated
mirtarbase	MIMAT0000422	hsa-miR-124-3p	HSD17B2	ENSG00000086696	Microarray	18668037	validated
mirtarbase	MIMAT0000422	hsa-miR-124-3p	HSD17B6	ENSG00000025423	Microarray	18668037	validated
mirtarbase	MIMAT0000422	hsa-miR-124-3p	HSPB7	ENSG00000173641	Microarray	18668037	validated
mirtarbase	MIMAT0000422	hsa-miR-124-3p	HTATIP2	ENSG00000109854	Microarray	15685193	validated
mirtarbase	MIMAT0000422	hsa-miR-124-3p	HTATIP2	ENSG00000109854	Microarray	18668037	validated
mirtarbase	MIMAT0000422	hsa-miR-124-3p	HTRA3	ENSG00000170801	Microarray	18668037	validated
mirtarbase	MIMAT0000422	hsa-miR-124-3p	ICAM5	ENSG00000105376	Microarray	18668037	validated
mirtarbase	MIMAT0000422	hsa-miR-124-3p	ICE2	ENSG00000128915	Microarray	18668037	validated
mirtarbase	MIMAT0000422	hsa-miR-124-3p	ICMT	ENSG00000116237	Microarray	18668037	validated
mirtarbase	MIMAT0000422	hsa-miR-124-3p	ICMT	ENSG00000116237	PAR-CLIP	23592263	validated
mirtarbase	MIMAT0000422	hsa-miR-124-3p	ICMT	ENSG00000116237	PAR-CLIP	21572407	validated
mirtarbase	MIMAT0000422	hsa-miR-124-3p	ID1	ENSG00000125968	Microarray	18668037	validated
mirtarbase	MIMAT0000422	hsa-miR-124-3p	ID2	ENSG00000115738	Microarray	18668037	validated
mirtarbase	MIMAT0000422	hsa-miR-124-3p	ID3	ENSG00000117318	Microarray	18668037	validated
mirtarbase	MIMAT0000422	hsa-miR-124-3p	ID3	ENSG00000283060	Microarray	18668037	validated
mirtarbase	MIMAT0000422	hsa-miR-124-3p	ID4	ENSG00000172201	Microarray	18668037	validated
mirtarbase	MIMAT0000422	hsa-miR-124-3p	IFI16	ENSG00000163565	Proteomics;Microarray	18668037	validated
mirtarbase	MIMAT0000422	hsa-miR-124-3p	IFI44L	ENSG00000137959	Microarray	18668037	validated
mirtarbase	MIMAT0000422	hsa-miR-124-3p	IFIT2	ENSG00000119922	Microarray	18668037	validated
mirtarbase	MIMAT0000422	hsa-miR-124-3p	IFIT3	ENSG00000119917	Microarray	18668037	validated
mirtarbase	MIMAT0000422	hsa-miR-124-3p	IFNAR2	ENSG00000159110	PAR-CLIP	21572407	validated
mirtarbase	MIMAT0000422	hsa-miR-124-3p	IFNAR2	ENSG00000159110	PAR-CLIP	20371350	validated
mirtarbase	MIMAT0000422	hsa-miR-124-3p	IFRD2	ENSG00000214706	Microarray	15685193	validated
mirtarbase	MIMAT0000422	hsa-miR-124-3p	IFRD2	ENSG00000214706	Microarray	18668037	validated
mirtarbase	MIMAT0000422	hsa-miR-124-3p	IFRD2	ENSG00000214706	PAR-CLIP	20371350	validated
mirtarbase	MIMAT0000422	hsa-miR-124-3p	IGFBP1	ENSG00000146678	Microarray	18668037	validated
mirtarbase	MIMAT0000422	hsa-miR-124-3p	IGFBP3	ENSG00000146674	Microarray	18668037	validated
mirtarbase	MIMAT0000422	hsa-miR-124-3p	IGFBP4	ENSG00000141753	Microarray	18668037	validated
mirtarbase	MIMAT0000422	hsa-miR-124-3p	IGFBP7	ENSG00000163453	Proteomics;Microarray	18668037	validated
mirtarbase	MIMAT0000422	hsa-miR-124-3p	IGFN1	ENSG00000163395	Microarray	18668037	validated
mirtarbase	MIMAT0000422	hsa-miR-124-3p	IKBIP	ENSG00000166130	Microarray	18668037	validated
mirtarbase	MIMAT0000422	hsa-miR-124-3p	IKBKE	ENSG00000263528	Microarray	18668037	validated
mirtarbase	MIMAT0000422	hsa-miR-124-3p	IL11	ENSG00000095752	Microarray	18668037	validated
mirtarbase	MIMAT0000422	hsa-miR-124-3p	IL18R1	ENSG00000115604	Microarray	18668037	validated
mirtarbase	MIMAT0000422	hsa-miR-124-3p	IL1R1	ENSG00000115594	Microarray	18668037	validated
mirtarbase	MIMAT0000422	hsa-miR-124-3p	IL27RA	ENSG00000104998	Microarray	18668037	validated
mirtarbase	MIMAT0000422	hsa-miR-124-3p	IL27RA	ENSG00000288185	Microarray	18668037	validated
mirtarbase	MIMAT0000422	hsa-miR-124-3p	IL6	ENSG00000136244	Microarray	18668037	validated
mirtarbase	MIMAT0000422	hsa-miR-124-3p	IL6R	ENSG00000160712	ELISA//Flow//Immunohistochemistry//Immunoprecipitaion//In situ hybridization//Luciferase reporter assay//Microarray//qRT-PCR//Western blot	22153071	validated
mirtarbase	MIMAT0000422	hsa-miR-124-3p	IL6R	ENSG00000160712	ELISA//Flow//qRT-PCR//Western blot	27824145	validated
mirtarbase	MIMAT0000422	hsa-miR-124-3p	IL7	ENSG00000104432	Microarray	18668037	validated
mirtarbase	MIMAT0000422	hsa-miR-124-3p	ILF2	ENSG00000143621	Proteomics;Microarray	18668037	validated
mirtarbase	MIMAT0000422	hsa-miR-124-3p	IMPACT	ENSG00000154059	Microarray	18668037	validated
mirtarbase	MIMAT0000422	hsa-miR-124-3p	INA	ENSG00000148798	Proteomics;Microarray	18668037	validated
mirtarbase	MIMAT0000422	hsa-miR-124-3p	INF2	ENSG00000203485	Microarray	18668037	validated
mirtarbase	MIMAT0000422	hsa-miR-124-3p	INO80C	ENSG00000153391	Proteomics;Microarray	18668037	validated
mirtarbase	MIMAT0000422	hsa-miR-124-3p	INO80C	ENSG00000153391	Microarray	15685193	validated
mirtarbase	MIMAT0000422	hsa-miR-124-3p	INO80D	ENSG00000114933	PAR-CLIP	20371350	validated
mirtarbase	MIMAT0000422	hsa-miR-124-3p	INO80D	ENSG00000283510	PAR-CLIP	20371350	validated
mirtarbase	MIMAT0000422	hsa-miR-124-3p	IPCEF1	ENSG00000074706	Microarray	18668037	validated
mirtarbase	MIMAT0000422	hsa-miR-124-3p	IQCE	ENSG00000106012	Microarray	18668037	validated
mirtarbase	MIMAT0000422	hsa-miR-124-3p	IQCK	ENSG00000174628	Microarray	18668037	validated
mirtarbase	MIMAT0000422	hsa-miR-124-3p	IQGAP1	ENSG00000140575	Luciferase reporter assay//qRT-PCR//Western blot	19843643	validated
mirtarbase	MIMAT0000422	hsa-miR-124-3p	IQGAP1	ENSG00000140575	Luciferase reporter assay//Microarray	15685193	validated
mirtarbase	MIMAT0000422	hsa-miR-124-3p	IQGAP1	ENSG00000140575	Immunoblot//Immunohistochemistry//qRT-PCR//Western blot	21196113	validated
mirtarbase	MIMAT0000422	hsa-miR-124-3p	IQGAP1	ENSG00000140575	Microarray	18668037	validated
mirtarbase	MIMAT0000422	hsa-miR-124-3p	IQGAP1	ENSG00000140575	Luciferase reporter assay	26934121	validated
mirtarbase	MIMAT0000422	hsa-miR-124-3p	IRAK3	ENSG00000090376	Microarray	18668037	validated
mirtarbase	MIMAT0000422	hsa-miR-124-3p	ITGA3	ENSG00000005884	Microarray	18668037	validated
mirtarbase	MIMAT0000422	hsa-miR-124-3p	ITGA3	ENSG00000005884	HITS-CLIP	23313552	validated
mirtarbase	MIMAT0000422	hsa-miR-124-3p	ITGB1	ENSG00000150093	Microarray	15685193	validated
mirtarbase	MIMAT0000422	hsa-miR-124-3p	ITGB1	ENSG00000150093	Immunoblot//Immunohistochemistry//qRT-PCR//Western blot	21196113	validated
mirtarbase	MIMAT0000422	hsa-miR-124-3p	ITGB1	ENSG00000150093	Luciferase reporter assay	21112327	validated
mirtarbase	MIMAT0000422	hsa-miR-124-3p	ITGB1	ENSG00000150093	Luciferase reporter assay	22085528	validated
mirtarbase	MIMAT0000422	hsa-miR-124-3p	ITGB1	ENSG00000150093	Microarray	18668037	validated
mirtarbase	MIMAT0000422	hsa-miR-124-3p	ITGB3	ENSG00000259207	Luciferase reporter assay	23451109	validated
mirtarbase	MIMAT0000422	hsa-miR-124-3p	ITPRID2	ENSG00000138434	Microarray	15685193	validated
mirtarbase	MIMAT0000422	hsa-miR-124-3p	ITPRID2	ENSG00000138434	Microarray	18668037	validated
mirtarbase	MIMAT0000422	hsa-miR-124-3p	ITPRIP	ENSG00000148841	Microarray	18668037	validated
mirtarbase	MIMAT0000422	hsa-miR-124-3p	ITSN2	ENSG00000198399	Microarray	18668037	validated
mirtarbase	MIMAT0000422	hsa-miR-124-3p	IVD	ENSG00000128928	Microarray	18668037	validated
mirtarbase	MIMAT0000422	hsa-miR-124-3p	JADE1	ENSG00000077684	Microarray	18668037	validated
mirtarbase	MIMAT0000422	hsa-miR-124-3p	JAG1	ENSG00000101384	Luciferase reporter assay//qRT-PCR//Western blot	22336710	validated
mirtarbase	MIMAT0000422	hsa-miR-124-3p	JAG1	ENSG00000101384	Luciferase reporter assay//qRT-PCR//Western blot	26612211	validated
mirtarbase	MIMAT0000422	hsa-miR-124-3p	JAG2	ENSG00000184916	Microarray	18668037	validated
mirtarbase	MIMAT0000422	hsa-miR-124-3p	JPT2	ENSG00000206053	Microarray	18668037	validated
mirtarbase	MIMAT0000422	hsa-miR-124-3p	JUP	ENSG00000173801	Proteomics;Microarray	18668037	validated
mirtarbase	MIMAT0000422	hsa-miR-124-3p	KANK1	ENSG00000107104	Microarray	15685193	validated
mirtarbase	MIMAT0000422	hsa-miR-124-3p	KANK1	ENSG00000107104	Microarray	18668037	validated
mirtarbase	MIMAT0000422	hsa-miR-124-3p	KANK2	ENSG00000197256	Proteomics;Microarray	18668037	validated
mirtarbase	MIMAT0000422	hsa-miR-124-3p	KANSL2	ENSG00000139620	Microarray	18668037	validated
mirtarbase	MIMAT0000422	hsa-miR-124-3p	KAT2A	ENSG00000108773	Microarray	18668037	validated
mirtarbase	MIMAT0000422	hsa-miR-124-3p	KAT7	ENSG00000136504	PAR-CLIP	20371350	validated
mirtarbase	MIMAT0000422	hsa-miR-124-3p	KATNA1	ENSG00000186625	Microarray	18668037	validated
mirtarbase	MIMAT0000422	hsa-miR-124-3p	KATNA1	ENSG00000186625	Microarray	15685193	validated
mirtarbase	MIMAT0000422	hsa-miR-124-3p	KCNC4	ENSG00000116396	Microarray	18668037	validated
mirtarbase	MIMAT0000422	hsa-miR-124-3p	KCNK1	ENSG00000135750	Microarray	18668037	validated
mirtarbase	MIMAT0000422	hsa-miR-124-3p	KCNK18	ENSG00000186795	Microarray	18668037	validated
mirtarbase	MIMAT0000422	hsa-miR-124-3p	KCNK2	ENSG00000082482	Microarray	18668037	validated
mirtarbase	MIMAT0000422	hsa-miR-124-3p	KCNS3	ENSG00000170745	Microarray	18668037	validated
mirtarbase	MIMAT0000422	hsa-miR-124-3p	KDELR2	ENSG00000136240	Microarray	18668037	validated
mirtarbase	MIMAT0000422	hsa-miR-124-3p	KDM2A	ENSG00000173120	Proteomics;Microarray	18668037	validated
mirtarbase	MIMAT0000422	hsa-miR-124-3p	KDSR	ENSG00000119537	Microarray	18668037	validated
mirtarbase	MIMAT0000422	hsa-miR-124-3p	KIAA0355	ENSG00000166398	HITS-CLIP	23313552	validated
mirtarbase	MIMAT0000422	hsa-miR-124-3p	KIAA0355	ENSG00000279389	HITS-CLIP	23313552	validated
mirtarbase	MIMAT0000422	hsa-miR-124-3p	KIAA0355	ENSG00000282735	HITS-CLIP	23313552	validated
mirtarbase	MIMAT0000422	hsa-miR-124-3p	KIAA0930	ENSG00000100364	Microarray	18668037	validated
mirtarbase	MIMAT0000422	hsa-miR-124-3p	KIAA1217	ENSG00000120549	Microarray	18668037	validated
mirtarbase	MIMAT0000422	hsa-miR-124-3p	KIF13A	ENSG00000137177	Microarray	18668037	validated
mirtarbase	MIMAT0000422	hsa-miR-124-3p	KIF16B	ENSG00000089177	Microarray	18668037	validated
mirtarbase	MIMAT0000422	hsa-miR-124-3p	KIF1B	ENSG00000054523	Microarray	18668037	validated
mirtarbase	MIMAT0000422	hsa-miR-124-3p	KIF20A	ENSG00000112984	Proteomics	18668037	validated
mirtarbase	MIMAT0000422	hsa-miR-124-3p	KIF26A	ENSG00000066735	Microarray	18668037	validated
mirtarbase	MIMAT0000422	hsa-miR-124-3p	KIF2C	ENSG00000142945	Proteomics;Microarray	18668037	validated
mirtarbase	MIMAT0000422	hsa-miR-124-3p	KIF7	ENSG00000166813	Microarray	18668037	validated
mirtarbase	MIMAT0000422	hsa-miR-124-3p	KIRREL2	ENSG00000126259	Microarray	18668037	validated
mirtarbase	MIMAT0000422	hsa-miR-124-3p	KLF2	ENSG00000127528	Microarray	18668037	validated
mirtarbase	MIMAT0000422	hsa-miR-124-3p	KLF4	ENSG00000136826	Microarray	18668037	validated
mirtarbase	MIMAT0000422	hsa-miR-124-3p	KLF6	ENSG00000067082	Microarray	18668037	validated
mirtarbase	MIMAT0000422	hsa-miR-124-3p	KLF6	ENSG00000067082	Luciferase reporter assay	24184980	validated
mirtarbase	MIMAT0000422	hsa-miR-124-3p	KLF9	ENSG00000119138	Microarray	18668037	validated
mirtarbase	MIMAT0000422	hsa-miR-124-3p	KLHL14	ENSG00000197705	Microarray	18668037	validated
mirtarbase	MIMAT0000422	hsa-miR-124-3p	KLHL24	ENSG00000114796	Microarray	18668037	validated
mirtarbase	MIMAT0000422	hsa-miR-124-3p	KLHL28	ENSG00000179454	PAR-CLIP	20371350	validated
mirtarbase	MIMAT0000422	hsa-miR-124-3p	KLHL42	ENSG00000087448	PAR-CLIP	20371350	validated
mirtarbase	MIMAT0000422	hsa-miR-124-3p	KRI1	ENSG00000129347	Proteomics;Microarray	18668037	validated
mirtarbase	MIMAT0000422	hsa-miR-124-3p	KRT14	ENSG00000186847	Proteomics;Microarray	18668037	validated
mirtarbase	MIMAT0000422	hsa-miR-124-3p	KRT17P2		Proteomics;Microarray	18668037	validated
mirtarbase	MIMAT0000422	hsa-miR-124-3p	KRT33A	ENSG00000261986	Microarray	18668037	validated
mirtarbase	MIMAT0000422	hsa-miR-124-3p	KRT33A	ENSG00000006059	Microarray	18668037	validated
mirtarbase	MIMAT0000422	hsa-miR-124-3p	KYAT3	ENSG00000137944	Microarray	18668037	validated
mirtarbase	MIMAT0000422	hsa-miR-124-3p	L1CAM	ENSG00000198910	Microarray	18668037	validated
mirtarbase	MIMAT0000422	hsa-miR-124-3p	L3HYPDH	ENSG00000126790	Microarray	18668037	validated
mirtarbase	MIMAT0000422	hsa-miR-124-3p	LAMA1	ENSG00000101680	Microarray	18668037	validated
mirtarbase	MIMAT0000422	hsa-miR-124-3p	LAMA4	ENSG00000112769	Microarray	18668037	validated
mirtarbase	MIMAT0000422	hsa-miR-124-3p	LAMB3	ENSG00000196878	Microarray	18668037	validated
mirtarbase	MIMAT0000422	hsa-miR-124-3p	LAMC1	ENSG00000135862	Microarray//qRT-PCR	16549876	validated
mirtarbase	MIMAT0000422	hsa-miR-124-3p	LAMC1	ENSG00000135862	Microarray	15685193	validated
mirtarbase	MIMAT0000422	hsa-miR-124-3p	LAMC1	ENSG00000135862	Immunoblot//Immunohistochemistry//qRT-PCR//Western blot	21196113	validated
mirtarbase	MIMAT0000422	hsa-miR-124-3p	LAMC1	ENSG00000135862	Microarray	18668037	validated
mirtarbase	MIMAT0000422	hsa-miR-124-3p	LAMP2	ENSG00000005893	Microarray	18668037	validated
mirtarbase	MIMAT0000422	hsa-miR-124-3p	LAPTM4A	ENSG00000068697	Microarray	18668037	validated
mirtarbase	MIMAT0000422	hsa-miR-124-3p	LARP1	ENSG00000155506	Proteomics;Microarray	18668037	validated
mirtarbase	MIMAT0000422	hsa-miR-124-3p	LAS1L	ENSG00000001497	Proteomics;Microarray	18668037	validated
mirtarbase	MIMAT0000422	hsa-miR-124-3p	LCA5L	ENSG00000157578	Microarray	18668037	validated
mirtarbase	MIMAT0000422	hsa-miR-124-3p	LCLAT1	ENSG00000172954	Microarray	18668037	validated
mirtarbase	MIMAT0000422	hsa-miR-124-3p	LDLR	ENSG00000130164	Microarray	18668037	validated
mirtarbase	MIMAT0000422	hsa-miR-124-3p	LDLRAD4	ENSG00000168675	Microarray	18668037	validated
mirtarbase	MIMAT0000422	hsa-miR-124-3p	LDLRAP1	ENSG00000157978	Microarray	15685193	validated
mirtarbase	MIMAT0000422	hsa-miR-124-3p	LDLRAP1	ENSG00000157978	Microarray	18668037	validated
mirtarbase	MIMAT0000422	hsa-miR-124-3p	LGR5	ENSG00000139292	Microarray	18668037	validated
mirtarbase	MIMAT0000422	hsa-miR-124-3p	LHX2	ENSG00000106689	Microarray	18668037	validated
mirtarbase	MIMAT0000422	hsa-miR-124-3p	LIMCH1	ENSG00000064042	Microarray	15685193	validated
mirtarbase	MIMAT0000422	hsa-miR-124-3p	LIMCH1	ENSG00000064042	Proteomics;Microarray	18668037	validated
mirtarbase	MIMAT0000422	hsa-miR-124-3p	LIMD1	ENSG00000144791	Microarray	18668037	validated
mirtarbase	MIMAT0000422	hsa-miR-124-3p	LIMD2	ENSG00000136490	Microarray	18668037	validated
mirtarbase	MIMAT0000422	hsa-miR-124-3p	LIN28A	ENSG00000131914	Microarray	18668037	validated
mirtarbase	MIMAT0000422	hsa-miR-124-3p	LIN7A	ENSG00000111052	Microarray	18668037	validated
mirtarbase	MIMAT0000422	hsa-miR-124-3p	LIN7C	ENSG00000148943	Proteomics;Microarray	18668037	validated
mirtarbase	MIMAT0000422	hsa-miR-124-3p	LITAF	ENSG00000189067	Microarray	15685193	validated
mirtarbase	MIMAT0000422	hsa-miR-124-3p	LITAF	ENSG00000189067	Microarray	18668037	validated
mirtarbase	MIMAT0000422	hsa-miR-124-3p	LLPH	ENSG00000139233	Proteomics;Microarray	18668037	validated
mirtarbase	MIMAT0000422	hsa-miR-124-3p	LMAN2L	ENSG00000114988	Microarray	18668037	validated
mirtarbase	MIMAT0000422	hsa-miR-124-3p	LMNA	ENSG00000160789	Proteomics;Microarray	18668037	validated
mirtarbase	MIMAT0000422	hsa-miR-124-3p	LMNB1	ENSG00000113368	Proteomics;Microarray	18668037	validated
mirtarbase	MIMAT0000422	hsa-miR-124-3p	LMNB1	ENSG00000113368	Microarray	15685193	validated
mirtarbase	MIMAT0000422	hsa-miR-124-3p	LMNB1	ENSG00000113368	PAR-CLIP	20371350	validated
mirtarbase	MIMAT0000422	hsa-miR-124-3p	LNX2	ENSG00000139517	Microarray	18668037	validated
mirtarbase	MIMAT0000422	hsa-miR-124-3p	LOXL1	ENSG00000129038	Microarray	18668037	validated
mirtarbase	MIMAT0000422	hsa-miR-124-3p	LOXL4	ENSG00000138131	Microarray	18668037	validated
mirtarbase	MIMAT0000422	hsa-miR-124-3p	LPCAT3	ENSG00000111684	PAR-CLIP	20371350	validated
mirtarbase	MIMAT0000422	hsa-miR-124-3p	LPP	ENSG00000145012	Microarray	18668037	validated
mirtarbase	MIMAT0000422	hsa-miR-124-3p	LRIG1	ENSG00000144749	Microarray	18668037	validated
mirtarbase	MIMAT0000422	hsa-miR-124-3p	LRP10	ENSG00000197324	Microarray	18668037	validated
mirtarbase	MIMAT0000422	hsa-miR-124-3p	LRRC1	ENSG00000137269	Microarray	15685193	validated
mirtarbase	MIMAT0000422	hsa-miR-124-3p	LRRC1	ENSG00000137269	Microarray	18668037	validated
mirtarbase	MIMAT0000422	hsa-miR-124-3p	LRRC1	ENSG00000137269	PAR-CLIP	20371350	validated
mirtarbase	MIMAT0000422	hsa-miR-124-3p	LRRC15	ENSG00000172061	Microarray	18668037	validated
mirtarbase	MIMAT0000422	hsa-miR-124-3p	LRRC2	ENSG00000163827	Microarray	18668037	validated
mirtarbase	MIMAT0000422	hsa-miR-124-3p	LRRC4	ENSG00000128594	Microarray	18668037	validated
mirtarbase	MIMAT0000422	hsa-miR-124-3p	LRRC40	ENSG00000066557	PAR-CLIP	22291592	validated
mirtarbase	MIMAT0000422	hsa-miR-124-3p	LRRC42	ENSG00000116212	Microarray	18668037	validated
mirtarbase	MIMAT0000422	hsa-miR-124-3p	LRRC58	ENSG00000163428	Microarray	18668037	validated
mirtarbase	MIMAT0000422	hsa-miR-124-3p	LRRC58	ENSG00000163428	PAR-CLIP	20371350	validated
mirtarbase	MIMAT0000422	hsa-miR-124-3p	LRRC8C	ENSG00000171488	Microarray	18668037	validated
mirtarbase	MIMAT0000422	hsa-miR-124-3p	LRRFIP2	ENSG00000093167	Microarray	18668037	validated
mirtarbase	MIMAT0000422	hsa-miR-124-3p	LRRN1	ENSG00000175928	Microarray	18668037	validated
mirtarbase	MIMAT0000422	hsa-miR-124-3p	LSM10	ENSG00000181817	Microarray	18668037	validated
mirtarbase	MIMAT0000422	hsa-miR-124-3p	LSMEM2	ENSG00000179564	Microarray	18668037	validated
mirtarbase	MIMAT0000422	hsa-miR-124-3p	LTA4H	ENSG00000111144	Microarray	18668037	validated
mirtarbase	MIMAT0000422	hsa-miR-124-3p	LYSMD3	ENSG00000176018	Microarray	18668037	validated
mirtarbase	MIMAT0000422	hsa-miR-124-3p	LYSMD3	ENSG00000176018	PAR-CLIP	20371350	validated
mirtarbase	MIMAT0000422	hsa-miR-124-3p	LYVE1	ENSG00000133800	Microarray	18668037	validated
mirtarbase	MIMAT0000422	hsa-miR-124-3p	MAD2L2	ENSG00000116670	Microarray	18668037	validated
mirtarbase	MIMAT0000422	hsa-miR-124-3p	MAD2L2	ENSG00000116670	Microarray	15685193	validated
mirtarbase	MIMAT0000422	hsa-miR-124-3p	MAGEA12	ENSG00000213401	PAR-CLIP	27292025	validated
mirtarbase	MIMAT0000422	hsa-miR-124-3p	MAGT1	ENSG00000102158	Microarray//qRT-PCR//qRT-PCR;Other	16549876	validated
mirtarbase	MIMAT0000422	hsa-miR-124-3p	MALL	ENSG00000144063	Microarray	18668037	validated
mirtarbase	MIMAT0000422	hsa-miR-124-3p	MALSU1	ENSG00000156928	Microarray	18668037	validated
mirtarbase	MIMAT0000422	hsa-miR-124-3p	MAML1	ENSG00000161021	Microarray	18668037	validated
mirtarbase	MIMAT0000422	hsa-miR-124-3p	MAML1	ENSG00000283780	Microarray	18668037	validated
mirtarbase	MIMAT0000422	hsa-miR-124-3p	MAN2A1	ENSG00000112893	Microarray	18668037	validated
mirtarbase	MIMAT0000422	hsa-miR-124-3p	MAN2A1	ENSG00000112893	Microarray	15685193	validated
mirtarbase	MIMAT0000422	hsa-miR-124-3p	MAN2B2	ENSG00000013288	HITS-CLIP	23313552	validated
mirtarbase	MIMAT0000422	hsa-miR-124-3p	MANBAL	ENSG00000101363	PAR-CLIP	23592263	validated
mirtarbase	MIMAT0000422	hsa-miR-124-3p	MAP2K3	ENSG00000034152	Microarray	18668037	validated
mirtarbase	MIMAT0000422	hsa-miR-124-3p	MAP3K21	ENSG00000143674	Microarray	18668037	validated
mirtarbase	MIMAT0000422	hsa-miR-124-3p	MAP3K3	ENSG00000198909	Microarray	18668037	validated
mirtarbase	MIMAT0000422	hsa-miR-124-3p	MAP3K4	ENSG00000085511	Microarray	18668037	validated
mirtarbase	MIMAT0000422	hsa-miR-124-3p	MAP3K7CL	ENSG00000156265	Microarray	18668037	validated
mirtarbase	MIMAT0000422	hsa-miR-124-3p	MAP3K8	ENSG00000107968	Microarray	18668037	validated
mirtarbase	MIMAT0000422	hsa-miR-124-3p	MAPK11	ENSG00000185386	Microarray	18668037	validated
mirtarbase	MIMAT0000422	hsa-miR-124-3p	MAPK14	ENSG00000112062	Microarray	15685193	validated
mirtarbase	MIMAT0000422	hsa-miR-124-3p	MAPK14	ENSG00000112062	Microarray	18668037	validated
mirtarbase	MIMAT0000422	hsa-miR-124-3p	MAPK14	ENSG00000112062	Immunoblot//Luciferase reporter assay//qRT-PCR	23109423	validated
mirtarbase	MIMAT0000422	hsa-miR-124-3p	MAPK1IP1L	ENSG00000168175	Microarray	18668037	validated
mirtarbase	MIMAT0000422	hsa-miR-124-3p	MAPK1IP1L	ENSG00000168175	Microarray	15685193	validated
mirtarbase	MIMAT0000422	hsa-miR-124-3p	MAPKAPK2	ENSG00000162889	Microarray	18668037	validated
mirtarbase	MIMAT0000422	hsa-miR-124-3p	MAPKAPK3	ENSG00000114738	Microarray	18668037	validated
mirtarbase	MIMAT0000422	hsa-miR-124-3p	MARCHF11	ENSG00000183654	Microarray	18668037	validated
mirtarbase	MIMAT0000422	hsa-miR-124-3p	MAZ	ENSG00000103495	Proteomics;Microarray	18668037	validated
mirtarbase	MIMAT0000422	hsa-miR-124-3p	MBD3	ENSG00000071655	Proteomics;Microarray	18668037	validated
mirtarbase	MIMAT0000422	hsa-miR-124-3p	MBD6	ENSG00000166987	Microarray	18668037	validated
mirtarbase	MIMAT0000422	hsa-miR-124-3p	MBNL1	ENSG00000152601	Proteomics;Microarray	18668037	validated
mirtarbase	MIMAT0000422	hsa-miR-124-3p	MCAM	ENSG00000076706	Proteomics;Microarray	18668037	validated
mirtarbase	MIMAT0000422	hsa-miR-124-3p	MCM7	ENSG00000166508	Proteomics;Microarray	18668037	validated
mirtarbase	MIMAT0000422	hsa-miR-124-3p	MDFIC	ENSG00000135272	Microarray	15685193	validated
mirtarbase	MIMAT0000422	hsa-miR-124-3p	MDK	ENSG00000110492	Microarray	18668037	validated
mirtarbase	MIMAT0000422	hsa-miR-124-3p	MDK	ENSG00000110492	PAR-CLIP	27292025	validated
mirtarbase	MIMAT0000422	hsa-miR-124-3p	MECP2	ENSG00000169057	Luciferase reporter assay	23318130	validated
mirtarbase	MIMAT0000422	hsa-miR-124-3p	MED10	ENSG00000133398	Proteomics;Microarray	18668037	validated
mirtarbase	MIMAT0000422	hsa-miR-124-3p	MED20	ENSG00000124641	Proteomics;Microarray	18668037	validated
mirtarbase	MIMAT0000422	hsa-miR-124-3p	MED28	ENSG00000118579	HITS-CLIP	23824327	validated
mirtarbase	MIMAT0000422	hsa-miR-124-3p	MEPE	ENSG00000152595	Microarray	18668037	validated
mirtarbase	MIMAT0000422	hsa-miR-124-3p	MESD	ENSG00000117899	Microarray	18668037	validated
mirtarbase	MIMAT0000422	hsa-miR-124-3p	METAP2	ENSG00000111142	Microarray	18668037	validated
mirtarbase	MIMAT0000422	hsa-miR-124-3p	METTL7A	ENSG00000185432	Microarray	18668037	validated
mirtarbase	MIMAT0000422	hsa-miR-124-3p	MFAP4	ENSG00000166482	Microarray	18668037	validated
mirtarbase	MIMAT0000422	hsa-miR-124-3p	MFAP5	ENSG00000197614	Microarray	18668037	validated
mirtarbase	MIMAT0000422	hsa-miR-124-3p	MFSD1	ENSG00000118855	Microarray	18668037	validated
mirtarbase	MIMAT0000422	hsa-miR-124-3p	MFSD10	ENSG00000109736	Microarray	18668037	validated
mirtarbase	MIMAT0000422	hsa-miR-124-3p	MFSD12	ENSG00000161091	Microarray	18668037	validated
mirtarbase	MIMAT0000422	hsa-miR-124-3p	MFSD14A	ENSG00000156875	PAR-CLIP	22291592	validated
mirtarbase	MIMAT0000422	hsa-miR-124-3p	MFSD14B	ENSG00000148110	PAR-CLIP	23592263	validated
mirtarbase	MIMAT0000422	hsa-miR-124-3p	MFSD14B	ENSG00000148110	PAR-CLIP	21572407	validated
mirtarbase	MIMAT0000422	hsa-miR-124-3p	MFSD14B	ENSG00000148110	PAR-CLIP	26701625	validated
mirtarbase	MIMAT0000422	hsa-miR-124-3p	MGMT	ENSG00000170430	Microarray//qRT-PCR//Western blot	27057640	validated
mirtarbase	MIMAT0000422	hsa-miR-124-3p	MIA2	ENSG00000150527	Microarray	18668037	validated
mirtarbase	MIMAT0000422	hsa-miR-124-3p	MICAL1	ENSG00000135596	Microarray	18668037	validated
mirtarbase	MIMAT0000422	hsa-miR-124-3p	MICAL2	ENSG00000133816	Microarray	18668037	validated
mirtarbase	MIMAT0000422	hsa-miR-124-3p	MIEF1	ENSG00000100335	Microarray	18668037	validated
mirtarbase	MIMAT0000422	hsa-miR-124-3p	MINDY2	ENSG00000128923	Microarray	18668037	validated
mirtarbase	MIMAT0000422	hsa-miR-124-3p	MISP	ENSG00000099812	Proteomics;Microarray	18668037	validated
mirtarbase	MIMAT0000422	hsa-miR-124-3p	MKLN1	ENSG00000128585	Microarray	18668037	validated
mirtarbase	MIMAT0000422	hsa-miR-124-3p	MKX	ENSG00000150051	Microarray	18668037	validated
mirtarbase	MIMAT0000422	hsa-miR-124-3p	MLEC	ENSG00000110917	Microarray	18668037	validated
mirtarbase	MIMAT0000422	hsa-miR-124-3p	MLLT1	ENSG00000130382	PAR-CLIP	26701625	validated
mirtarbase	MIMAT0000422	hsa-miR-124-3p	MLLT3	ENSG00000171843	Microarray	18668037	validated
mirtarbase	MIMAT0000422	hsa-miR-124-3p	MMP19	ENSG00000123342	Microarray	18668037	validated
mirtarbase	MIMAT0000422	hsa-miR-124-3p	MMP26	ENSG00000167346	Microarray	18668037	validated
mirtarbase	MIMAT0000422	hsa-miR-124-3p	MOBP	ENSG00000168314	Microarray	18668037	validated
mirtarbase	MIMAT0000422	hsa-miR-124-3p	MOGS	ENSG00000115275	Proteomics;Microarray	18668037	validated
mirtarbase	MIMAT0000422	hsa-miR-124-3p	MORC4	ENSG00000133131	Microarray	18668037	validated
mirtarbase	MIMAT0000422	hsa-miR-124-3p	MOV10	ENSG00000155363	Microarray	18668037	validated
mirtarbase	MIMAT0000422	hsa-miR-124-3p	MPHOSPH10	ENSG00000124383	Proteomics;Microarray	18668037	validated
mirtarbase	MIMAT0000422	hsa-miR-124-3p	MPHOSPH9	ENSG00000051825	Microarray//Microarray;Other	15685193	validated
mirtarbase	MIMAT0000422	hsa-miR-124-3p	MPRIP	ENSG00000133030	Proteomics	18668037	validated
mirtarbase	MIMAT0000422	hsa-miR-124-3p	MRPL49	ENSG00000149792	Microarray	18668037	validated
mirtarbase	MIMAT0000422	hsa-miR-124-3p	MRPL49	ENSG00000149792	PAR-CLIP	20371350	validated
mirtarbase	MIMAT0000422	hsa-miR-124-3p	MRPS11	ENSG00000181991	Microarray	18668037	validated
mirtarbase	MIMAT0000422	hsa-miR-124-3p	MRPS12	ENSG00000128626	Microarray	18668037	validated
mirtarbase	MIMAT0000422	hsa-miR-124-3p	MRPS12	ENSG00000283018	Microarray	18668037	validated
mirtarbase	MIMAT0000422	hsa-miR-124-3p	MSN	ENSG00000147065	Proteomics;Microarray	18668037	validated
mirtarbase	MIMAT0000422	hsa-miR-124-3p	MSRA	ENSG00000175806	Microarray	18668037	validated
mirtarbase	MIMAT0000422	hsa-miR-124-3p	MSRA	ENSG00000285250	Microarray	18668037	validated
mirtarbase	MIMAT0000422	hsa-miR-124-3p	MSRB3	ENSG00000174099	Microarray	18668037	validated
mirtarbase	MIMAT0000422	hsa-miR-124-3p	MTCH1	ENSG00000137409	Microarray	18668037	validated
mirtarbase	MIMAT0000422	hsa-miR-124-3p	MTCL1	ENSG00000168502	Microarray	18668037	validated
mirtarbase	MIMAT0000422	hsa-miR-124-3p	MTDH	ENSG00000147649	PAR-CLIP	23592263	validated
mirtarbase	MIMAT0000422	hsa-miR-124-3p	MTDH	ENSG00000147649	PAR-CLIP	24398324	validated
mirtarbase	MIMAT0000422	hsa-miR-124-3p	MTDH	ENSG00000147649	PAR-CLIP	23446348	validated
mirtarbase	MIMAT0000422	hsa-miR-124-3p	MTDH	ENSG00000147649	PAR-CLIP	21572407	validated
mirtarbase	MIMAT0000422	hsa-miR-124-3p	MTDH	ENSG00000147649	Luciferase reporter assay//qRT-PCR//Western blot	27571703	validated
mirtarbase	MIMAT0000422	hsa-miR-124-3p	MTHFSD	ENSG00000103248	Microarray	18668037	validated
mirtarbase	MIMAT0000422	hsa-miR-124-3p	MTMR6	ENSG00000139505	Microarray	15685193	validated
mirtarbase	MIMAT0000422	hsa-miR-124-3p	MTMR6	ENSG00000139505	Microarray	18668037	validated
mirtarbase	MIMAT0000422	hsa-miR-124-3p	MTPN	ENSG00000105887	Reporter assay	15806104	validated
mirtarbase	MIMAT0000422	hsa-miR-124-3p	MTUS2	ENSG00000132938	Microarray	18668037	validated
mirtarbase	MIMAT0000422	hsa-miR-124-3p	MUC1	ENSG00000185499	Proteomics;Microarray	18668037	validated
mirtarbase	MIMAT0000422	hsa-miR-124-3p	MVB12A	ENSG00000141971	Microarray	18668037	validated
mirtarbase	MIMAT0000422	hsa-miR-124-3p	MVD	ENSG00000167508	Microarray	18668037	validated
mirtarbase	MIMAT0000422	hsa-miR-124-3p	MVK	ENSG00000110921	Microarray	18668037	validated
mirtarbase	MIMAT0000422	hsa-miR-124-3p	MVP	ENSG00000013364	Microarray	18668037	validated
mirtarbase	MIMAT0000422	hsa-miR-124-3p	MXD4	ENSG00000123933	Microarray	18668037	validated
mirtarbase	MIMAT0000422	hsa-miR-124-3p	MYCN	ENSG00000134323	ChIP-seq//Microarray//qRT-PCR	27167114	validated
mirtarbase	MIMAT0000422	hsa-miR-124-3p	MYH7B	ENSG00000078814	Microarray	18668037	validated
mirtarbase	MIMAT0000422	hsa-miR-124-3p	MYH9	ENSG00000100345	Microarray	15685193	validated
mirtarbase	MIMAT0000422	hsa-miR-124-3p	MYH9	ENSG00000100345	Proteomics;Microarray	18668037	validated
mirtarbase	MIMAT0000422	hsa-miR-124-3p	MYLIP	ENSG00000007944	PAR-CLIP	23446348	validated
mirtarbase	MIMAT0000422	hsa-miR-124-3p	MYLIP	ENSG00000007944	PAR-CLIP	20371350	validated
mirtarbase	MIMAT0000422	hsa-miR-124-3p	MYO10	ENSG00000145555	HITS-CLIP	23824327	validated
mirtarbase	MIMAT0000422	hsa-miR-124-3p	MYO10	ENSG00000145555	ELISA//Immunohistochemistry//Luciferase reporter assay//Microarray//qRT-PCR//Western blot	25749519	validated
mirtarbase	MIMAT0000422	hsa-miR-124-3p	MYO19	ENSG00000278372	Microarray	18668037	validated
mirtarbase	MIMAT0000422	hsa-miR-124-3p	MYO19	ENSG00000278259	Microarray	18668037	validated
mirtarbase	MIMAT0000422	hsa-miR-124-3p	MYPN	ENSG00000138347	Microarray	18668037	validated
mirtarbase	MIMAT0000422	hsa-miR-124-3p	NAA15	ENSG00000164134	Microarray	15685193	validated
mirtarbase	MIMAT0000422	hsa-miR-124-3p	NAA15	ENSG00000164134	Microarray	18668037	validated
mirtarbase	MIMAT0000422	hsa-miR-124-3p	NAA80	ENSG00000243477	Microarray	18668037	validated
mirtarbase	MIMAT0000422	hsa-miR-124-3p	NASP	ENSG00000132780	Microarray	18668037	validated
mirtarbase	MIMAT0000422	hsa-miR-124-3p	NBL1	ENSG00000158747	Microarray	18668037	validated
mirtarbase	MIMAT0000422	hsa-miR-124-3p	NBPF12	ENSG00000268043	PAR-CLIP	20371350	validated
mirtarbase	MIMAT0000422	hsa-miR-124-3p	NCAPH2	ENSG00000025770	Microarray	18668037	validated
mirtarbase	MIMAT0000422	hsa-miR-124-3p	NCF2	ENSG00000116701	Microarray	18668037	validated
mirtarbase	MIMAT0000422	hsa-miR-124-3p	NCMAP	ENSG00000184454	PAR-CLIP	20371350	validated
mirtarbase	MIMAT0000422	hsa-miR-124-3p	NDE1	ENSG00000275911	Microarray	18668037	validated
mirtarbase	MIMAT0000422	hsa-miR-124-3p	NDE1	ENSG00000072864	Microarray	18668037	validated
mirtarbase	MIMAT0000422	hsa-miR-124-3p	NEAT1	ENSG00000245532	Luciferase reporter assay	27075229	validated
mirtarbase	MIMAT0000422	hsa-miR-124-3p	NECAP2	ENSG00000157191	Microarray	15685193	validated
mirtarbase	MIMAT0000422	hsa-miR-124-3p	NECAP2	ENSG00000157191	Microarray	18668037	validated
mirtarbase	MIMAT0000422	hsa-miR-124-3p	NEDD4	ENSG00000069869	Microarray	18668037	validated
mirtarbase	MIMAT0000422	hsa-miR-124-3p	NEK6	ENSG00000119408	Microarray//Microarray;Other	15685193	validated
mirtarbase	MIMAT0000422	hsa-miR-124-3p	NEK9	ENSG00000119638	Microarray	18668037	validated
mirtarbase	MIMAT0000422	hsa-miR-124-3p	NEK9	ENSG00000119638	Microarray	15685193	validated
mirtarbase	MIMAT0000422	hsa-miR-124-3p	NEK9	ENSG00000119638	HITS-CLIP	23824327	validated
mirtarbase	MIMAT0000422	hsa-miR-124-3p	NEU4	ENSG00000277926	Microarray	18668037	validated
mirtarbase	MIMAT0000422	hsa-miR-124-3p	NEU4	ENSG00000204099	Microarray	18668037	validated
mirtarbase	MIMAT0000422	hsa-miR-124-3p	NFATC1	ENSG00000131196	Microarray	18668037	validated
mirtarbase	MIMAT0000422	hsa-miR-124-3p	NFATC1	ENSG00000131196	Luciferase reporter assay//qRT-PCR//Western blot	23853098	validated
mirtarbase	MIMAT0000422	hsa-miR-124-3p	NFIA	ENSG00000162599	Microarray	18668037	validated
mirtarbase	MIMAT0000422	hsa-miR-124-3p	NFIB	ENSG00000147862	Proteomics;Microarray	18668037	validated
mirtarbase	MIMAT0000422	hsa-miR-124-3p	NFIC	ENSG00000141905	Proteomics	18668037	validated
mirtarbase	MIMAT0000422	hsa-miR-124-3p	NFIC	ENSG00000141905	Microarray	15685193	validated
mirtarbase	MIMAT0000422	hsa-miR-124-3p	NFIC	ENSG00000141905	PAR-CLIP	26701625	validated
mirtarbase	MIMAT0000422	hsa-miR-124-3p	NFIX	ENSG00000008441	Proteomics;Microarray	18668037	validated
mirtarbase	MIMAT0000422	hsa-miR-124-3p	NFIX	ENSG00000008441	PAR-CLIP	20371350	validated
mirtarbase	MIMAT0000422	hsa-miR-124-3p	NFIX	ENSG00000008441	PAR-CLIP	26701625	validated
mirtarbase	MIMAT0000422	hsa-miR-124-3p	NFKBIZ	ENSG00000144802	Luciferase reporter assay//qRT-PCR//Western blot	19502795	validated
mirtarbase	MIMAT0000422	hsa-miR-124-3p	NGDN	ENSG00000129460	Proteomics;Microarray	18668037	validated
mirtarbase	MIMAT0000422	hsa-miR-124-3p	NIBAN1	ENSG00000135842	Microarray	18668037	validated
mirtarbase	MIMAT0000422	hsa-miR-124-3p	NIBAN2	ENSG00000136830	Microarray	15685193	validated
mirtarbase	MIMAT0000422	hsa-miR-124-3p	NID1	ENSG00000116962	Microarray	18668037	validated
mirtarbase	MIMAT0000422	hsa-miR-124-3p	NID2	ENSG00000087303	Microarray	18668037	validated
mirtarbase	MIMAT0000422	hsa-miR-124-3p	NIP7	ENSG00000132603	Proteomics;Microarray	18668037	validated
mirtarbase	MIMAT0000422	hsa-miR-124-3p	NKAP	ENSG00000101882	Microarray	18668037	validated
mirtarbase	MIMAT0000422	hsa-miR-124-3p	NLGN4Y	ENSG00000165246	Microarray	18668037	validated
mirtarbase	MIMAT0000422	hsa-miR-124-3p	NLRX1	ENSG00000160703	Microarray	18668037	validated
mirtarbase	MIMAT0000422	hsa-miR-124-3p	NME4	ENSG00000103202	Microarray	15685193	validated
mirtarbase	MIMAT0000422	hsa-miR-124-3p	NMNAT1	ENSG00000173614	Proteomics;Microarray	18668037	validated
mirtarbase	MIMAT0000422	hsa-miR-124-3p	NNMT	ENSG00000166741	Microarray	18668037	validated
mirtarbase	MIMAT0000422	hsa-miR-124-3p	NOC3L	ENSG00000173145	Proteomics;Microarray	18668037	validated
mirtarbase	MIMAT0000422	hsa-miR-124-3p	NOL10	ENSG00000115761	Proteomics;Microarray	18668037	validated
mirtarbase	MIMAT0000422	hsa-miR-124-3p	NOL8	ENSG00000198000	Proteomics;Microarray	18668037	validated
mirtarbase	MIMAT0000422	hsa-miR-124-3p	NONO	ENSG00000147140	Proteomics;Microarray	18668037	validated
mirtarbase	MIMAT0000422	hsa-miR-124-3p	NOSIP	ENSG00000142546	Proteomics;Microarray	18668037	validated
mirtarbase	MIMAT0000422	hsa-miR-124-3p	NPLOC4	ENSG00000182446	Microarray	18668037	validated
mirtarbase	MIMAT0000422	hsa-miR-124-3p	NPM3	ENSG00000107833	Proteomics;Microarray	18668037	validated
mirtarbase	MIMAT0000422	hsa-miR-124-3p	NPR1	ENSG00000169418	Microarray	18668037	validated
mirtarbase	MIMAT0000422	hsa-miR-124-3p	NR3C1	ENSG00000113580	Luciferase reporter assay//Western blot//pMIR-REPORT//Northern blot	19131573	validated
mirtarbase	MIMAT0000422	hsa-miR-124-3p	NR3C1	ENSG00000113580	Microarray	18668037	validated
mirtarbase	MIMAT0000422	hsa-miR-124-3p	NR3C2	ENSG00000151623	Luciferase reporter assay//qRT-PCR	19944075	validated
mirtarbase	MIMAT0000422	hsa-miR-124-3p	NR4A1	ENSG00000123358	Microarray	18668037	validated
mirtarbase	MIMAT0000422	hsa-miR-124-3p	NR4A3	ENSG00000119508	Microarray	18668037	validated
mirtarbase	MIMAT0000422	hsa-miR-124-3p	NRAS	ENSG00000213281	Proteomics;Microarray	18668037	validated
mirtarbase	MIMAT0000422	hsa-miR-124-3p	NRF1	ENSG00000106459	Microarray	18668037	validated
mirtarbase	MIMAT0000422	hsa-miR-124-3p	NRG1	ENSG00000157168	Microarray	18668037	validated
mirtarbase	MIMAT0000422	hsa-miR-124-3p	NRP1	ENSG00000099250	Microarray	18668037	validated
mirtarbase	MIMAT0000422	hsa-miR-124-3p	NRTN	ENSG00000171119	Microarray	18668037	validated
mirtarbase	MIMAT0000422	hsa-miR-124-3p	NSMAF	ENSG00000035681	Microarray	18668037	validated
mirtarbase	MIMAT0000422	hsa-miR-124-3p	NSUN2	ENSG00000037474	Proteomics;Microarray	18668037	validated
mirtarbase	MIMAT0000422	hsa-miR-124-3p	NSUN7	ENSG00000179299	Microarray	18668037	validated
mirtarbase	MIMAT0000422	hsa-miR-124-3p	NT5C1B	ENSG00000185013	Microarray	18668037	validated
mirtarbase	MIMAT0000422	hsa-miR-124-3p	NT5E	ENSG00000135318	Proteomics;Microarray	18668037	validated
mirtarbase	MIMAT0000422	hsa-miR-124-3p	NTF4	ENSG00000225950	Microarray	18668037	validated
mirtarbase	MIMAT0000422	hsa-miR-124-3p	NTHL1	ENSG00000065057	Proteomics	18668037	validated
mirtarbase	MIMAT0000422	hsa-miR-124-3p	NTMT1	ENSG00000148335	Microarray	18668037	validated
mirtarbase	MIMAT0000422	hsa-miR-124-3p	NUB1	ENSG00000013374	Microarray	18668037	validated
[truncated: 3,319 more rows]

## Sheet: Table S3
Table S3. Reactome pathway enrichment results for target genes of 4 validated miRNAs
ID	Description	BgRatio	pvalue	p.adjust	qvalue	geneID	Count
R-HSA-2559583	Cellular Senescence	197/10856	1.31701e-10	1.1008e-07	7.81109e-08	CCNE1/CDC27/CDK2/CDK4/CDK6/CDKN1A/CDKN2A/CEBPB/MAPK14/E2F1/E2F2/E2F3/PHC2/ERF/EZH2/H2BC5/HMGA1/ID1/IGFBP7/IL6/CXCL8/LMNB1/MDM2/MDM4/MOV10/MRE11/MAPK1/MAPK11/MAPK9/MAP2K3/MAP2K7/RB1/RBBP4/RBBP7/RELA/RPS27A/SP1/STAT3/TERF1/TERF2/TFDP1/TP53/UBA52/UBC/MAPKAPK3/HMGA2/H2AC18/H2BC8/H4C3/MAPKAPK5/CCNA1/H2BC11/MAPKAPK2/EHMT2/UBE2C/SCMH1/TNRC6B/KDM6B/CBX6/SUZ12/AGO1/TNRC6A/UBE2S/ANAPC4/MINK1/ANAPC5/ANAPC7/…	74
R-HSA-2559585	Oncogene Induced Senescence	33/10856	1.48857e-10	1.1008e-07	7.81109e-08	CDK4/CDK6/CDKN2A/E2F1/E2F2/E2F3/ERF/ID1/MDM2/MDM4/MOV10/MAPK1/RB1/RPS27A/SP1/TFDP1/TP53/UBA52/UBC/TNRC6B/AGO1/TNRC6A/AGO3	23
R-HSA-3700989	Transcriptional Regulation by TP53	365/10856	1.18349e-09	5.8346e-07	4.14014e-07	AKT1/AKT2/FAS/ATR/BCL6/CASP2/CCNE1/CCNG1/CCNT2/CDK2/CDKN1A/CDKN2A/CHD4/COX6B1/COX7B/CREBBP/MAPK14/DNA2/ARID3A/E2F1/E2F4/ERCC2/GPI/GTF2H3/IGFBP3/MDM2/MDM4/MOV10/MRE11/COX1/COX2/COX3/CNOT4/PCNA/PDPK1/PIP4K2A/PMAIP1/POLR2B/POLR2D/POLR2J/POLR2L/PPP2R1A/PPP2R1B/PRKAG1/MAPK11/PTEN/RBBP4/RBBP7/RBL1/RBL2/RFC2/RFC3/RPA1/RPA2/RPS27A/SGK1/AURKA/STK11/SUPT4H1/ELOC/TFDP1/TP53/TSC2/TXNRD1/UBA52/UBC/YWHAE/YWHAG…	114
R-HSA-9012999	RHO GTPase cycle	443/10856	1.27365e-08	4.70931e-06	3.34164e-06	ACTB/ADD3/JAG1/RHOA/RHOC/RND3/RHOG/ARHGAP1/ARHGAP5/ATP6AP1/CAPZB/CAV1/CCT6A/CDC42/CLTC/DBT/DIAPH1/DSG2/DSP/EPHA2/EMD/STOM/FLOT2/RAPGEF1/ARHGAP35/HNRNPC/HSP90AA1/ITGB1/JUP/LMNB1/MCAM/MYO9B/NCF2/OCRL/PAK3/PIK3CA/PLXNA1/TWF1/RAC1/ROCK1/TRA2B/SHMT2/SLC1A5/SOS1/SOS2/SPTBN1/TNFAIP1/TPM4/VIM/WIPF1/STAM/PICALM/SNAP23/IQGAP1/ARHGEF7/WASL/ARHGEF1/DLG5/TRIP10/VAMP3/ARHGAP29/TJP2/ARHGEF6/ROCK2/SLC4A7/SH3PXD2…	129
R-HSA-166520	Signaling by NTRKs	134/10856	5.95346e-08	1.44697e-05	1.02675e-05	RHOA/BDNF/CHD4/CLTA/CLTC/CREB1/CRK/MAPK14/DNM2/DUSP4/DUSP7/EGR1/EGR2/F3/GAB1/GRB2/RAPGEF1/ID1/ID2/ID3/ID4/MEF2D/NAB2/NRAS/NTF4/NTRK3/PIK3CA/PPP2R1A/PPP2R1B/PPP2R5D/MAPK1/MAPK11/PTPN11/PTPRO/RAC1/RAP1A/REST/RRAD/SGK1/SHC1/SOS1/STAT3/MAPKAPK3/FOSL1/IRS2/RPS6KA5/MAPKAPK2/FRS2/ARC/DNM3/SHC3	51
R-HSA-1257604	PIP3 activates AKT signaling	267/10856	6.09701e-08	1.44697e-05	1.02675e-05	AKT1/AKT2/XIAP/RHOG/BTC/CD28/CD86/CDKN1A/CHD4/CREB1/PHC2/EGR1/ERBB2/EREG/ESR2/EZH2/FGF1/FGF5/FGFR1/GAB1/GRB2/NRG1/NR4A1/IRAK1/MDM2/KITLG/MOV10/NEDD4/PDGFB/PDPK1/PIK3CA/PIP4K2A/PPP2R1A/PPP2R1B/PPP2R5D/MAPK1/PSMA6/PSMB5/PSMD2/PTEN/PTPN11/RAC1/RBBP4/RBBP7/REST/RPS27A/SNAI2/SNAI1/STRN/TP53/TSC2/UBA52/UBC/IRS2/IER3/AKT3/PSME3/FRS2/SCMH1/PHLPP2/TNRC6B/PSME4/PHLPP1/CBX6/SUZ12/MKRN1/AGO1/AGO2/TNRC6A/IRAK…	85
R-HSA-9006925	Intracellular signaling by second messengers	309/10856	6.8484e-08	1.44697e-05	1.02675e-05	ADCY3/ADCY6/ADCY9/AKT1/AKT2/XIAP/RHOG/BTC/CALM3/CAMK4/CAMK2D/CD28/CD86/CDKN1A/CHD4/CREB1/PHC2/EGR1/ERBB2/EREG/ESR2/EZH2/FGF1/FGF5/FGFR1/GAB1/GRB2/NRG1/NR4A1/IRAK1/KPNA2/MDM2/KITLG/MOV10/NEDD4/PDGFB/PDPK1/PIK3CA/PIP4K2A/PPP2R1A/PPP2R1B/PPP2R5D/PRKACB/PRKAR1A/MAPK1/PSMA6/PSMB5/PSMD2/PTEN/PTPN11/RAC1/RBBP4/RBBP7/REST/RPS27A/SNAI2/SNAI1/STRN/TP53/TSC2/UBA52/UBC/IRS2/IER3/AKT3/PSME3/CAMKK2/FRS2/SCMH1/…	95
R-HSA-2559580	Oxidative Stress Induced Senescence	125/10856	2.97322e-07	5.13804e-05	3.64587e-05	CDK4/CDK6/CDKN2A/MAPK14/E2F1/E2F2/E2F3/PHC2/EZH2/H2BC5/MDM2/MDM4/MOV10/MAPK1/MAPK11/MAPK9/MAP2K3/MAP2K7/RBBP4/RBBP7/RPS27A/TFDP1/TP53/UBA52/UBC/MAPKAPK3/H2AC18/H2BC8/H4C3/MAPKAPK5/H2BC11/MAPKAPK2/SCMH1/TNRC6B/KDM6B/CBX6/SUZ12/AGO1/TNRC6A/MINK1/CBX8/CBX2/H2BC12/H2BU1/AGO3/H3C15/H4C15	47
R-HSA-69231	Cyclin D associated events in G1	47/10856	3.92657e-07	5.13804e-05	3.64587e-05	CCND1/CCND2/CCNE1/CDK2/CDK4/CDK6/CDKN1A/CDKN2A/E2F1/E2F2/E2F3/E2F4/E2F5/LYN/PPP2R1A/PPP2R1B/PPP2R2A/RB1/RBL1/RBL2/RPS27A/TFDP1/UBA52/UBC	24
R-HSA-69236	G1 Phase	47/10856	3.92657e-07	5.13804e-05	3.64587e-05	CCND1/CCND2/CCNE1/CDK2/CDK4/CDK6/CDKN1A/CDKN2A/E2F1/E2F2/E2F3/E2F4/E2F5/LYN/PPP2R1A/PPP2R1B/PPP2R2A/RB1/RBL1/RBL2/RPS27A/TFDP1/UBA52/UBC	24
R-HSA-187037	Signaling by NTRK1 (TRKA)	115/10856	3.99493e-07	5.13804e-05	3.64587e-05	RHOA/CHD4/CLTA/CLTC/CREB1/CRK/MAPK14/DNM2/DUSP4/DUSP7/EGR1/EGR2/F3/GRB2/RAPGEF1/ID1/ID2/ID3/ID4/MEF2D/NAB2/NRAS/PIK3CA/PPP2R1A/PPP2R1B/PPP2R5D/MAPK1/MAPK11/RAP1A/REST/RRAD/SGK1/SHC1/SOS1/STAT3/MAPKAPK3/FOSL1/IRS2/RPS6KA5/MAPKAPK2/FRS2/ARC/DNM3/SHC3	44
R-HSA-109581	Apoptosis	180/10856	4.1688e-07	5.13804e-05	3.64587e-05	ADD1/AKT1/AKT2/BIRC2/XIAP/FAS/FASLG/BCL2/CDKN2A/CTNNB1/DAPK1/DAPK3/DCC/DFFB/DSG2/DSP/E2F1/GSN/HMGB1/HMGB2/LMNA/LMNB1/PKP1/PLEC/PMAIP1/PPP3R1/MAPK1/PSMA6/PSMB5/PSMD2/PTK2/ROCK1/RPS27A/STAT3/TFDP1/TJP1/TP53/UBA52/UBC/VIM/YWHAE/YWHAG/YWHAZ/TP63/TNFRSF10B/TJP2/AKT3/BCL2L11/DNM1L/PSME3/YWHAQ/PSME4/APPL1/DBNL/STK26/CYCS/DIABLO/AVEN/ARHGAP10/UNC5B/OCLN	61
R-HSA-5628897	TP53 Regulates Metabolic Genes	87/10856	4.88923e-07	5.56244e-05	3.94701e-05	AKT1/AKT2/COX6B1/COX7B/GPI/MOV10/COX1/COX2/COX3/PRKAG1/PTEN/TP53/TSC2/TXNRD1/YWHAE/YWHAG/YWHAZ/TP63/AKT3/YWHAQ/TNRC6B/AGO1/AGO2/SESN1/TNRC6A/COX16/CYCS/DDIT4/LAMTOR1/RRAGD/RRAGC/SESN2/COX14/COX19/SESN3/AGO3	36
R-HSA-6804757	Regulation of TP53 Degradation	36/10856	6.2939e-07	6.64906e-05	4.71806e-05	AKT1/AKT2/CCNG1/CDK2/CDKN2A/MDM2/MDM4/PDPK1/PPP2R1A/PPP2R1B/RPS27A/SGK1/TP53/UBA52/UBC/CCNA1/AKT3/CHEK2/RNF34/RFFL	20
R-HSA-6806003	Regulation of TP53 Expression and Degradation	37/10856	1.1337e-06	0.000111783	7.93193e-05	AKT1/AKT2/CCNG1/CDK2/CDKN2A/MDM2/MDM4/PDPK1/PPP2R1A/PPP2R1B/RPS27A/SGK1/TP53/UBA52/UBC/CCNA1/AKT3/CHEK2/RNF34/RFFL	20
R-HSA-5357801	Programmed Cell Death	210/10856	1.38623e-06	0.00012814	9.09259e-05	ADD1/AKT1/AKT2/BIRC2/XIAP/FAS/FASLG/BCL2/CDKN2A/CTNNB1/DAPK1/DAPK3/DCC/DFFB/DSG2/DSP/E2F1/FLOT2/GSN/HMGB1/HMGB2/HSP90AA1/LMNA/LMNB1/PKP1/PLEC/PMAIP1/PPP3R1/MAPK1/PSMA6/PSMB5/PSMD2/PTK2/ROCK1/RPS27A/STAT3/TFDP1/TJP1/TP53/UBA52/UBC/VIM/YWHAE/YWHAG/YWHAZ/TP63/TNFRSF10B/TJP2/AKT3/BCL2L11/DNM1L/PSME3/FLOT1/YWHAQ/CDC37/PSME4/CHMP2B/APPL1/DBNL/STK26/CYCS/DIABLO/AVEN/PELI1/ARHGAP10/UNC5B/OCLN	67
R-HSA-1227986	Signaling by ERBB2	50/10856	1.67167e-06	0.000137884	9.78401e-05	AKT1/AKT2/RHOA/BTC/DIAPH1/ERBB2/EREG/GAB1/GRB2/NRG1/HSP90AA1/NRAS/PIK3CA/PTPN12/RPS27A/SHC1/SOS1/UBA52/UBC/YES1/AKT3/RNF41/CDC37/NRG4	24
R-HSA-5663202	Diseases of signal transduction by growth factor receptors and second messengers	395/10856	1.73362e-06	0.000137884	9.78401e-05	ACTB/JAG1/AKT1/AKT2/ARAF/RHOG/BTC/CALM3/CAMK2D/CBL/CD28/CD86/CDKN1A/CREB1/CREBBP/CSNK1A1/CTNNB1/DUSP7/ERBB2/EREG/ESR2/FGF1/FGF5/FGFR1/GAB1/KAT2A/GOLGA4/GRB2/NRG1/NR4A1/HSP90AA1/RBPJ/ITGB3/JAG2/LMNA/LYN/SMAD3/SMAD4/MDM2/KITLG/MYC/NCBP1/NF1/NRAS/PDGFB/PDPK1/PIK3CA/PIM1/POLR2B/POLR2D/POLR2J/POLR2L/PPP1CC/PPP2R1A/PPP2R1B/PPP2R5D/MAPK1/PSMA6/PSMB5/PSMD2/PTEN/PTPN11/PTPN12/RAC1/RAP1A/RPS27A/SHC1/SOS1/S…	110
R-HSA-9006936	Signaling by TGFB family members	102/10856	1.83432e-06	0.000137884	9.78401e-05	ACVR1B/RHOA/BMP2/BMPR1A/BMPR2/CBL/CCNT2/E2F4/E2F5/SMAD3/SMAD4/SMAD5/SMAD6/SMAD7/MEN1/MYC/SERPINE1/PPP1CA/PPP1CC/RBL1/RPS27A/SKI/SKIL/SP1/TFDP1/TGFB1/TGFBR2/UBA52/UBC/ZFYVE9/FSTL3/FSTL1/ARHGEF18/PPP1R15A/F11R/PARD3/SMURF1/CGN/CHRDL1	39
R-HSA-9009391	Extra-nuclear estrogen signaling	77/10856	1.86456e-06	0.000137884	9.78401e-05	AKT1/AKT2/CCND1/BCL2/BTC/CALM3/CAV1/CREB1/EREG/ESR2/GNAI2/GNAI3/GNB1/GNG5/GNG10/HSP90AA1/IGF1R/MMP2/MMP9/NRAS/PDPK1/PIK3CA/MAPK1/PTK2/SHC1/STRN/SPHK1/AKT3/GNB5/GNB4/UHMK1/EPGN	32
R-HSA-4420097	VEGFA-VEGFR2 Pathway	99/10856	2.21868e-06	0.000151657	0.000107613	ACTB/AKT1/AKT2/RHOA/CALM3/CAV1/CDC42/CRK/MAPK14/CTNNB1/CTNND1/HSP90AA1/ITGB3/JUP/NCF2/NRAS/PAK3/PDPK1/PIK3CA/PRKACB/PRKCB/MAPK11/PTK2/PXN/RAC1/ROCK1/VEGFA/MAPKAPK3/SPHK1/MAPKAPK2/ROCK2/AKT3/ABI2/WASF2/CYFIP1/TRIB3/ELMO2/THEM4	38
R-HSA-8848021	Signaling by PTK6	54/10856	2.35843e-06	0.000151657	0.000107613	AKT1/RHOA/CCND1/BTC/CBL/CCNE1/CDK2/CDK4/CRK/EPAS1/ERBB2/EREG/NR3C1/ARHGAP35/NRG1/HIF1A/NRAS/PXN/RAC1/RPS27A/STAT3/UBA52/UBC/ELMO2/NRG4	25
R-HSA-9006927	Signaling by Non-Receptor Tyrosine Kinases	54/10856	2.35843e-06	0.000151657	0.000107613	AKT1/RHOA/CCND1/BTC/CBL/CCNE1/CDK2/CDK4/CRK/EPAS1/ERBB2/EREG/NR3C1/ARHGAP35/NRG1/HIF1A/NRAS/PXN/RAC1/RPS27A/STAT3/UBA52/UBC/ELMO2/NRG4	25
R-HSA-198725	Nuclear Events (kinase and transcription factor activation)	61/10856	2.76931e-06	0.000170659	0.000121096	CHD4/CREB1/MAPK14/DNM2/DUSP4/DUSP7/EGR1/EGR2/F3/ID1/ID2/ID3/ID4/MEF2D/NAB2/PPP2R1A/PPP2R1B/PPP2R5D/MAPK1/MAPK11/REST/RRAD/SGK1/FOSL1/RPS6KA5/MAPKAPK2/ARC	27
R-HSA-8853884	Transcriptional Regulation by VENTX	39/10856	3.36609e-06	0.000195714	0.000138876	CCND1/CDC27/CDKN2A/CEBPB/CTNNB1/IL6/MOV10/RELA/TCF7L2/TP53/EHMT2/UBE2C/TNRC6B/AGO1/TNRC6A/UBE2S/ANAPC4/ANAPC5/ANAPC7/AGO3	20
R-HSA-9659787	Aberrant regulation of mitotic G1/S transition in cancer due to RB1 defects	17/10856	3.57288e-06	0.000195714	0.000138876	CCND1/CCND2/CCNE1/CDK2/CDK4/CDK6/CDKN1A/E2F1/E2F2/E2F3/RB1/TFDP1	12
R-HSA-9661069	Defective binding of RB1 mutants to E2F1,(E2F2, E2F3)	17/10856	3.57288e-06	0.000195714	0.000138876	CCND1/CCND2/CCNE1/CDK2/CDK4/CDK6/CDKN1A/E2F1/E2F2/E2F3/RB1/TFDP1	12
R-HSA-1643713	Signaling by EGFR in Cancer	25/10856	4.4677e-06	0.00023599	0.000167455	BTC/CBL/EREG/GAB1/GRB2/HSP90AA1/NRAS/PIK3CA/RPS27A/SHC1/SOS1/UBA52/UBC/CDC37/EPGN	15
R-HSA-170834	Signaling by TGF-beta Receptor Complex	73/10856	5.10926e-06	0.000260572	0.000184898	RHOA/CBL/CCNT2/E2F4/E2F5/SMAD3/SMAD4/SMAD7/MEN1/MYC/SERPINE1/PPP1CA/PPP1CC/RBL1/RPS27A/SKI/SKIL/SP1/TFDP1/TGFB1/TGFBR2/UBA52/UBC/ZFYVE9/ARHGEF18/PPP1R15A/F11R/PARD3/SMURF1/CGN	30
R-HSA-9013424	RHOV GTPase cycle	34/10856	5.80348e-06	0.000286112	0.00020302	CDC42/CLTC/EPHA2/SPTBN1/TPM4/IQGAP1/ARHGEF7/WASL/DLG5/CCP110/GIT2/PAK6/ZNF512B/CEP97/PEAK1/VANGL1/ARHGAP12/RHOV	18
R-HSA-400253	Circadian Clock	70/10856	6.04465e-06	0.000288388	0.000204636	CPT1A/CREB1/CREBBP/CRY2/CSNK1E/NR3C1/HIF1A/MEF2D/NPAS2/SERPINE1/PER1/PPARA/PPP1CA/PPP1CC/RBM4/RORA/RPS27A/SREBF1/UBA52/UBC/BTRC/CLOCK/CARM1/SIRT1/NOCT/CRTC3/TBL1XR1/CHD9/SIK1	29
R-HSA-8856828	Clathrin-mediated endocytosis	146/10856	7.59138e-06	0.000350864	0.000248967	ACTB/GRK3/AGTR1/BTC/CBL/CLTA/CLTC/DNM2/DVL2/CTTN/EREG/GAK/GRB2/HIP1/HSPA8/LDLR/M6PR/OCRL/PIK3C2A/RAB5B/RPS27A/VAMP2/SYT1/UBA52/UBC/STAM/PICALM/COPS3/VAMP8/WASL/TRIP10/VAMP3/ACTR3/ACTR2/ARPC2/TGOLN2/AAK1/DNM3/LDLRAP1/PACSIN3/ITSN2/SNX9/FNBP1L/NECAP2/EPS15L1/SNX18/FCHO2/SYT2/EPGN	49
R-HSA-449147	Signaling by Interleukins	462/10856	8.58686e-06	0.000384847	0.000273081	AKT1/APP/FASLG/CCND1/BCL2/BCL6/CANX/CBL/CD86/CDC42/CDKN1A/MAP3K8/CREB1/CRK/MAPK14/CSF1/DUSP4/DUSP7/FPR1/GRB2/RAPGEF1/CXCL1/HIF1A/HMGB1/HMOX1/HNRNPA2B1/HSPA8/HSP90AA1/ICAM1/IL1R1/IL6/IL6R/IL7/CXCL8/IL10RA/IL11/IRAK1/ITGB1/JAK1/LMNB1/LYN/SMAD3/MCL1/MAP3K3/MMP2/MMP9/MSN/MUC1/MYC/SERPINB2/PIK3CA/PIM1/PITPNA/POU2F1/PPP2R1A/PPP2R1B/PPP2R5D/MAPK1/MAPK11/MAPK9/MAP2K3/MAP2K7/PSMA6/PSMB5/PSMD2/PTGS2/PTPN4/…	122
R-HSA-194138	Signaling by VEGF	108/10856	9.22212e-06	0.000401162	0.000284658	ACTB/AKT1/AKT2/RHOA/CALM3/CAV1/CDC42/CRK/MAPK14/CTNNB1/CTNND1/HSP90AA1/ITGB3/JUP/NCF2/NRAS/PAK3/PDPK1/PIK3CA/PRKACB/PRKCB/MAPK11/PTK2/PXN/RAC1/ROCK1/VEGFA/MAPKAPK3/NRP1/SPHK1/MAPKAPK2/ROCK2/AKT3/ABI2/WASF2/CYFIP1/TRIB3/ELMO2/THEM4	39
R-HSA-9675126	Diseases of mitotic cell cycle	38/10856	9.56005e-06	0.000403981	0.000286658	ATRX/CCND1/CCND2/CCNE1/CDC27/CDK2/CDK4/CDK6/CDKN1A/E2F1/E2F2/E2F3/RB1/TFDP1/UBE2C/UBE2S/ANAPC4/ANAPC5/ANAPC7	19
R-HSA-6806834	Signaling by MET	79/10856	1.10865e-05	0.000455471	0.000323195	CBL/COL1A1/CRK/GAB1/GRB2/RAPGEF1/ITGA2/ITGA3/ITGB1/LAMA4/LAMB3/LAMC1/NRAS/PIK3CA/PTK2/PTPN11/PTPRJ/RAC1/RAP1A/RPS27A/SHC1/SOS1/STAT3/UBA52/UBC/STAM/GGA3/LRIG1/RANBP10/TNS4/LAMA1	31
R-HSA-199418	Negative regulation of the PI3K/AKT network	113/10856	1.23535e-05	0.000493805	0.000350396	AKT1/AKT2/RHOG/BTC/CD28/CD86/ERBB2/EREG/ESR2/FGF1/FGF5/FGFR1/GAB1/GRB2/NRG1/IRAK1/KITLG/PDGFB/PIK3CA/PIP4K2A/PPP2R1A/PPP2R1B/PPP2R5D/MAPK1/PTEN/PTPN11/RAC1/STRN/IRS2/IER3/AKT3/FRS2/PHLPP2/PHLPP1/IRAK4/TRIB3/PIP4K2C/THEM4/NRG4/EPGN	40
R-HSA-8939211	ESR-mediated signaling	223/10856	1.35631e-05	0.000513848	0.000364618	AKT1/AKT2/CCND1/BCL2/BTC/CALM3/CAV1/RUNX1/CREB1/CREBBP/DDX5/EREG/ESR2/GNAI2/GNAI3/GNB1/GNG5/GNG10/H2BC5/HSP90AA1/IGF1R/KPNA2/MMP2/MMP9/MOV10/MYC/NRAS/PDPK1/PIK3CA/POLR2B/POLR2D/POLR2J/POLR2L/POU2F1/MAPK1/PTK2/RAD21/SHC1/SP1/STRN/TLE3/NCOA3/SMC1A/H2AC18/H2BC8/H4C3/KAT2B/SPHK1/H2BC11/AKT3/CARM1/GNB5/PTGES3/TNRC6B/KANK1/AGO1/AGO2/TNRC6A/GPAM/GNB4/H2BC12/UHMK1/H2BU1/AGO3/EPGN/H3C15/H4C15	67
R-HSA-2173791	TGF-beta receptor signaling in EMT (epithelial to mesenchymal transition)	16/10856	1.38764e-05	0.000513848	0.000364618	RHOA/RPS27A/TGFB1/TGFBR2/UBA52/UBC/ARHGEF18/F11R/PARD3/SMURF1/CGN	11
R-HSA-195258	RHO GTPase Effectors	327/10856	1.39439e-05	0.000513848	0.000364618	ACTB/AR/RHOA/RHOC/RHOG/CALM3/CDC42/MAPK14/CTNNB1/DIAPH1/DYNC1LI2/DVL2/DVL3/CTTN/GRB2/H2BC5/INCENP/ITGB1/LIMK1/MEN1/MYH9/PPP1R12B/NCF2/NUP98/PAFAH1B1/PAK3/PDPK1/PLK1/PPP1CC/PPP2R1A/PPP2R1B/PPP2R5D/PRKCB/MAPK1/MAPK11/PTK2/RAC1/RANBP2/RANGAP1/ROCK1/RPS27/TUBB2A/WIPF1/YWHAE/YWHAG/YWHAZ/TUBA1A/H2AC18/H2BC8/H4C3/IQGAP1/H2BC11/WASL/AURKB/ROCK2/ARPC1B/ACTR3/ACTR2/ARPC2/ABI2/WASF2/TUBA1B/TUBB4A/TUBB4B/YWH…	91
R-HSA-9035034	RHOF GTPase cycle	42/10856	1.42446e-05	0.000513848	0.000364618	ACTB/ADD3/ARHGAP1/ARHGAP5/CAPZB/CAV1/DIAPH1/LMNB1/MCAM/MYO9B/SNAP23/VAMP3/SLC4A7/FARP1/BASP1/ESYT1/SENP1/ARHGAP39/VANGL1/ARHGAP12	20
R-HSA-9687139	Aberrant regulation of mitotic cell cycle due to RB1 defects	36/10856	1.64143e-05	0.000578019	0.000410153	CCND1/CCND2/CCNE1/CDC27/CDK2/CDK4/CDK6/CDKN1A/E2F1/E2F2/E2F3/RB1/TFDP1/UBE2C/UBE2S/ANAPC4/ANAPC5/ANAPC7	18
R-HSA-389356	CD28 co-stimulation	33/10856	1.70094e-05	0.000585045	0.000415138	AKT1/AKT2/CD28/CD86/CDC42/MAP3K8/GRB2/LYN/PAK3/PDPK1/PIK3CA/RAC1/YES1/MAP3K14/AKT3/TRIB3/THEM4	17
R-HSA-1236382	Constitutive Signaling by Ligand-Responsive EGFR Cancer Variants	19/10856	2.01501e-05	0.000662268	0.000469934	CBL/GAB1/GRB2/HSP90AA1/NRAS/PIK3CA/RPS27A/SHC1/SOS1/UBA52/UBC/CDC37	12
R-HSA-5637815	Signaling by Ligand-Responsive EGFR Variants in Cancer	19/10856	2.01501e-05	0.000662268	0.000469934	CBL/GAB1/GRB2/HSP90AA1/NRAS/PIK3CA/RPS27A/SHC1/SOS1/UBA52/UBC/CDC37	12
R-HSA-9013106	RHOC GTPase cycle	74/10856	2.17429e-05	0.000699083	0.000496057	RHOA/RHOC/ARHGAP1/ARHGAP5/CAV1/DIAPH1/STOM/FLOT2/ARHGAP35/JUP/MCAM/MYO9B/ROCK1/IQGAP1/ARHGEF1/VAMP3/TJP2/ROCK2/SLK/FLOT1/CIT/DAAM1/RACGAP1/ARHGAP39/VANGL1/FMNL3/ACBD5/FMNL2/CAVIN1	29
R-HSA-5633007	Regulation of TP53 Activity	160/10856	2.51431e-05	0.000791205	0.000561426	AKT1/AKT2/ATR/CCNG1/CDK2/CDKN2A/CHD4/MAPK14/DNA2/MDM2/MDM4/MRE11/PDPK1/PIP4K2A/PPP2R1A/PPP2R1B/PRKAG1/MAPK11/RBBP4/RBBP7/RFC2/RFC3/RPA1/RPA2/RPS27A/SGK1/AURKA/STK11/TP53/UBA52/UBC/DYRK2/MAPKAPK5/TP63/CCNA1/AURKB/AKT3/PPP1R13L/EHMT2/TOPBP1/CHEK2/ZNF385A/NOC2L/TAF9B/MBD3/PIP4K2C/RNF34/ATRIP/TP53INP1/RFFL/HIPK1	51
R-HSA-177929	Signaling by EGFR	50/10856	2.57126e-05	0.000792268	0.00056218	BTC/CBL/CDC42/EREG/GAB1/GRB2/NRAS/PIK3CA/PTPN11/PTPN12/PXN/RPS27A/SHC1/SOS1/UBA52/UBC/STAM/ARHGEF7/SPRY2/LRIG1/EPS15L1/EPGN	22
R-HSA-8934593	Regulation of RUNX1 Expression and Activity	17/10856	3.27661e-05	0.000989	0.000701778	CCND1/RUNX1/CCND2/CDK6/MOV10/PTPN11/TNRC6B/AGO1/AGO2/TNRC6A/AGO3	11
R-HSA-111465	Apoptotic cleavage of cellular proteins	38/10856	4.17421e-05	0.00123473	0.000876144	ADD1/BIRC2/CTNNB1/DSG2/DSP/GSN/LMNA/LMNB1/PKP1/PLEC/PTK2/ROCK1/TJP1/VIM/TJP2/DBNL/STK26/OCLN	18
R-HSA-2565942	Regulation of PLK1 Activity at G2/M Transition	88/10856	4.87462e-05	0.00137333	0.000974495	CETN2/CSNK1E/HSP90AA1/RAB8A/PPP1R12B/PAFAH1B1/PLK1/PPP2R1A/RPS27A/AURKA/UBA52/UBC/YWHAE/YWHAG/TUBA1A/OFD1/SSNA1/BTRC/CEP135/CEP57/CCP110/OPTN/TUBB4A/TUBB4B/SDCCAG8/CEP43/DCTN3/HAUS6/NDE1/CEP72/HAUS8/TUBB	32
R-HSA-1227990	Signaling by ERBB2 in Cancer	26/10856	5.03414e-05	0.00137333	0.000974495	BTC/ERBB2/EREG/GAB1/GRB2/NRG1/HSP90AA1/NRAS/PIK3CA/PTPN12/SHC1/SOS1/CDC37/NRG4	14
R-HSA-8863795	Downregulation of ERBB2 signaling	29/10856	5.03858e-05	0.00137333	0.000974495	AKT1/AKT2/BTC/ERBB2/EREG/NRG1/HSP90AA1/PTPN12/RPS27A/UBA52/UBC/AKT3/RNF41/CDC37/NRG4	15
R-HSA-75153	Apoptotic execution phase	52/10856	5.37122e-05	0.00137333	0.000974495	ADD1/BIRC2/CTNNB1/DFFB/DSG2/DSP/GSN/HMGB1/HMGB2/LMNA/LMNB1/PKP1/PLEC/PTK2/ROCK1/TJP1/VIM/TJP2/DNM1L/DBNL/STK26/OCLN	22
R-HSA-9013405	RHOD GTPase cycle	52/10856	5.37122e-05	0.00137333	0.000974495	ADD3/ARHGAP1/ARHGAP5/CAPZB/CAV1/DIAPH1/EMD/ARHGAP35/LMNB1/MCAM/VAMP3/SLC4A7/PGRMC2/ESYT1/RACGAP1/ANKFY1/PAK6/EFHD2/ARHGAP39/VANGL1/ARHGAP12/CPNE8	22
R-HSA-9664407	Parasite infection	59/10856	5.38562e-05	0.00137333	0.000974495	ACTB/CDC42/CRK/GRB2/LYN/MYH9/MYO9B/MYO10/MAPK1/PTK2/RAC1/WIPF1/YES1/WASL/ARPC1B/ACTR3/ACTR2/ARPC2/ABI2/WASF2/CYFIP1/NCKIPSD/ELMO2/WIPF2	24
R-HSA-9664417	Leishmania phagocytosis	59/10856	5.38562e-05	0.00137333	0.000974495	ACTB/CDC42/CRK/GRB2/LYN/MYH9/MYO9B/MYO10/MAPK1/PTK2/RAC1/WIPF1/YES1/WASL/ARPC1B/ACTR3/ACTR2/ARPC2/ABI2/WASF2/CYFIP1/NCKIPSD/ELMO2/WIPF2	24
R-HSA-9664422	FCGR3A-mediated phagocytosis	59/10856	5.38562e-05	0.00137333	0.000974495	ACTB/CDC42/CRK/GRB2/LYN/MYH9/MYO9B/MYO10/MAPK1/PTK2/RAC1/WIPF1/YES1/WASL/ARPC1B/ACTR3/ACTR2/ARPC2/ABI2/WASF2/CYFIP1/NCKIPSD/ELMO2/WIPF2	24
R-HSA-453279	Mitotic G1 phase and G1/S transition	149/10856	6.87779e-05	0.00172411	0.0012234	AKT1/AKT2/CCND1/CCND2/CCNE1/CDK2/CDK4/CDK6/CDKN1A/CDKN2A/E2F1/E2F2/E2F3/E2F4/E2F5/E2F6/LYN/MCM7/MYC/ORC1/PCNA/POLA1/PPP2R1A/PPP2R1B/PPP2R2A/PRIM1/PRIM2/PSMA6/PSMB5/PSMD2/RB1/RBBP4/RBL1/RBL2/RPA1/RPA2/RPS27A/RRM2/TFDP1/UBA52/UBC/WEE1/CCNA1/AKT3/PSME3/MCM10/CABLES1	47
R-HSA-5663213	RHO GTPases Activate WASPs and WAVEs	36/10856	7.15456e-05	0.0017636	0.00125142	ACTB/CDC42/GRB2/MAPK1/PTK2/RAC1/WIPF1/WASL/ARPC1B/ACTR3/ACTR2/ARPC2/ABI2/WASF2/CYFIP1/NCKIPSD/WIPF2	17
R-HSA-1358803	Downregulation of ERBB2:ERBB3 signaling	13/10856	8.24797e-05	0.00196529	0.00139454	AKT1/AKT2/ERBB2/NRG1/RPS27A/UBA52/UBC/AKT3/RNF41	9
R-HSA-9013423	RAC3 GTPase cycle	94/10856	8.36042e-05	0.00196529	0.00139454	JAG1/ARHGAP1/ARHGAP5/CAV1/CDC42/DSG2/EPHA2/EMD/RAPGEF1/ARHGAP35/ITGB1/MCAM/NCF2/OCRL/SLC1A5/SNAP23/VAMP3/GARRE1/GIT2/ABI2/WASF2/PGRMC2/YKT6/SWAP70/CYFIP1/ESYT1/SLITRK5/RACGAP1/LAMTOR1/ARHGAP39/VANGL1/ARAP2/AMIGO2	33
R-HSA-114452	Activation of BH3-only proteins	30/10856	8.37144e-05	0.00196529	0.00139454	AKT1/AKT2/BCL2/E2F1/PMAIP1/PPP3R1/TFDP1/TP53/YWHAE/YWHAG/YWHAZ/TP63/AKT3/BCL2L11/YWHAQ	15
R-HSA-5654741	Signaling by FGFR3	40/10856	9.6935e-05	0.00224011	0.00158954	CBL/FGF1/FGF5/GAB1/GALNT3/GRB2/NRAS/PIK3CA/PPP2R1A/MAPK1/PTPN11/RPS27A/SHC1/SOS1/UBA52/UBC/SPRY2/FRS2	18
R-HSA-2029482	Regulation of actin dynamics for phagocytic cup formation	61/10856	0.000101335	0.00230576	0.00163613	ACTB/CDC42/CRK/GRB2/HSP90AA1/LIMK1/MYH9/MYO9B/MYO10/MAPK1/PTK2/RAC1/WIPF1/WASL/ARPC1B/ACTR3/ACTR2/ARPC2/ABI2/WASF2/CYFIP1/NCKIPSD/ELMO2/WIPF2	24
R-HSA-437239	Recycling pathway of L1	47/10856	0.000105618	0.00236681	0.00167945	ACTB/CLTA/CLTC/DNM2/DPYSL2/L1CAM/MSN/MAPK1/RDX/TUBB2A/TUBA1A/RPS6KA4/RPS6KA5/TUBA1B/TUBB4A/TUBB4B/DNM3/TUBB6/TUBA3D/TUBB2B	20
R-HSA-110312	Translesion synthesis by REV1	16/10856	0.00011698	0.0025823	0.00183235	PCNA/RFC2/RFC3/RPA1/RPA2/RPS27A/UBA52/UBC/MAD2L2/REV1	10
R-HSA-9634285	Constitutive Signaling by Overexpressed ERBB2	11/10856	0.000125132	0.00271161	0.00192411	ERBB2/GRB2/HSP90AA1/NRAS/PTPN12/SHC1/SOS1/CDC37	8
R-HSA-180786	Extension of Telomeres	51/10856	0.000126505	0.00271161	0.00192411	CDK2/DKC1/DNA2/PCNA/POLA1/POLD1/PPP6C/PRIM1/PRIM2/RFC2/RFC3/RPA1/RPA2/TERF1/TERF2/CCNA1/GAR1/CHTF8/WRAP53/PPP6R3/CTC1	21
R-HSA-69205	G1/S-Specific Transcription	28/10856	0.000144556	0.00293861	0.00208519	CCNE1/E2F1/E2F4/E2F5/E2F6/ORC1/PCNA/POLA1/RBBP4/RBL1/RBL2/RRM2/TFDP1/CCNA1	14
R-HSA-9682385	FLT3 signaling in disease	28/10856	0.000144556	0.00293861	0.00208519	CBL/CDKN1A/GRB2/NRAS/PIK3CA/PIM1/PTPN11/RPS27A/SOS1/SPTBN1/STAT5A/UBA52/UBC/TRIP11	14
R-HSA-109606	Intrinsic Pathway for Apoptosis	55/10856	0.000146653	0.00293861	0.00208519	AKT1/AKT2/XIAP/BCL2/CDKN2A/E2F1/PMAIP1/PPP3R1/MAPK1/STAT3/TFDP1/TP53/YWHAE/YWHAG/YWHAZ/TP63/AKT3/BCL2L11/YWHAQ/CYCS/DIABLO/AVEN	22
R-HSA-9013409	RHOJ GTPase cycle	55/10856	0.000146653	0.00293861	0.00208519	ARHGAP1/ARHGAP5/CAV1/CDC42/STOM/ARHGAP35/JUP/OCRL/PAK3/SLC1A5/SNAP23/ARHGEF7/WASL/VAMP3/SLC4A7/GIT2/FNBP1L/LAMTOR1/VANGL1/FMNL3/CPNE8/WIPF2	22
R-HSA-6791312	TP53 Regulates Transcription of Cell Cycle Genes	48/10856	0.000150061	0.00293861	0.00208519	CCNE1/CDK2/CDKN1A/ARID3A/E2F1/E2F4/CNOT4/PCNA/RBL1/RBL2/AURKA/TFDP1/TP53/BTG2/CCNA1/CARM1/ZNF385A/CNOT7/CNOT11/CNOT6L	20
R-HSA-9664565	Signaling by ERBB2 KD Mutants	25/10856	0.00015023	0.00293861	0.00208519	BTC/ERBB2/EREG/GAB1/GRB2/NRG1/HSP90AA1/NRAS/PIK3CA/SHC1/SOS1/CDC37/NRG4	13
R-HSA-168142	Toll Like Receptor 10 (TLR10) Cascade	85/10856	0.000154977	0.00293861	0.00208519	APP/MAP3K8/CREB1/MAPK14/DUSP4/DUSP7/HMGB1/IRAK1/PPP2R1A/PPP2R1B/PPP2R5D/MAPK1/MAPK11/MAPK9/MAP2K3/MAP2K7/RELA/RPS27A/UBA52/UBC/UBE2V1/MAPKAPK3/IKBKG/BTRC/RPS6KA5/MAPKAPK2/NKIRAS1/IRAK4/PELI1/PEDS1-UBE2V1	30
R-HSA-168176	Toll Like Receptor 5 (TLR5) Cascade	85/10856	0.000154977	0.00293861	0.00208519	APP/MAP3K8/CREB1/MAPK14/DUSP4/DUSP7/HMGB1/IRAK1/PPP2R1A/PPP2R1B/PPP2R5D/MAPK1/MAPK11/MAPK9/MAP2K3/MAP2K7/RELA/RPS27A/UBA52/UBC/UBE2V1/MAPKAPK3/IKBKG/BTRC/RPS6KA5/MAPKAPK2/NKIRAS1/IRAK4/PELI1/PEDS1-UBE2V1	30
R-HSA-975871	MyD88 cascade initiated on plasma membrane	85/10856	0.000154977	0.00293861	0.00208519	APP/MAP3K8/CREB1/MAPK14/DUSP4/DUSP7/HMGB1/IRAK1/PPP2R1A/PPP2R1B/PPP2R5D/MAPK1/MAPK11/MAPK9/MAP2K3/MAP2K7/RELA/RPS27A/UBA52/UBC/UBE2V1/MAPKAPK3/IKBKG/BTRC/RPS6KA5/MAPKAPK2/NKIRAS1/IRAK4/PELI1/PEDS1-UBE2V1	30
R-HSA-9607240	FLT3 Signaling	38/10856	0.00016496	0.0030883	0.0021914	AKT1/AKT2/CBL/GRB2/NRAS/PIK3CA/PTPN11/PTPRJ/RPS27A/SOS1/STAT5A/UBA52/UBC/SOCS6/AKT3/BCL2L11/SH2B3	17
R-HSA-9006931	Signaling by Nuclear Receptors	299/10856	0.000189766	0.0035083	0.00248943	ABCA1/AKT1/AKT2/CCND1/BCL2/BTC/CALM3/CAV1/RUNX1/CPT1A/CREB1/CREBBP/DDX5/EREG/ESR2/FASN/GNAI2/GNAI3/GNB1/GNG5/GNG10/H2BC5/HSP90AA1/IGF1R/KPNA2/MMP2/MMP9/MOV10/MYC/NRAS/PDHB/PDPK1/PIK3CA/POLR2B/POLR2D/POLR2J/POLR2L/POU2F1/MAPK1/PTK2/RAD21/RARG/SCD/SHC1/SP1/SREBF1/STRN/TLE3/NCOA3/SMC1A/H2AC18/H2BC8/H4C3/KAT2B/SPHK1/H2BC11/DHRS3/KDM4A/AKT3/CARM1/GNB5/PTGES3/TNRC6B/KANK1/AGO1/AGO2/TNRC6A/MYLIP/GPAM/GN…	80
R-HSA-2173796	SMAD2/SMAD3:SMAD4 heterotrimer regulates transcription	32/10856	0.000210835	0.00380274	0.00269836	CCNT2/E2F4/E2F5/SMAD3/SMAD4/SMAD7/MEN1/MYC/SERPINE1/RBL1/RPS27A/SP1/TFDP1/UBA52/UBC	15
R-HSA-5626467	RHO GTPases activate IQGAPs	32/10856	0.000210835	0.00380274	0.00269836	ACTB/CALM3/CDC42/CTNNB1/MEN1/RAC1/TUBB2A/TUBA1A/IQGAP1/TUBA1B/TUBB4A/TUBB4B/TUBB6/TUBA3D/TUBB2B	15
R-HSA-5218920	VEGFR2 mediated vascular permeability	29/10856	0.000232448	0.00412684	0.00292834	AKT1/AKT2/CALM3/CAV1/CTNNB1/CTNND1/HSP90AA1/JUP/PAK3/PDPK1/RAC1/AKT3/TRIB3/THEM4	14
R-HSA-5655862	Translesion synthesis by POLK	17/10856	0.000237286	0.00412684	0.00292834	PCNA/RFC2/RFC3/RPA1/RPA2/RPS27A/UBA52/UBC/MAD2L2/REV1	10
R-HSA-5656121	Translesion synthesis by POLI	17/10856	0.000237286	0.00412684	0.00292834	PCNA/RFC2/RFC3/RPA1/RPA2/RPS27A/UBA52/UBC/MAD2L2/REV1	10
R-HSA-450294	MAP kinase activation	64/10856	0.000242354	0.00412684	0.00292834	MAP3K8/CREB1/MAPK14/DUSP4/DUSP7/IRAK1/PPP2R1A/PPP2R1B/PPP2R5D/MAPK1/MAPK11/MAPK9/MAP2K3/MAP2K7/RPS27A/UBA52/UBC/UBE2V1/MAPKAPK3/IKBKG/BTRC/RPS6KA5/MAPKAPK2/PEDS1-UBE2V1	24
R-HSA-9031628	NGF-stimulated transcription	39/10856	0.000242755	0.00412684	0.00292834	CHD4/CREB1/DNM2/EGR1/EGR2/F3/ID1/ID2/ID3/ID4/MEF2D/NAB2/REST/RRAD/SGK1/FOSL1/ARC	17
R-HSA-975138	TRAF6 mediated induction of NFkB and MAP kinases upon TLR7/8 or 9 activation	91/10856	0.000252816	0.00424904	0.00301504	APP/MAP3K8/CREB1/MAPK14/DUSP4/DUSP7/HMGB1/IRAK1/PPP2R1A/PPP2R1B/PPP2R5D/MAPK1/MAPK11/MAPK9/MAP2K3/MAP2K7/RELA/RPS27A/UBA52/UBC/UBE2V1/MAPKAPK3/IKBKG/BTRC/RPS6KA5/MAPKAPK2/NKIRAS1/IRAK4/TLR7/PELI1/PEDS1-UBE2V1	31
R-HSA-5663220	RHO GTPases Activate Formins	140/10856	0.000266097	0.00437286	0.00310291	ACTB/RHOA/RHOC/CDC42/DIAPH1/DYNC1LI2/DVL2/DVL3/INCENP/ITGB1/NUP98/PAFAH1B1/PLK1/PPP1CC/PPP2R1A/PPP2R1B/PPP2R5D/RAC1/RANBP2/RANGAP1/RPS27/TUBB2A/TUBA1A/AURKB/TUBA1B/TUBB4A/TUBB4B/KIF2C/ZWINT/DAAM1/NDE1/SPDL1/CENPQ/RCC2/TAOK1/CENPU/TUBB6/FMNL3/TUBA3D/FMNL2/TUBB2B/SKA2/CENPP	43
R-HSA-6807070	PTEN Regulation	140/10856	0.000266097	0.00437286	0.00310291	AKT1/AKT2/XIAP/CHD4/PHC2/EGR1/EZH2/MOV10/NEDD4/MAPK1/PSMA6/PSMB5/PSMD2/PTEN/RBBP4/RBBP7/REST/RPS27A/SNAI2/SNAI1/TP53/UBA52/UBC/AKT3/PSME3/SCMH1/TNRC6B/PSME4/CBX6/SUZ12/MKRN1/AGO1/AGO2/TNRC6A/MBD3/LAMTOR1/CBX8/RRAGD/RRAGC/TNKS2/RNF146/CBX2/AGO3	43
R-HSA-68886	M Phase	418/10856	0.000296022	0.00480087	0.00340662	CDC27/CETN2/RCC1/CSNK1E/DYNC1LI2/EMD/ENSA/GOLGA2/H2BC5/HSP90AA1/INCENP/TNPO1/LMNA/LMNB1/NUP98/PAFAH1B1/PLK1/PPP1CC/PPP2R1A/PPP2R1B/PPP2R2A/PPP2R5D/PRKCB/MAPK1/PSMA6/PSMB5/PSMD2/RAB2A/RAD21/RAN/RANBP2/RANGAP1/RB1/RPS27/RPS27A/SET/TUBB2A/UBA52/UBC/SUMO1/YWHAE/YWHAG/TUBA1A/SMC1A/H2AC18/H2BC8/H4C3/RAE1/OFD1/SSNA1/H2BC11/AURKB/PTTG1/KIF23/NUP155/CEP135/ESPL1/CEP57/CCP110/NCAPD2/KIF20A/PSME3/TUBA1B/TUB…	105
R-HSA-69620	Cell Cycle Checkpoints	294/10856	0.000302111	0.00480087	0.00340662	ATR/CCNE1/CDC27/CDK2/CDKN1A/CDKN2A/DNA2/DYNC1LI2/H2BC5/INCENP/MCM7/MDM2/MDM4/MRE11/NUP98/ORC1/PAFAH1B1/PLK1/PPP1CC/PPP2R1A/PPP2R1B/PPP2R5D/PSMA6/PSMB5/PSMD2/RANBP2/RANGAP1/RFC2/RFC3/RPA1/RPA2/RPS27/RPS27A/TP53/UBA52/UBC/UBE2V2/SUMO1/WEE1/NSD2/YWHAE/YWHAG/YWHAZ/H2BC8/H4C3/CCNA1/H2BC11/PKMYT1/AURKB/BABAM2/MDC1/PSME3/YWHAQ/KIF2C/UBE2C/TOPBP1/ZWINT/CHEK2/PSME4/ZNF385A/UBE2S/BABAM1/ANAPC4/ANAPC5/ANAPC…	78
R-HSA-69242	S Phase	162/10856	0.000310044	0.00480087	0.00340662	AKT1/AKT2/CCND1/CCNE1/CDC27/CDK2/CDK4/CDKN1A/DNA2/E2F1/E2F4/E2F5/MCM7/MYC/ORC1/PCNA/POLA1/POLD1/PRIM1/PRIM2/PSMA6/PSMB5/PSMD2/RAD21/RB1/RBBP4/RBL2/RFC2/RFC3/RPA1/RPA2/RPS27A/TFDP1/UBA52/UBC/WEE1/SMC1A/CCNA1/AKT3/PSME3/UBE2C/PSME4/UBE2S/ANAPC4/ANAPC5/ANAPC7/GINS4/CABLES1	48
R-HSA-6785807	Interleukin-4 and Interleukin-13 signaling	108/10856	0.000314164	0.00480087	0.00340662	AKT1/FASLG/CCND1/BCL2/BCL6/CDKN1A/HIF1A/HMOX1/HSPA8/HSP90AA1/ICAM1/IL6/IL6R/CXCL8/ITGB1/JAK1/MCL1/MMP2/MMP9/MUC1/MYC/PIM1/POU2F1/PTGS2/RORA/CCL2/STAT3/TGFB1/TNF/TP53/TYK2/VEGFA/VIM/SOCS1/SOCS5	35
R-HSA-975155	MyD88 dependent cascade initiated on endosome	92/10856	0.000315183	0.00480087	0.00340662	APP/MAP3K8/CREB1/MAPK14/DUSP4/DUSP7/HMGB1/IRAK1/PPP2R1A/PPP2R1B/PPP2R5D/MAPK1/MAPK11/MAPK9/MAP2K3/MAP2K7/RELA/RPS27A/UBA52/UBC/UBE2V1/MAPKAPK3/IKBKG/BTRC/RPS6KA5/MAPKAPK2/NKIRAS1/IRAK4/TLR7/PELI1/PEDS1-UBE2V1	31
R-HSA-2219528	PI3K/AKT Signaling in Cancer	104/10856	0.000316508	0.00480087	0.00340662	AKT1/AKT2/RHOG/BTC/CD28/CD86/CDKN1A/CREB1/ERBB2/EREG/ESR2/FGF1/FGF5/FGFR1/GAB1/GRB2/NRG1/NR4A1/MDM2/KITLG/PDGFB/PDPK1/PIK3CA/PTEN/PTPN11/RAC1/STRN/TSC2/IRS2/AKT3/FRS2/AKT1S1/NRG4/EPGN	34
R-HSA-168138	Toll Like Receptor 9 (TLR9) Cascade	96/10856	0.000317186	0.00480087	0.00340662	APP/MAP3K8/CREB1/MAPK14/DUSP4/DUSP7/HMGB1/IRAK1/PPP2R1A/PPP2R1B/PPP2R5D/MAPK1/MAPK11/MAPK9/MAP2K3/MAP2K7/RELA/RPS27A/UBA52/UBC/UBE2V1/MAPKAPK3/EEA1/IKBKG/BTRC/RPS6KA5/MAPKAPK2/NKIRAS1/IRAK4/TLR7/PELI1/PEDS1-UBE2V1	32
R-HSA-9614085	FOXO-mediated transcription	65/10856	0.000318111	0.00480087	0.00340662	AKT1/AKT2/FASLG/BCL6/CAV1/CDKN1A/CREBBP/NR3C1/IGFBP1/SMAD3/SMAD4/RBL2/SOD2/SREBF1/STK11/YWHAG/YWHAZ/KAT2B/KLF4/AKT3/BCL2L11/TXNIP/YWHAQ/SIRT1	24
R-HSA-168181	Toll Like Receptor 7/8 (TLR7/8) Cascade	93/10856	0.000390833	0.00583881	0.00414312	APP/MAP3K8/CREB1/MAPK14/DUSP4/DUSP7/HMGB1/IRAK1/PPP2R1A/PPP2R1B/PPP2R5D/MAPK1/MAPK11/MAPK9/MAP2K3/MAP2K7/RELA/RPS27A/UBA52/UBC/UBE2V1/MAPKAPK3/IKBKG/BTRC/RPS6KA5/MAPKAPK2/NKIRAS1/IRAK4/TLR7/PELI1/PEDS1-UBE2V1	31
R-HSA-111447	Activation of BAD and translocation to mitochondria	15/10856	0.000404122	0.00585977	0.004158	AKT1/AKT2/BCL2/PPP3R1/YWHAE/YWHAG/YWHAZ/AKT3/YWHAQ	9
R-HSA-5637810	Constitutive Signaling by EGFRvIII	15/10856	0.000404122	0.00585977	0.004158	CBL/GAB1/GRB2/HSP90AA1/NRAS/PIK3CA/SHC1/SOS1/CDC37	9
R-HSA-5637812	Signaling by EGFRvIII in Cancer	15/10856	0.000404122	0.00585977	0.004158	CBL/GAB1/GRB2/HSP90AA1/NRAS/PIK3CA/SHC1/SOS1/CDC37	9
R-HSA-450302	activated TAK1 mediates p38 MAPK activation	24/10856	0.000433792	0.00616903	0.00437744	MAPK14/IRAK1/MAPK11/MAP2K3/RPS27A/UBA52/UBC/UBE2V1/MAPKAPK3/IKBKG/MAPKAPK2/PEDS1-UBE2V1	12
R-HSA-9634638	Estrogen-dependent nuclear events downstream of ESR-membrane signaling	24/10856	0.000433792	0.00616903	0.00437744	AKT1/AKT2/CCND1/BCL2/BTC/CREB1/EREG/MAPK1/PTK2/AKT3/UHMK1/EPGN	12
R-HSA-936440	Negative regulators of DDX58/IFIH1 signaling	34/10856	0.000478071	0.00666405	0.0047287	CYLD/PCBP2/RPS27A/TNFAIP3/UBA52/UBC/TRIM25/TAX1BP1/ATG12/IKBKE/RNF216/OTUD5/MAVS/NLRX1/ITCH	15
R-HSA-2029480	Fcgamma receptor (FCGR) dependent phagocytosis	86/10856	0.000478725	0.00666405	0.0047287	ACTB/CDC42/CRK/GRB2/HSP90AA1/LIMK1/LYN/MYH9/MYO9B/MYO10/PIK3CA/PLCG2/MAPK1/PTK2/RAC1/WIPF1/YES1/WASL/ARPC1B/ACTR3/ACTR2/ARPC2/ABI2/WASF2/CYFIP1/PLD3/NCKIPSD/ELMO2/WIPF2	29
R-HSA-168164	Toll Like Receptor 3 (TLR3) Cascade	94/10856	0.000482118	0.00666405	0.0047287	BIRC2/APP/MAP3K8/CREB1/MAPK14/DUSP4/DUSP7/HMGB1/IRAK1/PPP2R1A/PPP2R1B/PPP2R5D/MAPK1/MAPK11/MAPK9/MAP2K3/MAP2K7/RELA/RPS27A/TLR3/UBA52/UBC/UBE2V1/MAPKAPK3/IKBKG/BTRC/RPS6KA5/MAPKAPK2/IKBKE/NKIRAS1/PEDS1-UBE2V1	31
R-HSA-69206	G1/S Transition	131/10856	0.000489205	0.00669939	0.00475377	AKT1/AKT2/CCND1/CCNE1/CDK2/CDK4/CDKN1A/E2F1/E2F4/E2F5/E2F6/MCM7/MYC/ORC1/PCNA/POLA1/PPP2R1A/PPP2R1B/PRIM1/PRIM2/PSMA6/PSMB5/PSMD2/RB1/RBBP4/RBL1/RBL2/RPA1/RPA2/RPS27A/RRM2/TFDP1/UBA52/UBC/WEE1/CCNA1/AKT3/PSME3/MCM10/CABLES1	40
R-HSA-182971	EGFR downregulation	31/10856	0.000550208	0.00746566	0.00529751	BTC/CBL/CDC42/EREG/GRB2/PTPN12/RPS27A/UBA52/UBC/STAM/ARHGEF7/SPRY2/EPS15L1/EPGN	14
R-HSA-113501	Inhibition of replication initiation of damaged DNA by RB1/E2F1	13/10856	0.000686227	0.00916391	0.00650256	E2F1/POLA1/PPP2R1A/PPP2R1B/PRIM1/PRIM2/RB1/TFDP1	8
R-HSA-2426168	Activation of gene expression by SREBF (SREBP)	42/10856	0.000693954	0.00916391	0.00650256	CREBBP/FASN/FDPS/MTF1/MVD/MVK/PPARA/SC5D/SCD/SP1/SQLE/SREBF1/SREBF2/CARM1/GPAM/TBL1XR1/CHD9	17
R-HSA-3928662	EPHB-mediated forward signaling	42/10856	0.000693954	0.00916391	0.00650256	ACTB/RHOA/CDC42/EFNB1/EPHB2/LIMK1/LYN/PTK2/RAC1/ROCK1/YES1/WASL/ROCK2/ARPC1B/ACTR3/ACTR2/ARPC2	17
R-HSA-1445148	Translocation of SLC2A4 (GLUT4) to the plasma membrane	72/10856	0.000704221	0.00921719	0.00654037	ACTB/AKT1/AKT2/CALM3/LNPEP/RAB8A/MYH9/PRKAG1/RAC1/STX4/VAMP2/TUBB2A/YWHAE/YWHAG/YWHAZ/TUBA1A/SNAP23/TUBA1B/TUBB4A/TUBB4B/RAB10/YWHAQ/TUBB6/TUBA3D/TUBB2B	25
R-HSA-2428924	IGF1R signaling cascade	53/10856	0.000711153	0.00922628	0.00654681	AKT2/FGF1/FGF5/FGFR1/GAB1/GRB2/IGF1/IGF1R/NRAS/PDE3B/PDPK1/PIK3CA/PTPN11/SHC1/SOS1/IRS4/IRS2/FRS2/TRIB3/THEM4	20
R-HSA-6804756	Regulation of TP53 Activity through Phosphorylation	92/10856	0.000729372	0.00938036	0.00665615	ATR/CDK2/MAPK14/DNA2/MDM2/MDM4/MRE11/PRKAG1/MAPK11/RFC2/RFC3/RPA1/RPA2/RPS27A/AURKA/STK11/TP53/UBA52/UBC/DYRK2/MAPKAPK5/CCNA1/AURKB/TOPBP1/CHEK2/NOC2L/TAF9B/ATRIP/TP53INP1/HIPK1	30
R-HSA-389357	CD28 dependent PI3K/Akt signaling	22/10856	0.000754443	0.00945221	0.00670713	AKT1/AKT2/CD28/CD86/MAP3K8/PDPK1/PIK3CA/MAP3K14/AKT3/TRIB3/THEM4	11
R-HSA-9665686	Signaling by ERBB2 TMD/JMD mutants	22/10856	0.000754443	0.00945221	0.00670713	BTC/ERBB2/EREG/GRB2/NRG1/HSP90AA1/NRAS/SHC1/SOS1/CDC37/NRG4	11
R-HSA-168643	Nucleotide-binding domain, leucine rich repeat containing receptor (NLR) signaling pathways	57/10856	0.000764062	0.00945221	0.00670713	BIRC2/APP/BCL2/CASP2/MAPK14/CYLD/HMOX1/IRAK1/MAPK11/RELA/RPS27A/TNFAIP3/UBA52/UBC/UBE2V1/IKBKG/TXNIP/SUGT1/PYCARD/ITCH/PEDS1-UBE2V1	21
R-HSA-1295596	Spry regulation of FGF signaling	16/10856	0.000773305	0.00945221	0.00670713	CBL/GRB2/PPP2R1A/MAPK1/PTPN11/RPS27A/UBA52/UBC/SPRY2	9
R-HSA-1433559	Regulation of KIT signaling	16/10856	0.000773305	0.00945221	0.00670713	CBL/GRB2/LYN/KITLG/SOS1/YES1/SOCS1/SOCS6/SH2B3	9
R-HSA-9665348	Signaling by ERBB2 ECD mutants	16/10856	0.000773305	0.00945221	0.00670713	ERBB2/GAB1/GRB2/HSP90AA1/NRAS/PIK3CA/SHC1/SOS1/CDC37	9
R-HSA-110320	Translesion Synthesis by POLH	19/10856	0.000787185	0.00954301	0.00677156	PCNA/RFC2/RFC3/RPA1/RPA2/RPS27A/UBA52/UBC/NPLOC4/SPRTN	10
R-HSA-2173789	TGF-beta receptor signaling activates SMADs	32/10856	0.000814164	0.00978983	0.0069467	CBL/SMAD3/SMAD4/SMAD7/PPP1CA/PPP1CC/RPS27A/TGFB1/TGFBR2/UBA52/UBC/ZFYVE9/PPP1R15A/SMURF1	14
R-HSA-110313	Translesion synthesis by Y family DNA polymerases bypasses lesions on DNA template	39/10856	0.000831573	0.00991852	0.00703802	PCNA/POLD1/RFC2/RFC3/RPA1/RPA2/RPS27A/UBA52/UBC/TRIM25/USP10/PCLAF/MAD2L2/REV1/NPLOC4/SPRTN	16
R-HSA-166058	MyD88:MAL(TIRAP) cascade initiated on plasma membrane	101/10856	0.000863084	0.0101127	0.00717583	APP/MAP3K8/CREB1/MAPK14/DUSP4/DUSP7/HMGB1/IRAK1/PPP2R1A/PPP2R1B/PPP2R5D/MAPK1/MAPK11/MAPK9/MAP2K3/MAP2K7/RELA/RPS27A/UBA52/UBC/UBE2V1/MAPKAPK3/IKBKG/SOCS1/BTRC/RPS6KA5/MAPKAPK2/IRAK3/NKIRAS1/IRAK4/PELI1/PEDS1-UBE2V1	32
R-HSA-168188	Toll Like Receptor TLR6:TLR2 Cascade	101/10856	0.000863084	0.0101127	0.00717583	APP/MAP3K8/CREB1/MAPK14/DUSP4/DUSP7/HMGB1/IRAK1/PPP2R1A/PPP2R1B/PPP2R5D/MAPK1/MAPK11/MAPK9/MAP2K3/MAP2K7/RELA/RPS27A/UBA52/UBC/UBE2V1/MAPKAPK3/IKBKG/SOCS1/BTRC/RPS6KA5/MAPKAPK2/IRAK3/NKIRAS1/IRAK4/PELI1/PEDS1-UBE2V1	32
R-HSA-5654736	Signaling by FGFR1	50/10856	0.000868369	0.0101127	0.00717583	CBL/FGF1/FGF5/FGFR1/GAB1/GRB2/NRAS/PIK3CA/PPP2R1A/MAPK1/PTPN11/RPS27A/SHC1/SOS1/UBA52/UBC/SPRY2/FRS2/SPRED1	19
R-HSA-5654738	Signaling by FGFR2	73/10856	0.000886926	0.0101687	0.00721554	CBL/FGF1/FGF5/GAB1/GRB2/NCBP1/NRAS/PIK3CA/POLR2B/POLR2D/POLR2J/POLR2L/PPP2R1A/MAPK1/PTBP1/PTPN11/RPS27A/SHC1/SOS1/UBA52/UBC/FGFBP1/SPRY2/FRS2/RBFOX2	25
R-HSA-8854518	AURKA Activation by TPX2	73/10856	0.000886926	0.0101687	0.00721554	CETN2/CSNK1E/HSP90AA1/PAFAH1B1/PLK1/PPP2R1A/AURKA/YWHAE/YWHAG/TUBA1A/OFD1/SSNA1/CEP135/CEP57/CCP110/TUBB4A/TUBB4B/SDCCAG8/CEP43/DCTN3/HAUS6/NDE1/CEP72/HAUS8/TUBB	25
R-HSA-9663891	Selective autophagy	81/10856	0.00090403	0.0102851	0.00729812	DYNC1LI2/EPAS1/HSPA8/HSP90AA1/NBR1/PRKAG1/RPS27A/TUBB2A/UBA52/UBC/UBE2V1/VDAC1/VIM/TUBA1A/ULK1/SQSTM1/ATG12/MFN2/PLIN3/TUBA1B/TUBB4A/TUBB4B/MFN1/TUBB6/TUBA3D/TUBB2B/PEDS1-UBE2V1	27
R-HSA-2404192	Signaling by Type 1 Insulin-like Growth Factor 1 Receptor (IGF1R)	54/10856	0.000936984	0.0104381	0.00740669	AKT2/FGF1/FGF5/FGFR1/GAB1/GRB2/IGF1/IGF1R/NRAS/PDE3B/PDPK1/PIK3CA/PTPN11/SHC1/SOS1/IRS4/IRS2/FRS2/TRIB3/THEM4	20
R-HSA-5213460	RIPK1-mediated regulated necrosis	29/10856	0.000943014	0.0104381	0.00740669	BIRC2/XIAP/FAS/FASLG/FLOT2/HSP90AA1/RPS27A/UBA52/UBC/TNFRSF10B/FLOT1/CDC37/PELI1	13
R-HSA-5675482	Regulation of necroptotic cell death	29/10856	0.000943014	0.0104381	0.00740669	BIRC2/XIAP/FAS/FASLG/FLOT2/HSP90AA1/RPS27A/UBA52/UBC/TNFRSF10B/FLOT1/CDC37/PELI1	13
R-HSA-166016	Toll Like Receptor 4 (TLR4) Cascade	135/10856	0.000945709	0.0104381	0.00740669	BIRC2/APP/MAP3K8/CREB1/MAPK14/DNM2/DUSP4/DUSP7/HMGB1/IRAK1/CD180/PLCG2/PPP2R1A/PPP2R1B/PPP2R5D/MAPK1/MAPK11/MAPK9/MAP2K3/MAP2K7/PTPN4/PTPN11/RELA/RPS27A/UBA52/UBC/UBE2V1/MAPKAPK3/IKBKG/SOCS1/BTRC/RPS6KA5/MAPKAPK2/IKBKE/IRAK3/DNM3/NKIRAS1/IRAK4/PELI1/PEDS1-UBE2V1	40
R-HSA-1433557	Signaling by SCF-KIT	43/10856	0.000953489	0.010446	0.00741231	CBL/FER/GRB2/LYN/KITLG/MMP9/NRAS/PIK3CA/PTPN11/RAC1/SOS1/STAT3/STAT5A/YES1/SOCS1/SOCS6/SH2B3	17
R-HSA-6811558	PI5P, PP2A and IER3 Regulate PI3K/AKT Signaling	106/10856	0.00101489	0.0110369	0.00783163	AKT1/RHOG/BTC/CD28/CD86/ERBB2/EREG/ESR2/FGF1/FGF5/FGFR1/GAB1/GRB2/NRG1/IRAK1/KITLG/PDGFB/PIK3CA/PIP4K2A/PPP2R1A/PPP2R1B/PPP2R5D/MAPK1/PTPN11/RAC1/STRN/IRS2/IER3/FRS2/IRAK4/PIP4K2C/NRG4/EPGN	33
R-HSA-8986944	Transcriptional Regulation by MECP2	62/10856	0.0010377	0.0112026	0.00794917	BDNF/CALM3/CAMK4/CAMK2D/CREB1/GRIA2/HTT/IRAK1/MECP2/MOBP/MOV10/PTEN/PTPN4/SGK1/AURKB/TNRC6B/AGO1/AGO2/TNRC6A/DGCR8/TBL1XR1/AGO3	22
R-HSA-5620912	Anchoring of the basal body to the plasma membrane	98/10856	0.00106251	0.0113873	0.00808024	CETN2/CSNK1E/HSP90AA1/RAB8A/SEPTIN2/PAFAH1B1/PLK1/PPP2R1A/YWHAE/YWHAG/TUBA1A/OFD1/SSNA1/CEP135/CEP57/CCP110/TUBB4A/TUBB4B/SDCCAG8/CEP43/DCTN3/CEP83/HAUS6/NDE1/CEP72/CC2D2A/CEP97/TMEM67/HAUS8/RAB3IP/TUBB	31
R-HSA-2173788	Downregulation of TGF-beta receptor signaling	26/10856	0.00107733	0.0114026	0.00809108	SMAD3/SMAD7/PPP1CA/PPP1CC/RPS27A/TGFB1/TGFBR2/UBA52/UBC/ZFYVE9/PPP1R15A/SMURF1	12
R-HSA-380259	Loss of Nlp from mitotic centrosomes	70/10856	0.00109477	0.0114026	0.00809108	CETN2/CSNK1E/HSP90AA1/PAFAH1B1/PLK1/PPP2R1A/YWHAE/YWHAG/TUBA1A/OFD1/SSNA1/CEP135/CEP57/CCP110/TUBB4A/TUBB4B/SDCCAG8/CEP43/DCTN3/HAUS6/NDE1/CEP72/HAUS8/TUBB	24
R-HSA-380284	Loss of proteins required for interphase microtubule organization from the centrosome	70/10856	0.00109477	0.0114026	0.00809108	CETN2/CSNK1E/HSP90AA1/PAFAH1B1/PLK1/PPP2R1A/YWHAE/YWHAG/TUBA1A/OFD1/SSNA1/CEP135/CEP57/CCP110/TUBB4A/TUBB4B/SDCCAG8/CEP43/DCTN3/HAUS6/NDE1/CEP72/HAUS8/TUBB	24
R-HSA-9013026	RHOB GTPase cycle	70/10856	0.00109477	0.0114026	0.00809108	ARHGAP1/ARHGAP5/CAV1/DIAPH1/STOM/FLOT2/ARHGAP35/JUP/MCAM/MYO9B/ROCK1/SNAP23/ARHGEF1/VAMP3/TJP2/ROCK2/SLK/FLOT1/CIT/DAAM1/RACGAP1/ARHGAP39/VANGL1/CAVIN1	24
R-HSA-1059683	Interleukin-6 signaling	11/10856	0.0011587	0.0118152	0.00838386	CBL/IL6/IL6R/JAK1/PTPN11/STAT3/TYK2	7
R-HSA-351906	Apoptotic cleavage of cell adhesion proteins	11/10856	0.0011587	0.0118152	0.00838386	CTNNB1/DSG2/DSP/PKP1/TJP1/TJP2/OCLN	7
R-HSA-9028731	Activated NTRK2 signals through FRS2 and FRS3	11/10856	0.0011587	0.0118152	0.00838386	BDNF/GRB2/NRAS/NTF4/PTPN11/SOS1/FRS2	7
R-HSA-6811442	Intra-Golgi and retrograde Golgi-to-ER traffic	202/10856	0.00116634	0.0118152	0.00838386	ARCN1/ARL1/KIF1A/CAPZA2/CAPZB/COPB1/DYNC1LI2/GOLGA1/GOLGA4/M6PR/MAN2A1/PAFAH1B1/PLA2G4A/SURF4/TUBB2A/TUBA1A/STX10/GBF1/TRIP11/VAMP3/KIF23/KIF20A/PLIN3/STX6/TUBA1B/TUBB4A/TUBB4B/TGOLN2/YKT6/DCTN6/TMED10/KIF2C/KDELR2/DCTN3/COPG1/RAB3GAP1/KIF1B/BICD2/KIF26A/RAB30/RACGAP1/STX18/TMED9/VPS53/KIF27/KIF16B/USE1/RAB1B/DCTN5/TUBB6/TUBA3D/NAA30/VTI1A/KIF6/TUBB2B	55
R-HSA-9022692	Regulation of MECP2 expression and activity	33/10856	0.00117732	0.0118453	0.00840521	CALM3/CAMK4/CAMK2D/CREB1/HTT/MECP2/MOV10/AURKB/TNRC6B/AGO1/AGO2/TNRC6A/TBL1XR1/AGO3	14
R-HSA-112409	RAF-independent MAPK1/3 activation	23/10856	0.00120748	0.0119659	0.00849081	DUSP1/DUSP2/DUSP4/DUSP7/IL6/IL6R/JAK1/MAPK1/PTPN11/TYK2/PEA15	11
R-HSA-73980	RNA Polymerase III Transcription Termination	23/10856	0.00120748	0.0119659	0.00849081	POLR3D/NFIA/NFIB/NFIC/NFIX/POLR2L/SSB/POLR3F/POLR3G/POLR3A/CRCP	11
R-HSA-1655829	Regulation of cholesterol biosynthesis by SREBP (SREBF)	55/10856	0.00122167	0.0119659	0.00849081	CREBBP/FASN/FDPS/MTF1/MVD/MVK/PPARA/RAN/SC5D/SCD/SP1/SQLE/SREBF1/SREBF2/SEC24D/SEC23A/CARM1/GPAM/TBL1XR1/CHD9	20
R-HSA-3371497	HSP90 chaperone cycle for steroid hormone receptors (SHR)	55/10856	0.00122167	0.0119659	0.00849081	AR/CAPZA2/CAPZB/DYNC1LI2/NR3C1/HSPA8/HSP90AA1/NR3C2/TUBB2A/TUBA1A/TUBA1B/TUBB4A/TUBB4B/DCTN6/PTGES3/DCTN3/DCTN5/TUBB6/TUBA3D/TUBB2B	20
R-HSA-453274	Mitotic G2-G2/M phases	198/10856	0.00123491	0.012016	0.00852634	CDK2/CDKN1A/CETN2/CSNK1E/E2F1/E2F3/HSP90AA1/RAB8A/PPP1R12B/PAFAH1B1/PLK1/PPP2R1A/PPP2R1B/PPP2R2A/PSMA6/PSMB5/PSMD2/RBBP4/RPS27A/AURKA/TP53/TUBB2A/UBA52/UBC/WEE1/YWHAE/YWHAG/TUBA1A/OFD1/SSNA1/CCNA1/BTRC/PKMYT1/CEP135/CEP57/CCP110/OPTN/PSME3/TUBA1B/TUBB4A/TUBB4B/SDCCAG8/CEP43/DCTN3/FBXL7/PSME4/HAUS6/NDE1/CEP72/TUBB6/HAUS8/TUBA3D/TUBB/TUBB2B	54
R-HSA-166166	MyD88-independent TLR4 cascade	99/10856	0.00127949	0.0122109	0.00866468	BIRC2/APP/MAP3K8/CREB1/MAPK14/DUSP4/DUSP7/HMGB1/IRAK1/PPP2R1A/PPP2R1B/PPP2R5D/MAPK1/MAPK11/MAPK9/MAP2K3/MAP2K7/PTPN11/RELA/RPS27A/UBA52/UBC/UBE2V1/MAPKAPK3/IKBKG/BTRC/RPS6KA5/MAPKAPK2/IKBKE/NKIRAS1/PEDS1-UBE2V1	31
R-HSA-937061	TRIF(TICAM1)-mediated TLR4 signaling	99/10856	0.00127949	0.0122109	0.00866468	BIRC2/APP/MAP3K8/CREB1/MAPK14/DUSP4/DUSP7/HMGB1/IRAK1/PPP2R1A/PPP2R1B/PPP2R5D/MAPK1/MAPK11/MAPK9/MAP2K3/MAP2K7/PTPN11/RELA/RPS27A/UBA52/UBC/UBE2V1/MAPKAPK3/IKBKG/BTRC/RPS6KA5/MAPKAPK2/IKBKE/NKIRAS1/PEDS1-UBE2V1	31
R-HSA-9013149	RAC1 GTPase cycle	185/10856	0.00128769	0.0122109	0.00866468	JAG1/ARHGAP1/ARHGAP5/CAV1/CDC42/EPHA2/EMD/ARHGAP35/ITGB1/MCAM/MYO9B/NCF2/PAK3/PIK3CA/RAC1/SLC1A5/SOS1/SOS2/WIPF1/SNAP23/IQGAP1/ARHGEF7/WASL/VAMP3/ARHGAP29/ARHGEF6/GARRE1/GIT2/ABI2/FARP1/WASF2/YKT6/RALBP1/CIT/SWAP70/CYFIP1/ESYT1/ARHGEF18/PLEKHG4/RACGAP1/LAMTOR1/PAK6/ARHGAP22/ARHGAP10/ARHGAP39/VANGL1/ARHGAP12/ARAP2/WIPF2/SPATA13/AMIGO2	51
R-HSA-2173793	Transcriptional activity of SMAD2/SMAD3:SMAD4 heterotrimer	44/10856	0.00129117	0.0122109	0.00866468	CCNT2/E2F4/E2F5/SMAD3/SMAD4/SMAD7/MEN1/MYC/SERPINE1/RBL1/RPS27A/SKI/SKIL/SP1/TFDP1/UBA52/UBC	17
R-HSA-69186	Lagging Strand Synthesis	20/10856	0.00131649	0.0122109	0.00866468	DNA2/PCNA/POLA1/POLD1/PRIM1/PRIM2/RFC2/RFC3/RPA1/RPA2	10
R-HSA-1250347	SHC1 events in ERBB4 signaling	14/10856	0.00134363	0.0122109	0.00866468	BTC/EREG/GRB2/NRG1/NRAS/SHC1/SOS1/NRG4	8
R-HSA-198323	AKT phosphorylates targets in the cytosol	14/10856	0.00134363	0.0122109	0.00866468	AKT1/AKT2/CDKN1A/MDM2/TSC2/AKT3/MKRN1/AKT1S1	8
R-HSA-6804116	TP53 Regulates Transcription of Genes Involved in G1 Cell Cycle Arrest	14/10856	0.00134363	0.0122109	0.00866468	CCNE1/CDK2/CDKN1A/ARID3A/E2F1/TP53/CCNA1/ZNF385A	8
R-HSA-69166	Removal of the Flap Intermediate	14/10856	0.00134363	0.0122109	0.00866468	DNA2/PCNA/POLA1/POLD1/PRIM1/PRIM2/RPA1/RPA2	8
R-HSA-975110	TRAF6 mediated IRF7 activation in TLR7/8 or 9 signaling	14/10856	0.00134363	0.0122109	0.00866468	IRAK1/RPS27A/UBA52/UBC/UBE2V1/IRAK4/TLR7/PEDS1-UBE2V1	8
R-HSA-8856688	Golgi-to-ER retrograde transport	133/10856	0.00134926	0.0122109	0.00866468	ARCN1/KIF1A/CAPZA2/CAPZB/COPB1/DYNC1LI2/PAFAH1B1/PLA2G4A/SURF4/TUBB2A/TUBA1A/GBF1/KIF23/KIF20A/TUBA1B/TUBB4A/TUBB4B/DCTN6/TMED10/KIF2C/KDELR2/DCTN3/COPG1/RAB3GAP1/KIF1B/BICD2/KIF26A/RACGAP1/STX18/TMED9/KIF27/KIF16B/USE1/RAB1B/DCTN5/TUBB6/TUBA3D/KIF6/TUBB2B	39
R-HSA-190236	Signaling by FGFR	87/10856	0.00135402	0.0122109	0.00866468	CBL/FGF1/FGF5/FGFR1/GAB1/GALNT3/GRB2/NCBP1/NRAS/PIK3CA/POLR2B/POLR2D/POLR2J/POLR2L/PPP2R1A/MAPK1/PTBP1/PTPN11/RPS27A/SHC1/SOS1/UBA52/UBC/FGFBP1/SPRY2/FRS2/RBFOX2/SPRED1	28
R-HSA-9674555	Signaling by CSF3 (G-CSF)	30/10856	0.00138687	0.0124314	0.00882109	GRB2/JAK1/LYN/PTPN11/RPS27A/SHC1/STAT3/STAT5A/ELOC/TYK2/UBA52/UBC/SOCS1	13
R-HSA-73893	DNA Damage Bypass	48/10856	0.0014079	0.0124759	0.00885272	PCNA/POLD1/RFC2/RFC3/RPA1/RPA2/RPS27A/UBA52/UBC/TRIM25/USP10/PCLAF/MAD2L2/REV1/NPLOC4/RAD18/WDR48/SPRTN	18
R-HSA-1500931	Cell-Cell communication	129/10856	0.00140871	0.0124759	0.00885272	ACTB/ACTN4/CD47/CD151/CDH2/CDH11/CDH12/CDH18/COL17A1/CLDN4/CTNNB1/CTNND1/GRB2/ITGB1/JUP/KRT14/LAMB3/AFDN/PIK3CA/PLEC/PTK2/PTPN11/PVR/PXN/SPTBN1/IQGAP1/WASL/CLDN12/ARHGEF6/CD2AP/CADM1/F11R/FBLIM1/PARD3/KIRREL2/PARD6B/SIRPA/CADM2	38
R-HSA-168179	Toll Like Receptor TLR1:TLR2 Cascade	104/10856	0.00149041	0.0129232	0.00917008	APP/MAP3K8/CREB1/MAPK14/DUSP4/DUSP7/HMGB1/IRAK1/PPP2R1A/PPP2R1B/PPP2R5D/MAPK1/MAPK11/MAPK9/MAP2K3/MAP2K7/RELA/RPS27A/UBA52/UBC/UBE2V1/MAPKAPK3/IKBKG/SOCS1/BTRC/RPS6KA5/MAPKAPK2/IRAK3/NKIRAS1/IRAK4/PELI1/PEDS1-UBE2V1	32
R-HSA-181438	Toll Like Receptor 2 (TLR2) Cascade	104/10856	0.00149041	0.0129232	0.00917008	APP/MAP3K8/CREB1/MAPK14/DUSP4/DUSP7/HMGB1/IRAK1/PPP2R1A/PPP2R1B/PPP2R5D/MAPK1/MAPK11/MAPK9/MAP2K3/MAP2K7/RELA/RPS27A/UBA52/UBC/UBE2V1/MAPKAPK3/IKBKG/SOCS1/BTRC/RPS6KA5/MAPKAPK2/IRAK3/NKIRAS1/IRAK4/PELI1/PEDS1-UBE2V1	32
R-HSA-76002	Platelet activation, signaling and aggregation	263/10856	0.00149114	0.0129232	0.00917008	ACTN4/AKT1/ANXA5/APOH/APP/RHOA/RHOG/CALM3/CALU/CDC42/CLU/COL1A1/CRK/MAPK14/DGKA/F2R/GAS6/GNA12/GNAI2/GNAI3/GNB1/GNG5/GNG10/GRB2/IGF1/ITGB3/LAMP2/LYN/MPL/SERPINE1/PDGFB/PDPK1/PIK3CA/PLA2G4A/PLCG2/PRKCB/MAPK1/PTK2/QSOX1/PTPN11/RAC1/RAP1A/SHC1/SOS1/STX4/TBXA2R/TGFB1/THBS1/THPO/TIMP3/TLN1/TRPC6/VCL/VEGFA/YWHAZ/TAGLN2/F2RL3/PHACTR2/WDR1/LHFPL2/RAPGEF3/CAP1/GNB5/RAPGEF4/ENDOD1/TMX3/GNB4/NHLRC2	68
R-HSA-2428928	IRS-related events triggered by IGF1R	52/10856	0.00150279	0.0129232	0.00917008	AKT2/FGF1/FGF5/FGFR1/GAB1/GRB2/IGF1/IGF1R/NRAS/PDE3B/PDPK1/PIK3CA/PTPN11/SOS1/IRS4/IRS2/FRS2/TRIB3/THEM4	19
R-HSA-9612973	Autophagy	151/10856	0.0015029	0.0129232	0.00917008	DYNC1LI2/EEF1A1/EPAS1/HSPA8/HSP90AA1/LAMP2/NBR1/PRKAG1/RPS27A/TSC2/TSG101/TUBB2A/UBA52/UBC/UBE2V1/VDAC1/VIM/TUBA1A/ULK1/SQSTM1/MTMR3/ATG12/MFN2/PLIN3/TUBA1B/TUBB4A/TUBB4B/ATG14/CHMP2B/LAMTOR1/VPS37C/ATG16L1/MFN1/RRAGD/RRAGC/MTMR14/ATG9A/TUBB6/MVB12A/TUBA3D/ATG4A/TUBB2B/PEDS1-UBE2V1	43
R-HSA-5654743	Signaling by FGFR4	41/10856	0.00157144	0.0133075	0.00944281	CBL/FGF1/GAB1/GRB2/NRAS/PIK3CA/PPP2R1A/MAPK1/PTPN11/RPS27A/SHC1/SOS1/UBA52/UBC/SPRY2/FRS2	16
R-HSA-8875878	MET promotes cell motility	41/10856	0.00157144	0.0133075	0.00944281	COL1A1/CRK/GAB1/GRB2/RAPGEF1/ITGA2/ITGA3/ITGB1/LAMA4/LAMB3/LAMC1/PTK2/RAC1/RAP1A/TNS4/LAMA1	16
R-HSA-8878159	Transcriptional regulation by RUNX3	96/10856	0.00157459	0.0133075	0.00944281	JAG1/CCND1/RUNX1/RUNX3/CDKN1A/CDKN2A/CREBBP/CCN2/CTNNB1/KAT2A/RBPJ/SMAD3/SMAD4/MDM2/MYC/PSMA6/PSMB5/PSMD2/RPS27A/TCF7L2/TEAD1/TGFB1/TP53/UBA52/UBC/KAT2B/MAML1/BCL2L11/PSME3/SMURF1	30
R-HSA-1538133	G0 and Early G1	27/10856	0.00161787	0.0135188	0.00959272	CCNE1/CDK2/E2F1/E2F4/E2F5/MYC/PCNA/RBBP4/RBL1/RBL2/TFDP1/CCNA1	12
R-HSA-354192	Integrin signaling	27/10856	0.00161787	0.0135188	0.00959272	AKT1/CRK/GRB2/ITGB3/PDPK1/PTK2/RAP1A/SHC1/SOS1/TLN1/RAPGEF3/RAPGEF4	12
R-HSA-157579	Telomere Maintenance	113/10856	0.00165277	0.0136503	0.00968604	ATRX/CDK2/DKC1/DNA2/H2BC5/PCNA/POLA1/POLD1/POLR2B/POLR2D/POLR2J/POLR2L/PPP6C/PRIM1/PRIM2/RFC2/RFC3/RPA1/RPA2/TERF1/TERF2/H2AC18/H2BC8/H4C3/CCNA1/H2BC11/GAR1/CHTF8/WRAP53/PPP6R3/CTC1/H2BC12/H2BU1/H4C15	34
R-HSA-174417	Telomere C-strand (Lagging Strand) Synthesis	34/10856	0.00166679	0.0136503	0.00968604	DNA2/PCNA/POLA1/POLD1/PRIM1/PRIM2/RFC2/RFC3/RPA1/RPA2/TERF1/TERF2/CHTF8/CTC1	14
R-HSA-187687	Signalling to ERKs	34/10856	0.00166679	0.0136503	0.00968604	CRK/MAPK14/GRB2/RAPGEF1/NRAS/MAPK1/MAPK11/RAP1A/SHC1/SOS1/MAPKAPK3/MAPKAPK2/FRS2/SHC3	14
R-HSA-381340	Transcriptional regulation of white adipocyte differentiation	84/10856	0.00167053	0.0136503	0.00968604	CDK4/CEBPA/CEBPB/CREBBP/EGR2/PPARA/RELA/SREBF1/SREBF2/TGFB1/TNF/WNT1/NCOA3/KLF4/MED17/MED20/MED12/MED13/MED16/CARM1/MED13L/ANGPTL4/MED18/TBL1XR1/CHD9/MED28/MED10	27
R-HSA-199992	trans-Golgi Network Vesicle Budding	72/10856	0.00170335	0.0137664	0.00976843	AP1G1/APP/AP1S1/CLTA/CLTC/DNM2/FTH1/GAK/GNS/HSPA8/M6PR/OCRL/PIK3C2A/STX4/VAMP2/PICALM/VAMP8/GBF1/SNAP23/AP1M2/TGOLN2/BLOC1S6/SNX9/BLOC1S3	24
R-HSA-448424	Interleukin-17 signaling	72/10856	0.00170335	0.0137664	0.00976843	MAP3K8/CREB1/MAPK14/DUSP4/DUSP7/IRAK1/PPP2R1A/PPP2R1B/PPP2R5D/MAPK1/MAPK11/MAPK9/MAP2K3/MAP2K7/RPS27A/UBA52/UBC/UBE2V1/MAPKAPK3/IKBKG/BTRC/RPS6KA5/MAPKAPK2/PEDS1-UBE2V1	24
R-HSA-168898	Toll-like Receptor Cascades	157/10856	0.0018856	0.0151566	0.0107548	BIRC2/APP/MAP3K8/CREB1/MAPK14/CTSS/DNM2/DUSP4/DUSP7/HMGB1/IRAK1/CD180/PLCG2/PPP2R1A/PPP2R1B/PPP2R5D/MAPK1/MAPK11/MAPK9/MAP2K3/MAP2K7/PTPN4/PTPN11/RELA/RPS27A/TLR3/UBA52/UBC/UBE2V1/MAPKAPK3/EEA1/IKBKG/SOCS1/BTRC/RPS6KA5/MAPKAPK2/IKBKE/IRAK3/DNM3/NKIRAS1/IRAK4/TLR7/PELI1/PEDS1-UBE2V1	44
R-HSA-5689896	Ovarian tumor domain proteases	38/10856	0.00190917	0.015263	0.0108304	RHOA/PTEN/RPS27A/TNFAIP3/TP53/UBA52/UBC/TRIM25/IKBKG/ZRANB1/YOD1/OTUD5/OTUB1/MAVS/TNIP3	15
R-HSA-389513	CTLA4 inhibitory signaling	21/10856	0.00210248	0.0166577	0.01182	AKT1/AKT2/CD86/LYN/PPP2R1A/PPP2R1B/PPP2R5D/PTPN11/YES1/AKT3	10
R-HSA-388841	Costimulation by the CD28 family	69/10856	0.00210615	0.0166577	0.01182	AKT1/AKT2/CD28/CD86/CDC42/MAP3K8/GRB2/LYN/PAK3/PDPK1/PIK3CA/PPP2R1A/PPP2R1B/PPP2R5D/PTPN11/RAC1/YES1/MAP3K14/AKT3/ICOSLG/CD274/TRIB3/THEM4	23
R-HSA-6804114	TP53 Regulates Transcription of Genes Involved in G2 Cell Cycle Arrest	18/10856	0.00230656	0.0180613	0.012816	E2F4/PCNA/RBL1/RBL2/AURKA/TFDP1/TP53/CARM1/ZNF385A	9
R-HSA-380320	Recruitment of NuMA to mitotic centrosomes	94/10856	0.00232024	0.0180613	0.012816	CETN2/CSNK1E/HSP90AA1/PAFAH1B1/PLK1/PPP2R1A/TUBB2A/YWHAE/YWHAG/TUBA1A/OFD1/SSNA1/CEP135/CEP57/CCP110/TUBA1B/TUBB4A/TUBB4B/SDCCAG8/CEP43/DCTN3/HAUS6/NDE1/CEP72/TUBB6/HAUS8/TUBA3D/TUBB/TUBB2B	29
R-HSA-381119	Unfolded Protein Response (UPR)	94/10856	0.00232024	0.0180613	0.012816	ACADVL/ADD1/ASNS/ATF3/CALR/CEBPB/TPP1/EIF2S1/GFPT1/IGFBP1/CXCL8/LMNA/DNAJB9/PARN/CCL2/SHC1/TLN1/XBP1/KHSRP/EIF2S2/HERPUD1/CTDSP2/PREB/DIS3/SERP1/CXXC1/FKBP14/CREB3L2/CREBRF	29
R-HSA-69183	Processive synthesis on the lagging strand	15/10856	0.00241736	0.0185247	0.0131448	DNA2/PCNA/POLA1/POLD1/PRIM1/PRIM2/RPA1/RPA2	8
R-HSA-937039	IRAK1 recruits IKK complex	15/10856	0.00241736	0.0185247	0.0131448	IRAK1/RPS27A/UBA52/UBC/UBE2V1/IKBKG/PELI1/PEDS1-UBE2V1	8
R-HSA-975144	IRAK1 recruits IKK complex upon TLR7/8 or 9 stimulation	15/10856	0.00241736	0.0185247	0.0131448	IRAK1/RPS27A/UBA52/UBC/UBE2V1/IKBKG/PELI1/PEDS1-UBE2V1	8
R-HSA-76009	Platelet Aggregation (Plug Formation)	39/10856	0.00258267	0.0196895	0.0139714	AKT1/COL1A1/CRK/GRB2/ITGB3/MPL/PDPK1/PTK2/RAP1A/SHC1/SOS1/THPO/TLN1/RAPGEF3/RAPGEF4	15
R-HSA-5683057	MAPK family signaling cascades	325/10856	0.00271007	0.0203827	0.0144632	ACTB/ARAF/BTC/CALM3/CAMK2D/CDC42/DUSP1/DUSP2/DUSP4/DUSP7/ERBB2/EREG/FGF1/FGF5/FGFR1/GRB2/NRG1/IL6/IL6R/ITGB3/JAK1/KITLG/MOV10/MYC/NF1/NRAS/NRTN/PAK3/PDGFB/PIK3CA/PPP1CC/PPP2R1A/PPP2R1B/PPP2R5D/PRKACB/MAPK1/MAPK6/PSMA6/PSMB5/PSMD2/PTK2/PTPN11/RAC1/RAP1A/RPS27A/SHC1/SOS1/SPTA1/SPTBN1/TLN1/TYK2/UBA52/UBC/VCL/SHOC2/NCOA3/MAPKAPK5/CDC14B/IRS2/PEA15/IQGAP1/PSME3/CDC42EP3/IGF2BP1/FRS2/MRAS/TNRC6B/PSME4/…	80
R-HSA-5688426	Deubiquitination	297/10856	0.00275161	0.0203827	0.0144632	ACTB/BIRC2/AR/RHOA/CYLD/KAT2A/H2BC5/HIF1A/FOXK2/SMAD3/SMAD4/SMAD7/MDM2/MDM4/MYC/PSMA6/PSMB5/PSMD2/PTEN/RPS27A/ATXN7/TGFB1/TGFBR2/TNFAIP3/TP53/UBA52/UBC/VDAC1/TRIM25/STAM/USP5/TRRAP/H2AC17/H2AC18/H2BC8/IKBKG/KAT2B/CCNA1/H2BC11/USP10/BABAM2/CCP110/USP3/PSME3/USP16/ABRAXAS2/PSME4/BABAM1/TAF9B/ZRANB1/INO80D/USP47/YOD1/OTUD5/OTUB1/MAVS/WDR48/USP28/USP37/ACTR5/TNIP3/TNKS2/RNF146/USP48/H2BC12/H2AW/TADA2…	74
R-HSA-69473	G2/M DNA damage checkpoint	95/10856	0.00276486	0.0203827	0.0144632	ATR/DNA2/H2BC5/MRE11/RFC2/RFC3/RPA1/RPA2/TP53/UBE2V2/SUMO1/WEE1/NSD2/YWHAE/YWHAG/YWHAZ/H2BC8/H4C3/H2BC11/BABAM2/MDC1/YWHAQ/TOPBP1/CHEK2/BABAM1/ATRIP/H2BC12/H2BU1/H4C15	29
R-HSA-389960	Formation of tubulin folding intermediates by CCT/TriC	25/10856	0.00277875	0.0203827	0.0144632	CCT6A/CCT3/TUBB2A/TUBA1A/TUBA1B/TUBB4A/TUBB4B/CCT5/TUBB6/TUBA3D/TUBB2B	11
R-HSA-400685	Sema4D in semaphorin signaling	25/10856	0.00277875	0.0203827	0.0144632	RHOA/RHOC/ERBB2/ARHGAP35/LIMK1/MYH9/RAC1/ROCK1/RRAS/ROCK2/MYH14	11
R-HSA-9006115	Signaling by NTRK2 (TRKB)	25/10856	0.00277875	0.0203827	0.0144632	BDNF/GAB1/GRB2/NRAS/NTF4/PIK3CA/PTPN11/RAC1/SHC1/SOS1/FRS2	11
R-HSA-9006335	Signaling by Erythropoietin	25/10856	0.00277875	0.0203827	0.0144632	GAB1/GRB2/RAPGEF1/LYN/NRAS/PIK3CA/PLCG2/SHC1/SOS1/STAT5A/IRS2	11
R-HSA-5656169	Termination of translesion DNA synthesis	32/10856	0.00279641	0.0203827	0.0144632	PCNA/POLD1/RFC2/RFC3/RPA1/RPA2/RPS27A/UBA52/UBC/TRIM25/USP10/PCLAF/REV1	13
R-HSA-9646399	Aggrephagy	43/10856	0.00279762	0.0203827	0.0144632	DYNC1LI2/HSP90AA1/RPS27A/TUBB2A/UBA52/UBC/UBE2V1/VIM/TUBA1A/TUBA1B/TUBB4A/TUBB4B/TUBB6/TUBA3D/TUBB2B/PEDS1-UBE2V1	16
R-HSA-69275	G2/M Transition	196/10856	0.0028583	0.0207226	0.0147044	CDK2/CDKN1A/CETN2/CSNK1E/HSP90AA1/RAB8A/PPP1R12B/PAFAH1B1/PLK1/PPP2R1A/PPP2R1B/PPP2R2A/PSMA6/PSMB5/PSMD2/RBBP4/RPS27A/AURKA/TP53/TUBB2A/UBA52/UBC/WEE1/YWHAE/YWHAG/TUBA1A/OFD1/SSNA1/CCNA1/BTRC/PKMYT1/CEP135/CEP57/CCP110/OPTN/PSME3/TUBA1B/TUBB4A/TUBB4B/SDCCAG8/CEP43/DCTN3/FBXL7/PSME4/HAUS6/NDE1/CEP72/TUBB6/HAUS8/TUBA3D/TUBB/TUBB2B	52
R-HSA-8980692	RHOA GTPase cycle	147/10856	0.00290544	0.0209617	0.0148741	RHOA/ARHGAP1/ARHGAP5/ATP6AP1/CAV1/DIAPH1/STOM/FLOT2/ARHGAP35/JUP/MCAM/MYO9B/ROCK1/SNAP23/IQGAP1/ARHGEF7/ARHGEF1/VAMP3/ARHGAP29/TJP2/ROCK2/SLK/FARP1/FLOT1/PGRMC2/YKT6/CIT/DAAM1/FAF2/ARHGEF18/PLEKHG4/RACGAP1/ARHGAP22/ARHGAP10/ARHGAP39/VANGL1/ARHGAP19/FMNL3/ACBD5/ARAP2/CAVIN1	41
R-HSA-6783783	Interleukin-10 signaling	47/10856	0.00296265	0.0212706	0.0150933	CD86/CSF1/FPR1/CXCL1/ICAM1/IL1R1/IL6/CXCL8/IL10RA/JAK1/PTGS2/CCL2/CCL5/STAT3/TNF/TNFRSF1A/TYK2	17
R-HSA-69202	Cyclin E associated events during G1/S transition	83/10856	0.00301764	0.0215608	0.0152992	AKT1/AKT2/CCND1/CCNE1/CDK2/CDK4/CDKN1A/E2F1/E2F4/E2F5/MYC/PSMA6/PSMB5/PSMD2/RB1/RBBP4/RBL2/RPS27A/TFDP1/UBA52/UBC/WEE1/CCNA1/AKT3/PSME3/CABLES1	26
R-HSA-6811436	COPI-independent Golgi-to-ER retrograde traffic	51/10856	0.0030827	0.0219198	0.0155539	CAPZA2/CAPZB/DYNC1LI2/PAFAH1B1/PLA2G4A/TUBB2A/TUBA1A/TUBA1B/TUBB4A/TUBB4B/DCTN6/DCTN3/RAB3GAP1/BICD2/DCTN5/TUBB6/TUBA3D/TUBB2B	18
R-HSA-1989781	PPARA activates gene expression	117/10856	0.00311895	0.0220714	0.0156615	ABCA1/ACOX1/AHR/CPT1A/CREBBP/FHL2/MTF1/NPAS2/NRF1/PPARA/RORA/SP1/SREBF1/SREBF2/TXNRD1/NCOA3/MED17/MED20/CLOCK/ARNT2/MED12/MED13/MED16/CARM1/MED13L/TNFRSF21/ANGPTL4/MED18/AHRR/TRIB3/TBL1XR1/CHD9/MED28/MED10	34
R-HSA-9013406	RHOQ GTPase cycle	59/10856	0.00320941	0.0222945	0.0158198	ARHGAP1/ARHGAP5/CAV1/CDC42/STOM/ARHGAP35/JUP/SLC1A5/SNAP23/IQGAP1/ARHGEF7/WASL/TRIP10/VAMP3/SLC4A7/GIT2/CDC42EP3/LAMTOR1/VANGL1/CPNE8	20
R-HSA-1250196	SHC1 events in ERBB2 signaling	22/10856	0.00322585	0.0222945	0.0158198	BTC/ERBB2/EREG/GRB2/NRG1/NRAS/PTPN12/SHC1/SOS1/NRG4	10
R-HSA-8862803	Deregulated CDK5 triggers multiple neurodegenerative pathways in Alzheimer's disease models	22/10856	0.00322585	0.0222945	0.0158198	APP/FASLG/CAPNS1/CAST/GOLGA2/LMNA/LMNB1/SOD2/YWHAE/BCL2L11	10
R-HSA-8863678	Neurodegenerative Diseases	22/10856	0.00322585	0.0222945	0.0158198	APP/FASLG/CAPNS1/CAST/GOLGA2/LMNA/LMNB1/SOD2/YWHAE/BCL2L11	10
R-HSA-912631	Regulation of signaling by CBL	22/10856	0.00322585	0.0222945	0.0158198	CBL/CRK/GRB2/RAPGEF1/LYN/PIK3CA/RPS27A/UBA52/UBC/YES1	10
R-HSA-5654732	Negative regulation of FGFR3 signaling	29/10856	0.00336519	0.0231494	0.0164264	CBL/FGF1/FGF5/GRB2/PPP2R1A/MAPK1/PTPN11/RPS27A/UBA52/UBC/SPRY2/FRS2	12
R-HSA-2682334	EPH-Ephrin signaling	92/10856	0.0033984	0.0232696	0.0165117	ACTB/RHOA/CDC42/CLTA/CLTC/EFNA1/EFNB1/EPHA2/EPHA4/EPHB2/LIMK1/LYN/MMP2/MMP9/MYH9/PAK3/PTK2/RAC1/ROCK1/YES1/ARHGEF7/WASL/ROCK2/ARPC1B/ACTR3/ACTR2/ARPC2/MYH14	28
R-HSA-1362277	Transcription of E2F targets under negative control by DREAM complex	19/10856	0.00367399	0.0249258	0.017687	E2F1/E2F4/E2F5/MYC/PCNA/RBBP4/RBL1/RBL2/TFDP1	9
R-HSA-9703465	Signaling by FLT3 fusion proteins	19/10856	0.00367399	0.0249258	0.017687	CDKN1A/GRB2/NRAS/PIK3CA/PIM1/SOS1/SPTBN1/STAT5A/TRIP11	9
R-HSA-1169410	Antiviral mechanism by IFN-stimulated genes	80/10856	0.00372225	0.0250237	0.0177564	EIF4A1/EIF4A2/EIF4E/EIF4G2/JAK1/KPNA2/KPNA5/NEDD4/NUP98/OAS2/EIF2AK2/RANBP2/RPS27A/UBA52/UBC/TRIM25/RAE1/OASL/EIF4G3/NUP155/EIF4A3/NUP50/ARIH1/NUP35/PDE12	25
R-HSA-438064	Post NMDA receptor activation events	80/10856	0.00372225	0.0250237	0.0177564	CALM3/CAMK4/CAMK2D/CREB1/GRIA1/GRIA2/NRG1/KPNA2/NRAS/PDPK1/PRKACB/PRKAG1/PRKAR1A/MAPK1/RAC1/TUBB2A/TUBA1A/ARHGEF7/TUBA1B/TUBB4A/TUBB4B/CAMKK2/TUBB6/TUBA3D/TUBB2B	25
R-HSA-5654726	Negative regulation of FGFR1 signaling	33/10856	0.00384881	0.0257574	0.0182771	CBL/FGF1/FGF5/FGFR1/GRB2/PPP2R1A/MAPK1/PTPN11/RPS27A/UBA52/UBC/SPRY2/FRS2	13
R-HSA-1632852	Macroautophagy	136/10856	0.00391546	0.0260854	0.0185098	DYNC1LI2/EPAS1/HSPA8/HSP90AA1/NBR1/PRKAG1/RPS27A/TSC2/TUBB2A/UBA52/UBC/UBE2V1/VDAC1/VIM/TUBA1A/ULK1/SQSTM1/MTMR3/ATG12/MFN2/PLIN3/TUBA1B/TUBB4A/TUBB4B/ATG14/CHMP2B/LAMTOR1/ATG16L1/MFN1/RRAGD/RRAGC/MTMR14/ATG9A/TUBB6/TUBA3D/ATG4A/TUBB2B/PEDS1-UBE2V1	38
R-HSA-2151201	Transcriptional activation of mitochondrial biogenesis	56/10856	0.00397767	0.0262307	0.0186128	ATP5F1B/CALM3/CAMK4/CREB1/CREBBP/GABPB1/GLUD1/MEF2D/NRF1/PPARA/SOD2/TFAM/CARM1/PPRC1/CYCS/TFB2M/CRTC3/TBL1XR1/CHD9	19
R-HSA-174411	Polymerase switching on the C-strand of the telomere	26/10856	0.00402646	0.0262307	0.0186128	PCNA/POLA1/POLD1/PRIM1/PRIM2/RFC2/RFC3/TERF1/TERF2/CHTF8/CTC1	11
R-HSA-1912408	Pre-NOTCH Transcription and Translation	93/10856	0.00402739	0.0262307	0.0186128	CCND1/RUNX1/CREBBP/E2F1/E2F3/ELF3/KAT2A/H2BC5/RBPJ/MOV10/NOTCH2/TFDP1/TP53/H2AC18/H2BC8/H4C3/KAT2B/H2BC11/MAML1/TNRC6B/AGO1/AGO2/TNRC6A/H2BC12/H2BU1/AGO3/H3C15/H4C15	28
R-HSA-442755	Activation of NMDA receptors and postsynaptic events	93/10856	0.00402739	0.0262307	0.0186128	CALM3/CAMK4/CAMK2D/CREB1/GRIA1/GRIA2/GRIA3/NRG1/KPNA2/NRAS/PDPK1/PRKACB/PRKAG1/PRKAR1A/MAPK1/RAC1/TUBB2A/TUBA1A/LIN7A/ARHGEF7/TUBA1B/TUBB4A/TUBB4B/CAMKK2/LIN7C/TUBB6/TUBA3D/TUBB2B	28
R-HSA-1963640	GRB2 events in ERBB2 signaling	16/10856	0.00406141	0.0262307	0.0186128	BTC/ERBB2/EREG/GRB2/NRG1/NRAS/SOS1/NRG4	8
R-HSA-1963642	PI3K events in ERBB2 signaling	16/10856	0.00406141	0.0262307	0.0186128	BTC/ERBB2/EREG/GAB1/GRB2/NRG1/PIK3CA/NRG4	8
R-HSA-9703648	Signaling by FLT3 ITD and TKD mutants	16/10856	0.00406141	0.0262307	0.0186128	CDKN1A/GRB2/NRAS/PIK3CA/PIM1/PTPN11/SOS1/STAT5A	8
R-HSA-8853334	Signaling by FGFR3 fusions in cancer	10/10856	0.00408572	0.026273	0.0186429	GAB1/GRB2/NRAS/PIK3CA/SOS1/FRS2	6
R-HSA-68882	Mitotic Anaphase	236/10856	0.0041104	0.0263173	0.0186743	CDC27/RCC1/DYNC1LI2/EMD/INCENP/TNPO1/LMNA/LMNB1/NUP98/PAFAH1B1/PLK1/PPP1CC/PPP2R1A/PPP2R1B/PPP2R2A/PPP2R5D/PSMA6/PSMB5/PSMD2/RAD21/RAN/RANBP2/RANGAP1/RPS27/RPS27A/TUBB2A/UBA52/UBC/SUMO1/TUBA1A/SMC1A/AURKB/PTTG1/NUP155/ESPL1/PSME3/TUBA1B/TUBB4A/TUBB4B/KIF2C/UBE2C/ZWINT/PSME4/CHMP2B/UBE2S/ANAPC4/ANAPC5/ANAPC7/NDE1/SPDL1/CENPQ/RCC2/TAOK1/CENPU/TUBB6/TUBA3D/NUP35/TUBB2B/SKA2/CENPP	60
R-HSA-400206	Regulation of lipid metabolism by PPARalpha	119/10856	0.00419757	0.0266648	0.0189209	ABCA1/ACOX1/AHR/CPT1A/CREBBP/FHL2/MTF1/NPAS2/NRF1/PPARA/RORA/SP1/SREBF1/SREBF2/TXNRD1/NCOA3/MED17/MED20/CLOCK/ARNT2/MED12/MED13/MED16/CARM1/MED13L/TNFRSF21/ANGPTL4/MED18/AHRR/TRIB3/TBL1XR1/CHD9/MED28/MED10	34
R-HSA-68877	Mitotic Prometaphase	204/10856	0.00420342	0.0266648	0.0189209	CETN2/CSNK1E/DYNC1LI2/HSP90AA1/INCENP/NUP98/PAFAH1B1/PLK1/PPP1CC/PPP2R1A/PPP2R1B/PPP2R5D/RAD21/RANBP2/RANGAP1/RPS27/TUBB2A/YWHAE/YWHAG/TUBA1A/SMC1A/OFD1/SSNA1/AURKB/CEP135/CEP57/CCP110/NCAPD2/TUBA1B/TUBB4A/TUBB4B/NEK6/SDCCAG8/KIF2C/CEP43/ZWINT/DCTN3/HAUS6/NDE1/SPDL1/CENPQ/CEP72/RCC2/TAOK1/CENPU/TUBB6/NEK9/HAUS8/TUBA3D/TUBB/TUBB2B/SKA2/CENPP	53
R-HSA-168638	NOD1/2 Signaling Pathway	37/10856	0.00423088	0.0266648	0.0189209	BIRC2/CASP2/MAPK14/CYLD/IRAK1/MAPK11/RPS27A/TNFAIP3/UBA52/UBC/UBE2V1/IKBKG/ITCH/PEDS1-UBE2V1	14
R-HSA-73886	Chromosome Maintenance	141/10856	0.0042368	0.0266648	0.0189209	ATRX/CDK2/DKC1/DNA2/H2BC5/PCNA/POLA1/POLD1/POLR2B/POLR2D/POLR2J/POLR2L/PPP6C/PRIM1/PRIM2/RBBP4/RBBP7/RFC2/RFC3/RPA1/RPA2/TERF1/TERF2/H2AC18/H2BC8/H4C3/CCNA1/H2BC11/GAR1/CHTF8/WRAP53/CENPQ/PPP6R3/CENPU/CTC1/H2BC12/H2BU1/CENPP/H4C15	39
R-HSA-69656	Cyclin A:Cdk2-associated events at S phase entry	85/10856	0.00432404	0.0270985	0.0192287	AKT1/AKT2/CCND1/CCNE1/CDK2/CDK4/CDKN1A/E2F1/E2F4/E2F5/MYC/PSMA6/PSMB5/PSMD2/RB1/RBBP4/RBL2/RPS27A/TFDP1/UBA52/UBC/WEE1/CCNA1/AKT3/PSME3/CABLES1	26
R-HSA-74158	RNA Polymerase III Transcription	41/10856	0.00451945	0.0280852	0.0199288	POLR3D/GTF3C1/NFIA/NFIB/NFIC/NFIX/POLR2L/POU2F1/SSB/GTF3C5/POLR3F/POLR3G/POLR3A/CRCP/GTF3C6	15
R-HSA-749476	RNA Polymerase III Abortive And Retractive Initiation	41/10856	0.00451945	0.0280852	0.0199288	POLR3D/GTF3C1/NFIA/NFIB/NFIC/NFIX/POLR2L/POU2F1/SSB/GTF3C5/POLR3F/POLR3G/POLR3A/CRCP/GTF3C6	15
R-HSA-2555396	Mitotic Metaphase and Anaphase	237/10856	0.00454094	0.0281006	0.0199397	CDC27/RCC1/DYNC1LI2/EMD/INCENP/TNPO1/LMNA/LMNB1/NUP98/PAFAH1B1/PLK1/PPP1CC/PPP2R1A/PPP2R1B/PPP2R2A/PPP2R5D/PSMA6/PSMB5/PSMD2/RAD21/RAN/RANBP2/RANGAP1/RPS27/RPS27A/TUBB2A/UBA52/UBC/SUMO1/TUBA1A/SMC1A/AURKB/PTTG1/NUP155/ESPL1/PSME3/TUBA1B/TUBB4A/TUBB4B/KIF2C/UBE2C/ZWINT/PSME4/CHMP2B/UBE2S/ANAPC4/ANAPC5/ANAPC7/NDE1/SPDL1/CENPQ/RCC2/TAOK1/CENPU/TUBB6/TUBA3D/NUP35/TUBB2B/SKA2/CENPP	60
R-HSA-3858494	Beta-catenin independent WNT signaling	146/10856	0.00456029	0.0281028	0.0199413	RHOA/CALM3/CLTA/CLTC/CTNNB1/DVL2/DVL3/GNB1/GNG5/GNG10/MOV10/NFATC1/ROR1/PPP3R1/PRKCB/PSMA6/PSMB5/PSMD2/RAC1/RPS27A/RYK/TCF7L2/UBA52/UBC/WNT1/FZD7/PSME3/GNB5/DAAM1/TNRC6B/PSME4/AGO1/AGO2/TNRC6A/WNT4/SMURF1/GNB4/WNT5B/PRICKLE1/AGO3	40
R-HSA-499943	Interconversion of nucleotide di- and triphosphates	30/10856	0.00468407	0.028627	0.0203133	AK1/AK2/AK4/CTPS1/DCTD/GUK1/NME4/RRM1/RRM2/TXNRD1/CMPK1/DCTPP1	12
R-HSA-5357956	TNFR1-induced NFkappaB signaling pathway	30/10856	0.00468407	0.028627	0.0203133	BIRC2/XIAP/CYLD/RPS27A/TNF/TNFAIP3/TNFRSF1A/UBA52/UBC/IKBKG/RACK1/RBCK1	12
R-HSA-373755	Semaphorin interactions	65/10856	0.00488933	0.0297585	0.0211161	RHOA/RHOC/DPYSL2/ERBB2/ARHGAP35/HSP90AA1/ITGB1/LIMK1/MYH9/PAK3/PLXNA1/PLXNA2/RAC1/ROCK1/RRAS/TLN1/SEMA7A/NRP1/ROCK2/PLXND1/MYH14	21
R-HSA-8943724	Regulation of PTEN gene transcription	61/10856	0.00494071	0.029948	0.0212506	CHD4/PHC2/EGR1/EZH2/MAPK1/RBBP4/RBBP7/REST/SNAI2/SNAI1/TP53/SCMH1/CBX6/SUZ12/MBD3/LAMTOR1/CBX8/RRAGD/RRAGC/CBX2	20
R-HSA-9679506	SARS-CoV Infections	147/10856	0.00517893	0.0312609	0.0221822	ATP1B3/CANX/CHD4/DDX5/NR3C1/HSP90AA1/IFNAR1/IFNAR2/IL1R1/IL6R/ITGB1/STT3A/JAK1/MAN2A1/RB1/RBBP4/RBBP7/REST/ROCK1/RPN2/RPS27A/STAT2/TYK2/UBA52/UBC/SUMO1/VEGFA/MOGS/ROCK2/PTGES3/GANAB/CHMP2B/TLR7/ARID4B/MBD3/PARP14/PARP16/PARP9/MAGT1/TUBB	40
R-HSA-9013420	RHOU GTPase cycle	34/10856	0.00519959	0.0312609	0.0221822	CDC42/CLTC/EPHA2/PAK3/SPTBN1/STAM/IQGAP1/ARHGEF7/DLG5/ARHGEF6/GIT2/PEAK1/VANGL1	13
R-HSA-6811434	COPI-dependent Golgi-to-ER retrograde traffic	99/10856	0.00533836	0.0319653	0.0226821	ARCN1/KIF1A/COPB1/SURF4/TUBB2A/TUBA1A/GBF1/KIF23/KIF20A/TUBA1B/TUBB4A/TUBB4B/TMED10/KIF2C/KDELR2/COPG1/KIF1B/KIF26A/RACGAP1/STX18/TMED9/KIF27/KIF16B/USE1/RAB1B/TUBB6/TUBA3D/KIF6/TUBB2B	29
R-HSA-2559582	Senescence-Associated Secretory Phenotype (SASP)	112/10856	0.00537119	0.0320322	0.0227295	CDC27/CDK2/CDK4/CDK6/CDKN1A/CDKN2A/CEBPB/H2BC5/IGFBP7/IL6/CXCL8/MAPK1/RELA/RPS27A/STAT3/UBA52/UBC/H2AC18/H2BC8/H4C3/CCNA1/H2BC11/EHMT2/UBE2C/UBE2S/ANAPC4/ANAPC5/ANAPC7/H2BC12/H2BU1/H3C15/H4C15	32
R-HSA-9013407	RHOH GTPase cycle	38/10856	0.00558521	0.0328834	0.0233335	CAV1/DBT/STOM/JUP/ROCK1/SLC1A5/VAMP3/ROCK2/SLC4A7/TUBA1B/LAMTOR1/PAK6/VANGL1/RALGAPA1	14
R-HSA-167044	Signalling to RAS	20/10856	0.00560286	0.0328834	0.0233335	MAPK14/GRB2/NRAS/MAPK11/SHC1/SOS1/MAPKAPK3/MAPKAPK2/SHC3	9
R-HSA-2028269	Signaling by Hippo	20/10856	0.00560286	0.0328834	0.0233335	DVL2/STK4/TJP1/YWHAE/TJP2/WWC1/AMOTL2/MOB1B/AMOTL1	9
R-HSA-9671555	Signaling by PDGFR in disease	20/10856	0.00560286	0.0328834	0.0233335	GOLGA4/GRB2/NRAS/PIK3CA/SOS1/STAT3/STRN/KANK1/WDR48	9
R-HSA-9013408	RHOG GTPase cycle	74/10856	0.00567116	0.0331528	0.0235246	RHOG/ARHGAP1/ARHGAP5/CAV1/CDC42/DSG2/EPHA2/EMD/ARHGAP35/ITGB1/MCAM/SHMT2/VAMP3/GARRE1/PGRMC2/YKT6/CYFIP1/ESYT1/ARHGEF26/LAMTOR1/ELMO2/ARHGAP39/VANGL1	23
R-HSA-390466	Chaperonin-mediated protein folding	91/10856	0.00582779	0.0337076	0.0239184	ACTB/CCNE1/CCT6A/GNB1/GNG5/GNG10/SKIV2L/STAT3/TP53/CCT3/TUBB2A/TUBA1A/SPHK1/TUBA1B/TUBB4A/TUBB4B/GNB5/CCT5/FBXW2/FBXL5/AP3M1/WRAP53/GNB4/KIF13A/TUBB6/TUBA3D/TUBB2B	27
R-HSA-3769402	Deactivation of the beta-catenin transactivating complex	42/10856	0.00585724	0.0337076	0.0239184	AKT1/AKT2/XIAP/CTNNB1/MEN1/RPS27A/SOX4/SOX9/TCF7L2/TLE3/UBA52/UBC/YWHAZ/KMT2D/BTRC	15
R-HSA-381676	Glucagon-like Peptide-1 (GLP1) regulates insulin secretion	42/10856	0.00585724	0.0337076	0.0239184	ADCY6/GNAS/GNB1/GNG5/GNG10/KCNB1/KCNS3/PRKACB/PRKAR1A/RAP1A/IQGAP1/RAPGEF3/GNB5/RAPGEF4/GNB4	15
R-HSA-9696264	RND3 GTPase cycle	42/10856	0.00585724	0.0337076	0.0239184	RND3/ARHGAP5/CAV1/DSP/EPHA2/FLOT2/ARHGAP35/ROCK1/TNFAIP1/PICALM/DLG5/CKAP4/TMOD3/CCDC88A/VANGL1	15
R-HSA-9648025	EML4 and NUDC in mitotic spindle formation	117/10856	0.00588333	0.0337265	0.0239318	DYNC1LI2/INCENP/NUP98/PAFAH1B1/PLK1/PPP1CC/PPP2R1A/PPP2R1B/PPP2R5D/RANBP2/RANGAP1/RPS27/TUBB2A/TUBA1A/AURKB/TUBA1B/TUBB4A/TUBB4B/NEK6/KIF2C/ZWINT/NDE1/SPDL1/CENPQ/RCC2/TAOK1/CENPU/TUBB6/NEK9/TUBA3D/TUBB2B/SKA2/CENPP	33
R-HSA-373752	Netrin-1 signaling	50/10856	0.00612718	0.0349888	0.0248275	CDC42/MAPK14/DCC/MYO10/PITPNA/MAPK11/PTK2/PTPN11/RAC1/TRPC1/TRPC6/WASL/DSCAML1/NTN4/UNC5D/UNC5B/RGMB	17
R-HSA-74751	Insulin receptor signalling cascade	54/10856	0.00615521	0.0350137	0.0248451	AKT2/FGF1/FGF5/FGFR1/GAB1/GRB2/NRAS/PDE3B/PDPK1/PIK3CA/MAPK1/PTPN11/SHC1/SOS1/IRS2/FRS2/TRIB3/THEM4	18
R-HSA-73894	DNA Repair	335/10856	0.00627284	0.0355461	0.0252229	ACTB/APEX1/ATR/BRCA2/CDK2/CETN2/DNA2/ERCC2/EYA4/ERCC5/FANCA/XRCC6/GTF2H3/H2BC5/KPNA2/MGMT/MRE11/MSH3/NTHL1/PCNA/POLD1/POLR2B/POLR2D/POLR2J/POLR2L/RAD51/RFC2/RFC3/RPA1/RPA2/RPS27A/TERF1/TERF2/TP53/UBA52/UBC/UBE2V2/SUMO1/NSD2/XRCC2/TRIM25/H2AC18/H2BC8/H4C3/COPS3/PIAS1/CCNA1/H2BC11/BAZ1B/USP10/BABAM2/MDC1/KDM4A/PCLAF/MAD2L2/RAD51AP1/POLQ/ASCC3/TOPBP1/CHEK2/POLL/POLM/BABAM1/REV1/INO80D/TIPIN/NPLOC4/R…	80
R-HSA-450282	MAPK targets/ Nuclear events mediated by MAP kinases	31/10856	0.00638488	0.0360429	0.0255754	CREB1/MAPK14/DUSP4/DUSP7/PPP2R1A/PPP2R1B/PPP2R5D/MAPK1/MAPK11/MAPK9/RPS6KA5/MAPKAPK2	12
R-HSA-180292	GAB1 signalosome	17/10856	0.00644815	0.0362616	0.0257306	BTC/EREG/GAB1/GRB2/PIK3CA/PTPN11/PXN/EPGN	8
R-HSA-1912422	Pre-NOTCH Expression and Processing	109/10856	0.00653569	0.0366147	0.0259812	CCND1/RUNX1/CREBBP/E2F1/E2F3/ELF3/KAT2A/B4GALT1/H2BC5/RBPJ/MOV10/NOTCH2/TFDP1/TP53/H2AC18/H2BC8/H4C3/KAT2B/H2BC11/MAML1/TNRC6B/POFUT1/AGO1/AGO2/TNRC6A/POGLUT1/H2BC12/H2BU1/AGO3/H3C15/H4C15	31
R-HSA-5693532	DNA Double-Strand Break Repair	167/10856	0.00657147	0.0366763	0.0260249	ATR/BRCA2/CDK2/DNA2/EYA4/XRCC6/H2BC5/KPNA2/MRE11/PCNA/POLD1/RAD51/RFC2/RFC3/RPA1/RPA2/RPS27A/TP53/UBA52/UBC/UBE2V2/SUMO1/NSD2/XRCC2/H2BC8/H4C3/CCNA1/H2BC11/BAZ1B/BABAM2/MDC1/KDM4A/RAD51AP1/POLQ/TOPBP1/CHEK2/POLL/POLM/BABAM1/TIPIN/ATRIP/H2BC12/H2BU1/H4C15	44
R-HSA-111885	Opioid Signalling	92/10856	0.00683691	0.0380082	0.02697	ADCY3/ADCY6/ADCY9/CALM3/CAMK4/CAMK2D/CREB1/GNAI2/GNAI3/GNB1/GNG5/GNG10/KPNA2/PDE4A/PDE4C/PLA2G4A/PPP1CA/PPP2R1A/PPP2R1B/PPP2R5D/PPP3R1/PRKACB/PRKAR1A/MAPK1/CAMKK2/GNB5/GNB4	27
R-HSA-429947	Deadenylation of mRNA	24/10856	0.00686151	0.0380082	0.02697	EIF4A1/EIF4A2/EIF4E/CNOT4/PARN/EIF4A3/PAIP1/CNOT7/CNOT11/CNOT6L	10
R-HSA-5357905	Regulation of TNFR1 signaling	35/10856	0.00690463	0.0381043	0.0270382	BIRC2/XIAP/CYLD/RPS27A/TNF/TNFAIP3/TNFRSF1A/UBA52/UBC/IKBKG/TAX1BP1/RACK1/RBCK1	13
R-HSA-199977	ER to Golgi Anterograde Transport	154/10856	0.00703446	0.0382863	0.0271673	ARCN1/CAPZA2/CAPZB/CD59/COPB1/CD55/DYNC1LI2/GOLGA2/GRIA1/MIA2/PPP6C/TRAPPC2/SPTA1/SPTBN1/TRAPPC10/TUBB2A/TUBA1A/GBF1/SEC22C/SEC24D/SEC16A/PREB/TUBA1B/TUBB4A/TUBB4B/SEC23A/YKT6/DCTN6/TMED10/KDELR2/SEC23IP/DCTN3/COPG1/TMED9/PPP6R3/LMAN2L/RAB1B/DCTN5/TUBB6/TUBA3D/TUBB2B	41
R-HSA-9013404	RAC2 GTPase cycle	88/10856	0.00714809	0.0382863	0.0271673	ARHGAP1/CAV1/CDC42/DSG2/EPHA2/EMD/ARHGAP35/ITGB1/MCAM/NCF2/PIK3CA/IQGAP1/VAMP3/GARRE1/GIT2/ABI2/WASF2/PGRMC2/SWAP70/CYFIP1/ESYT1/SLITRK5/RACGAP1/LAMTOR1/ARHGAP39/VANGL1	26
R-HSA-180336	SHC1 events in EGFR signaling	14/10856	0.00719648	0.0382863	0.0271673	BTC/EREG/GRB2/NRAS/SHC1/SOS1/EPGN	7
R-HSA-6804759	Regulation of TP53 Activity through Association with Co-factors	14/10856	0.00719648	0.0382863	0.0271673	AKT1/AKT2/TP53/TP63/AKT3/PPP1R13L/ZNF385A	7
R-HSA-69091	Polymerase switching	14/10856	0.00719648	0.0382863	0.0271673	PCNA/POLA1/POLD1/PRIM1/PRIM2/RFC2/RFC3	7
R-HSA-69109	Leading Strand Synthesis	14/10856	0.00719648	0.0382863	0.0271673	PCNA/POLA1/POLD1/PRIM1/PRIM2/RFC2/RFC3	7
R-HSA-8849471	PTK6 Regulates RHO GTPases, RAS GTPase and MAP kinases	14/10856	0.00719648	0.0382863	0.0271673	RHOA/CRK/ARHGAP35/NRAS/PXN/RAC1/ELMO2	7
R-HSA-8941856	RUNX3 regulates NOTCH signaling	14/10856	0.00719648	0.0382863	0.0271673	JAG1/RUNX3/CREBBP/KAT2A/RBPJ/KAT2B/MAML1	7
R-HSA-8983432	Interleukin-15 signaling	14/10856	0.00719648	0.0382863	0.0271673	GRB2/JAK1/SHC1/SOS1/SOS2/STAT3/STAT5A	7
R-HSA-9027284	Erythropoietin activates RAS	14/10856	0.00719648	0.0382863	0.0271673	GRB2/RAPGEF1/LYN/NRAS/SHC1/SOS1/IRS2	7
R-HSA-2467813	Separation of Sister Chromatids	191/10856	0.00743138	0.0392926	0.0278814	CDC27/DYNC1LI2/INCENP/NUP98/PAFAH1B1/PLK1/PPP1CC/PPP2R1A/PPP2R1B/PPP2R5D/PSMA6/PSMB5/PSMD2/RAD21/RANBP2/RANGAP1/RPS27/RPS27A/TUBB2A/UBA52/UBC/TUBA1A/SMC1A/AURKB/PTTG1/ESPL1/PSME3/TUBA1B/TUBB4A/TUBB4B/KIF2C/UBE2C/ZWINT/PSME4/UBE2S/ANAPC4/ANAPC5/ANAPC7/NDE1/SPDL1/CENPQ/RCC2/TAOK1/CENPU/TUBB6/TUBA3D/TUBB2B/SKA2/CENPP	49
R-HSA-3108232	SUMO E3 ligases SUMOylate target proteins	182/10856	0.00758701	0.0392926	0.0278814	AR/CDKN2A/CETN2/CREBBP/DDX5/DNMT1/DNMT3B/PHC2/NR3C1/HNRNPC/INCENP/MDM2/NR3C2/NUP98/PCNA/PPARA/RAD21/RANBP2/RANGAP1/RELA/RORA/RPA1/SP3/AURKA/TP53/SUMO1/VDR/ZNF131/SMC1A/H4C3/RAE1/IKBKG/PIAS1/ZBED1/AURKB/NUP155/IKBKE/MDC1/TOPORS/NUP50/SCMH1/CBX5/SUZ12/CBX8/CBX2/NUP35/H4C15	47
R-HSA-1236977	Endosomal/Vacuolar pathway	11/10856	0.00759816	0.0392926	0.0278814	B2M/CTSS/HLA-A/HLA-C/HLA-E/LNPEP	6
R-HSA-5655291	Signaling by FGFR4 in disease	11/10856	0.00759816	0.0392926	0.0278814	GAB1/GRB2/NRAS/PIK3CA/SOS1/FRS2	6
R-HSA-8875555	MET activates RAP1 and RAC1	11/10856	0.00759816	0.0392926	0.0278814	CRK/GAB1/GRB2/RAPGEF1/RAC1/RAP1A	6
R-HSA-9020956	Interleukin-27 signaling	11/10856	0.00759816	0.0392926	0.0278814	CANX/JAK1/STAT3/TYK2/CRLF1/IL27RA	6
R-HSA-9614399	Regulation of localization of FOXO transcription factors	11/10856	0.00759816	0.0392926	0.0278814	AKT1/AKT2/YWHAG/YWHAZ/AKT3/YWHAQ	6
R-HSA-9664873	Pexophagy	11/10856	0.00759816	0.0392926	0.0278814	EPAS1/NBR1/RPS27A/UBA52/UBC/SQSTM1	6
R-HSA-373760	L1CAM interactions	119/10856	0.00774379	0.0399062	0.0283167	ACTB/CLTA/CLTC/DNM2/DPYSL2/EPHB2/FGFR1/HSPA8/ITGA2/ITGB1/ITGB3/L1CAM/LAMC1/MSN/MAPK1/RAC1/RDX/SCN3A/SPTA1/SPTBN1/TUBB2A/TUBA1A/NRP1/RPS6KA4/RPS6KA5/TUBA1B/TUBB4A/TUBB4B/DNM3/TUBB6/TUBA3D/LAMA1/TUBB2B	33
R-HSA-201451	Signaling by BMP	28/10856	0.00783025	0.0400725	0.0284348	BMP2/BMPR1A/BMPR2/SMAD4/SMAD5/SMAD6/SMAD7/SKI/FSTL1/SMURF1/CHRDL1	11
R-HSA-389957	Prefoldin mediated transfer of substrate to CCT/TriC	28/10856	0.00783025	0.0400725	0.0284348	ACTB/CCT6A/CCT3/TUBB2A/TUBA1A/TUBB4A/TUBB4B/CCT5/TUBB6/TUBA3D/TUBB2B	11
R-HSA-8856825	Cargo recognition for clathrin-mediated endocytosis	106/10856	0.00794991	0.0405445	0.0287697	GRK3/AGTR1/BTC/CBL/CLTA/CLTC/DVL2/EREG/GRB2/LDLR/M6PR/RPS27A/VAMP2/SYT1/UBA52/UBC/STAM/PICALM/COPS3/VAMP8/VAMP3/TGOLN2/AAK1/LDLRAP1/ITSN2/NECAP2/EPS15L1/FCHO2/SYT2/EPGN	30
R-HSA-9007101	Rab regulation of trafficking	124/10856	0.00834542	0.0423025	0.0300171	AKT1/AKT2/RAB8A/RAB3IL1/RAB5B/RAB27A/TRAPPC2/TRAPPC10/TSC2/YWHAE/ULK1/RABEP1/RIN1/AKT3/OPTN/RAB10/RAB32/RAB31/RAB3GAP1/GGA2/GGA3/RAB38/DENND2A/TBC1D13/TBC1D2/TBC1D15/TBC1D17/DENND2D/RAB1B/ANKRD27/RAB3IP/DENND5B/RAB12/DENND6A	34
R-HSA-1169408	ISG15 antiviral mechanism	72/10856	0.00837669	0.0423025	0.0300171	EIF4A1/EIF4A2/EIF4E/EIF4G2/JAK1/KPNA2/KPNA5/NEDD4/NUP98/EIF2AK2/RANBP2/RPS27A/UBA52/UBC/TRIM25/RAE1/EIF4G3/NUP155/EIF4A3/NUP50/ARIH1/NUP35	22
R-HSA-9645723	Diseases of programmed cell death	102/10856	0.00838041	0.0423025	0.0300171	APP/FASLG/CAPNS1/CAST/CDKN2A/DNMT1/DNMT3B/EZH2/GOLGA2/H2BC5/LMNA/LMNB1/POLA1/PRIM1/PRIM2/RBBP4/RBBP7/SOD2/YWHAE/H2AC18/H2BC8/H4C3/H2BC11/BCL2L11/SUZ12/H2BC12/H2BU1/H3C15/H4C15	29
R-HSA-381042	PERK regulates gene expression	32/10856	0.00853796	0.0425173	0.0301696	ASNS/ATF3/CEBPB/EIF2S1/IGFBP1/CXCL8/PARN/CCL2/KHSRP/EIF2S2/HERPUD1/DIS3	12
R-HSA-389958	Cooperation of Prefoldin and TriC/CCT in actin and tubulin folding	32/10856	0.00853796	0.0425173	0.0301696	ACTB/CCT6A/CCT3/TUBB2A/TUBA1A/TUBA1B/TUBB4A/TUBB4B/CCT5/TUBB6/TUBA3D/TUBB2B	12
R-HSA-397795	G-protein beta:gamma signalling	32/10856	0.00853796	0.0425173	0.0301696	AKT1/AKT2/RHOA/CDC42/GNB1/GNG5/GNG10/PDPK1/ARHGEF6/AKT3/GNB5/GNB4	12
R-HSA-69190	DNA strand elongation	32/10856	0.00853796	0.0425173	0.0301696	DNA2/MCM7/PCNA/POLA1/POLD1/PRIM1/PRIM2/RFC2/RFC3/RPA1/RPA2/GINS4	12
R-HSA-1852241	Organelle biogenesis and maintenance	296/10856	0.0086531	0.0429461	0.0304738	ATP5F1B/ATP5MC2/CALM3/CAMK4/CETN2/CREB1/CREBBP/MAPK14/CSNK1E/GABPB1/GLUD1/HSP90AA1/TNPO1/MEF2D/RAB8A/ATP6/SEPTIN2/NRF1/PAFAH1B1/PKD1/PKD2/PLK1/PPARA/PPP2R1A/PRKAG1/MAPK11/SOD2/TFAM/CCT3/TUBB2A/YWHAE/YWHAG/TUBA1A/OFD1/SSNA1/GBF1/TRIP11/CEP135/CEP57/CCP110/TUBA1B/TUBB4A/TUBB4B/CARM1/SDCCAG8/IMMT/CEP43/DCTN3/CCT5/PPRC1/CEP83/CYCS/HAUS6/NDE1/CEP72/CC2D2A/TFB2M/CRTC3/CEP97/DYNC2H1/TBL1XR1/ATAT1/CHD9/T…	71
R-HSA-2990846	SUMOylation	188/10856	0.00878333	0.0434466	0.030829	AR/CDKN2A/CETN2/CREBBP/DDX5/DNMT1/DNMT3B/PHC2/NR3C1/HNRNPC/INCENP/MDM2/NR3C2/NUP98/PCNA/PPARA/RAD21/RANBP2/RANGAP1/RELA/RORA/RPA1/SP3/AURKA/TP53/SUMO1/VDR/ZNF131/SMC1A/H4C3/RAE1/IKBKG/PIAS1/ZBED1/AURKB/NUP155/IKBKE/MDC1/TOPORS/NUP50/SCMH1/CBX5/SUZ12/SENP1/CBX8/CBX2/NUP35/H4C15	48
R-HSA-5693607	Processing of DNA double-strand break ends	98/10856	0.0088273	0.0435186	0.0308801	ATR/CDK2/DNA2/H2BC5/MRE11/RFC2/RFC3/RPA1/RPA2/RPS27A/UBA52/UBC/UBE2V2/SUMO1/NSD2/H2BC8/H4C3/CCNA1/H2BC11/BABAM2/MDC1/TOPBP1/BABAM1/TIPIN/ATRIP/H2BC12/H2BU1/H4C15	28
R-HSA-432722	Golgi Associated Vesicle Biogenesis	56/10856	0.00933175	0.0458527	0.0325363	AP1G1/AP1S1/CLTA/CLTC/DNM2/FTH1/GAK/HSPA8/OCRL/PIK3C2A/VAMP2/PICALM/VAMP8/AP1M2/TGOLN2/BLOC1S6/SNX9/BLOC1S3	18
R-HSA-112399	IRS-mediated signalling	48/10856	0.00951802	0.0461687	0.0327605	AKT2/FGF1/FGF5/FGFR1/GAB1/GRB2/NRAS/PDE3B/PDPK1/PIK3CA/PTPN11/SOS1/IRS2/FRS2/TRIB3/THEM4	16
R-HSA-512988	Interleukin-3, Interleukin-5 and GM-CSF signaling	48/10856	0.00951802	0.0461687	0.0327605	CBL/CRK/GRB2/RAPGEF1/JAK1/LYN/PIK3CA/PTPN11/RPS27A/SHC1/SOS1/STAT5A/UBA52/UBC/YES1/YWHAZ	16
R-HSA-392451	G beta:gamma signalling through PI3Kgamma	25/10856	0.00958335	0.0461687	0.0327605	AKT1/AKT2/RHOA/GNB1/GNG5/GNG10/PDPK1/AKT3/GNB5/GNB4	10
R-HSA-5654708	Downstream signaling of activated FGFR3	25/10856	0.00958335	0.0461687	0.0327605	FGF1/FGF5/GAB1/GRB2/NRAS/PIK3CA/PTPN11/SHC1/SOS1/FRS2	10
R-HSA-5674400	Constitutive Signaling by AKT1 E17K in Cancer	25/10856	0.00958335	0.0461687	0.0327605	AKT1/AKT2/CDKN1A/CREB1/NR4A1/MDM2/PDPK1/TSC2/AKT3/AKT1S1	10
R-HSA-9705462	Inactivation of CSF3 (G-CSF) signaling	25/10856	0.00958335	0.0461687	0.0327605	JAK1/LYN/RPS27A/STAT3/STAT5A/ELOC/TYK2/UBA52/UBC/SOCS1	10
R-HSA-1368082	RORA activates gene expression	18/10856	0.00976142	0.0467221	0.0331532	CPT1A/CREBBP/PPARA/RORA/SREBF1/CARM1/TBL1XR1/CHD9	8
R-HSA-190840	Microtubule-dependent trafficking of connexons from Golgi to the plasma membrane	18/10856	0.00976142	0.0467221	0.0331532	TUBB2A/TUBA1A/TUBA1B/TUBB4A/TUBB4B/TUBB6/TUBA3D/TUBB2B	8
R-HSA-195721	Signaling by WNT	332/10856	0.0104296	0.0497591	0.0353082	AKT1/AKT2/XIAP/RHOA/CALM3/CAV1/RUNX3/CLTA/CLTC/CREBBP/CSNK1A1/CSNK1E/CTNNB1/DVL2/DVL3/GNB1/GNG5/GNG10/H2BC5/MEN1/MOV10/MYC/NFATC1/ROR1/PPP2R1A/PPP2R1B/PPP2R5D/PPP3R1/PRKCB/PSMA6/PSMB5/PSMD2/RAC1/RPS27A/RYK/SOX4/SOX9/TCF7L2/TLE3/UBA52/UBC/WNT1/YWHAZ/KMT2D/TRRAP/FZD7/H2AC18/H2BC8/H4C3/LGR5/BTRC/H2BC11/VPS26A/PSME3/GNB5/DAAM1/TNRC6B/PSME4/AGO1/AGO2/TNRC6A/TMED5/DACT1/WNT4/ZRANB1/SMURF1/GNB4/PORCN/TN…	78
R-HSA-9619483	Activation of AMPK downstream of NMDARs	29/10856	0.0105589	0.0502142	0.0356312	CALM3/PRKAG1/TUBB2A/TUBA1A/TUBA1B/TUBB4A/TUBB4B/CAMKK2/TUBB6/TUBA3D/TUBB2B	11
R-HSA-380270	Recruitment of mitotic centrosome proteins and complexes	82/10856	0.0107557	0.0508235	0.0360635	CETN2/CSNK1E/HSP90AA1/PAFAH1B1/PLK1/PPP2R1A/YWHAE/YWHAG/TUBA1A/OFD1/SSNA1/CEP135/CEP57/CCP110/TUBB4A/TUBB4B/SDCCAG8/CEP43/DCTN3/HAUS6/NDE1/CEP72/HAUS8/TUBB	24
R-HSA-380287	Centrosome maturation	82/10856	0.0107557	0.0508235	0.0360635	CETN2/CSNK1E/HSP90AA1/PAFAH1B1/PLK1/PPP2R1A/YWHAE/YWHAG/TUBA1A/OFD1/SSNA1/CEP135/CEP57/CCP110/TUBB4A/TUBB4B/SDCCAG8/CEP43/DCTN3/HAUS6/NDE1/CEP72/HAUS8/TUBB	24
R-HSA-418990	Adherens junctions interactions	33/10856	0.0112175	0.0524249	0.0371998	ACTB/CDH2/CDH11/CDH12/CDH18/CTNNB1/CTNND1/JUP/AFDN/PVR/CADM1/CADM2	12
R-HSA-2219530	Constitutive Signaling by Aberrant PI3K in Cancer	78/10856	0.0112624	0.0524249	0.0371998	RHOG/BTC/CD28/CD86/ERBB2/EREG/ESR2/FGF1/FGF5/FGFR1/GAB1/GRB2/NRG1/KITLG/PDGFB/PIK3CA/PTPN11/RAC1/STRN/IRS2/FRS2/NRG4/EPGN	23
R-HSA-5693606	DNA Double Strand Break Response	78/10856	0.0112624	0.0524249	0.0371998	EYA4/H2BC5/KPNA2/MRE11/RPS27A/TP53/UBA52/UBC/UBE2V2/SUMO1/NSD2/H2BC8/H4C3/H2BC11/BAZ1B/BABAM2/MDC1/KDM4A/CHEK2/BABAM1/H2BC12/H2BU1/H4C15	23
R-HSA-446728	Cell junction organization	91/10856	0.0113421	0.0524249	0.0371998	ACTB/CD151/CDH2/CDH11/CDH12/CDH18/COL17A1/CLDN4/CTNNB1/CTNND1/ITGB1/JUP/KRT14/LAMB3/AFDN/PLEC/PVR/PXN/CLDN12/ARHGEF6/CADM1/F11R/FBLIM1/PARD3/PARD6B/CADM2	26
R-HSA-5218859	Regulated Necrosis	57/10856	0.0113503	0.0524249	0.0371998	BIRC2/XIAP/FAS/FASLG/FLOT2/HMGB1/HSP90AA1/RPS27A/TP53/UBA52/UBC/TP63/TNFRSF10B/FLOT1/CDC37/CHMP2B/CYCS/PELI1	18
R-HSA-6785631	ERBB2 Regulates Cell Motility	15/10856	0.0113782	0.0524249	0.0371998	RHOA/BTC/DIAPH1/ERBB2/EREG/NRG1/NRG4	7
R-HSA-9648895	Response of EIF2AK1 (HRI) to heme deficiency	15/10856	0.0113782	0.0524249	0.0371998	ASNS/ATF3/CEBPB/EIF2S1/EIF2S2/PPP1R15A/TRIB3	7
R-HSA-9706369	Negative regulation of FLT3	15/10856	0.0113782	0.0524249	0.0371998	CBL/PTPRJ/RPS27A/UBA52/UBC/SOCS6/SH2B3	7
R-HSA-113510	E2F mediated regulation of DNA replication	22/10856	0.0116913	0.0533684	0.0378694	E2F1/ORC1/POLA1/PPP2R1A/PPP2R1B/PRIM1/PRIM2/RB1/TFDP1	9
R-HSA-198753	ERK/MAPK targets	22/10856	0.0116913	0.0533684	0.0378694	MAPK14/DUSP4/DUSP7/PPP2R1A/PPP2R1B/PPP2R5D/MAPK1/MAPK11/RPS6KA5	9
R-HSA-9613829	Chaperone Mediated Autophagy	22/10856	0.0116913	0.0533684	0.0378694	EEF1A1/HSPA8/HSP90AA1/LAMP2/RPS27A/UBA52/UBC/VIM/PLIN3	9
R-HSA-9013148	CDC42 GTPase cycle	159/10856	0.0123545	0.0562224	0.0398945	ARHGAP1/ARHGAP5/CAV1/CDC42/STOM/ARHGAP35/JUP/MYO9B/PAK3/WIPF1/SNAP23/IQGAP1/ARHGEF7/WASL/VAMP3/ARHGAP29/ARHGEF6/SH3PXD2A/GIT2/FARP1/CDC42EP3/YKT6/RALBP1/DAAM1/DNMBP/PLEKHG4/ARHGEF26/RACGAP1/FNBP1L/LAMTOR1/PAK6/ARHGAP22/ARHGAP10/ARHGAP39/VANGL1/FMNL3/FMNL2/ARAP2/CPNE8/WIPF2/SPATA13	41
R-HSA-111932	CaMK IV-mediated phosphorylation of CREB	12/10856	0.012856	0.0577934	0.0410093	CALM3/CAMK4/CAMK2D/CREB1/KPNA2/CAMKK2	6
R-HSA-3371511	HSF1 activation	12/10856	0.012856	0.0577934	0.0410093	EEF1A1/HSP90AA1/RPA1/RPA2/YWHAE/PTGES3	6
R-HSA-389359	CD28 dependent Vav1 pathway	12/10856	0.012856	0.0577934	0.0410093	CD28/CD86/CDC42/GRB2/PAK3/RAC1	6
R-HSA-9634600	Regulation of glycolysis by fructose 2,6-bisphosphate metabolism	12/10856	0.012856	0.0577934	0.0410093	PFKFB2/PFKFB3/PPP2R1A/PPP2R1B/PPP2R5D/PRKACB	6
R-HSA-180024	DARPP-32 events	26/10856	0.0130564	0.0585164	0.0415223	CALM3/PDE4A/PDE4C/PPP1CA/PPP2R1A/PPP2R1B/PPP2R5D/PPP3R1/PRKACB/PRKAR1A	10
R-HSA-6807878	COPI-mediated anterograde transport	101/10856	0.013479	0.0601497	0.0426812	ARCN1/CAPZA2/CAPZB/CD59/COPB1/CD55/DYNC1LI2/GOLGA2/SPTA1/SPTBN1/TUBB2A/TUBA1A/GBF1/TUBA1B/TUBB4A/TUBB4B/YKT6/DCTN6/TMED10/KDELR2/DCTN3/COPG1/TMED9/RAB1B/DCTN5/TUBB6/TUBA3D/TUBB2B	28
R-HSA-72163	mRNA Splicing - Major Pathway	183/10856	0.0135022	0.0601497	0.0426812	CDC5L/CSTF3/DDX5/DHX15/ELAVL2/HNRNPA2B1/HNRNPC/HNRNPU/HSPA8/NCBP1/YBX1/PCBP2/PLRG1/POLR2B/POLR2D/POLR2J/POLR2L/PTBP1/SRSF2/SRSF3/SRSF5/TRA2B/SNRPB/SNRPD3/SNRPF/SF1/PRPF4/EIF4A3/RBM8A/RBM5/HNRNPR/CD2BP2/SLU7/PRPF8/CPSF4/HNRNPA0/HNRNPUL1/CASC3/DNAJC8/U2SURP/SF3B3/LSM3/CPSF1/CWC15/ISY1/SUGP1	46
R-HSA-69306	DNA Replication	128/10856	0.0137187	0.0609309	0.0432355	CCNE1/CDC27/CDK2/DNA2/E2F1/E2F2/E2F3/MCM7/ORC1/PCNA/POLA1/POLD1/PRIM1/PRIM2/PSMA6/PSMB5/PSMD2/RFC2/RFC3/RPA1/RPA2/RPS27A/UBA52/UBC/CCNA1/PSME3/UBE2C/PSME4/UBE2S/ANAPC4/ANAPC5/ANAPC7/MCM10/GINS4	34
R-HSA-2995410	Nuclear Envelope (NE) Reassembly	75/10856	0.0138407	0.0612671	0.0434741	RCC1/EMD/TNPO1/LMNA/LMNB1/NUP98/PPP2R1A/PPP2R2A/RAN/RANGAP1/TUBB2A/SUMO1/TUBA1A/NUP155/TUBA1B/TUBB4A/TUBB4B/CHMP2B/TUBB6/TUBA3D/NUP35/TUBB2B	22
R-HSA-110314	Recognition of DNA damage by PCNA-containing replication complex	30/10856	0.0139601	0.0612671	0.0434741	PCNA/POLD1/RFC2/RFC3/RPA1/RPA2/RPS27A/UBA52/UBC/RAD18/WDR48	11
R-HSA-3000157	Laminin interactions	30/10856	0.0139601	0.0612671	0.0434741	COL4A1/COL4A4/ITGA2/ITGA3/ITGB1/LAMA4/LAMB3/LAMC1/NID1/NID2/LAMA1	11
R-HSA-525793	Myogenesis	30/10856	0.0139601	0.0612671	0.0434741	BNIP2/CDC42/CDH2/MAPK14/CTNNB1/MEF2D/MAPK11/TCF4/TCF3/SPAG9/CDON	11
R-HSA-190872	Transport of connexons to the plasma membrane	19/10856	0.0141886	0.0619026	0.0439251	TUBB2A/TUBA1A/TUBA1B/TUBB4A/TUBB4B/TUBB6/TUBA3D/TUBB2B	8
R-HSA-6804760	Regulation of TP53 Activity through Methylation	19/10856	0.0141886	0.0619026	0.0439251	MDM2/MDM4/RPS27A/TP53/UBA52/UBC/EHMT2/CHEK2	8
R-HSA-391251	Protein folding	97/10856	0.0142737	0.0620907	0.0440585	ACTB/CCNE1/CCT6A/GNB1/GNG5/GNG10/SKIV2L/STAT3/TP53/CCT3/TUBB2A/TUBA1A/SPHK1/TUBA1B/TUBB4A/TUBB4B/GNB5/CCT5/FBXW2/FBXL5/AP3M1/WRAP53/GNB4/KIF13A/TUBB6/TUBA3D/TUBB2B	27
R-HSA-5654727	Negative regulation of FGFR2 signaling	34/10856	0.0145	0.0628899	0.0446256	CBL/FGF1/FGF5/GRB2/PPP2R1A/MAPK1/PTPN11/RPS27A/UBA52/UBC/SPRY2/FRS2	12
R-HSA-3247509	Chromatin modifying enzymes	274/10856	0.0147855	0.0637545	0.0452391	ACTB/CCND1/CDK4/CHD4/CREBBP/EZH2/KAT2A/H2BC5/KMT2A/PAX3/RBBP4/RBBP7/RELA/REST/ATXN7/SMARCA2/NSD2/KMT2D/ARID1A/TRRAP/H2AC17/H2AC18/H2BC8/H4C3/KAT2B/H2BC11/CLOCK/MORF4L2/KDM4A/SETD1A/KMT2B/CARM1/EHMT2/MORF4L1/MSL3/KAT7/KDM2A/SETD1B/KDM6B/SUZ12/KMT5B/ARID4B/MBD3/BRWD1/KANSL2/ELP2/ASH1L/ATXN7L3/NSD1/SMYD3/WDR77/TBL1XR1/JADE1/HDAC10/ARID5B/RIOX2/H2BC12/H2AW/TADA2B/AEBP2/H2BU1/KANSL1/H3C15/H2BC18/H4C15	65
R-HSA-4839726	Chromatin organization	274/10856	0.0147855	0.0637545	0.0452391	ACTB/CCND1/CDK4/CHD4/CREBBP/EZH2/KAT2A/H2BC5/KMT2A/PAX3/RBBP4/RBBP7/RELA/REST/ATXN7/SMARCA2/NSD2/KMT2D/ARID1A/TRRAP/H2AC17/H2AC18/H2BC8/H4C3/KAT2B/H2BC11/CLOCK/MORF4L2/KDM4A/SETD1A/KMT2B/CARM1/EHMT2/MORF4L1/MSL3/KAT7/KDM2A/SETD1B/KDM6B/SUZ12/KMT5B/ARID4B/MBD3/BRWD1/KANSL2/ELP2/ASH1L/ATXN7L3/NSD1/SMYD3/WDR77/TBL1XR1/JADE1/HDAC10/ARID5B/RIOX2/H2BC12/H2AW/TADA2B/AEBP2/H2BU1/KANSL1/H3C15/H2BC18/H4C15	65
R-HSA-1834949	Cytosolic sensors of pathogen-associated DNA	63/10856	0.0157907	0.0678906	0.0481741	POLR3D/CREBBP/CTNNB1/XRCC6/IFI16/MRE11/POLR2L/RELA/RPS27A/TLR3/UBA52/UBC/IKBKG/POLR3F/POLR3G/POLR3A/TRIM32/CRCP/NKIRAS1	19
R-HSA-5687128	MAPK6/MAPK4 signaling	89/10856	0.015982	0.0683782	0.04852	CDC42/MOV10/MYC/PAK3/PRKACB/MAPK6/PSMA6/PSMB5/PSMD2/RAC1/RPS27A/UBA52/UBC/NCOA3/MAPKAPK5/CDC14B/PSME3/CDC42EP3/IGF2BP1/TNRC6B/PSME4/AGO1/AGO2/TNRC6A/AGO3	25
R-HSA-446203	Asparagine N-linked glycosylation	304/10856	0.0160429	0.0683782	0.04852	ARCN1/CALR/CANX/CAPZA2/CAPZB/CD59/COPB1/CD55/DYNC1LI2/GFPT1/B4GALT1/GOLGA2/GRIA1/STT3A/MAN2A1/MIA2/MVD/CTSA/PPP6C/RPN2/RPS27A/TRAPPC2/SPTA1/SPTBN1/TRAPPC10/TUBB2A/UBA52/UBC/MOGS/TUBA1A/GBF1/SEC22C/B4GALT5/MLEC/SEC24D/SEC16A/GFPT2/PREB/MARCHF6/TUBA1B/TUBB4A/TUBB4B/SEC23A/YKT6/DCTN6/TMED10/KDELR2/SEC23IP/DCTN3/COPG1/GANAB/SLC17A5/TMED9/PPP6R3/NAGK/UGGT1/SRD5A3/ALG13/EDEM3/LMAN2L/RAB1B/MAGT1/DCTN5/T…	71
R-HSA-171319	Telomere Extension By Telomerase	23/10856	0.0161352	0.0683782	0.04852	CDK2/DKC1/PPP6C/TERF1/TERF2/CCNA1/GAR1/WRAP53/PPP6R3	9
R-HSA-450321	JNK (c-Jun kinases) phosphorylation and activation mediated by activated human TAK1	23/10856	0.0161352	0.0683782	0.04852	IRAK1/MAPK9/MAP2K7/RPS27A/UBA52/UBC/UBE2V1/IKBKG/PEDS1-UBE2V1	9
R-HSA-9013418	RHOBTB2 GTPase cycle	23/10856	0.0161352	0.0683782	0.04852	CCT6A/HNRNPC/HSP90AA1/TWF1/TRA2B/CDC37/STK38/TMOD3/MSI2	9
R-HSA-983189	Kinesins	59/10856	0.0164147	0.069364	0.0492195	KIF1A/TUBB2A/TUBA1A/KIF23/KIF20A/TUBA1B/TUBB4A/TUBB4B/KIF2C/KIF1B/KIF26A/RACGAP1/KIF27/KIF16B/TUBB6/TUBA3D/KIF6/TUBB2B	18
R-HSA-1362300	Transcription of E2F targets under negative control by p107 (RBL1) and p130 (RBL2) in complex with HDAC1	16/10856	0.0170691	0.0717192	0.0508908	E2F1/E2F4/E2F5/RBBP4/RBL1/RBL2/TFDP1	7
R-HSA-399954	Sema3A PAK dependent Axon repulsion	16/10856	0.0170691	0.0717192	0.0508908	HSP90AA1/LIMK1/PAK3/PLXNA1/PLXNA2/RAC1/NRP1	7
R-HSA-380994	ATF4 activates genes in response to endoplasmic reticulum stress	27/10856	0.0173941	0.0728777	0.0517128	ASNS/ATF3/CEBPB/IGFBP1/CXCL8/PARN/CCL2/KHSRP/HERPUD1/DIS3	10
R-HSA-168928	DDX58/IFIH1-mediated induction of interferon-alpha/beta	81/10856	0.017848	0.0743581	0.0527633	APP/CREBBP/CYLD/HMGB1/HSP90AA1/PCBP2/RELA/RPS27A/TNFAIP3/UBA52/UBC/TRIM25/IKBKG/TAX1BP1/ATG12/IKBKE/NKIRAS1/RNF216/OTUD5/MAVS/NLRX1/SIKE1/ITCH	23
R-HSA-9679191	Potential therapeutics for SARS	81/10856	0.017848	0.0743581	0.0527633	ATP1B3/CHD4/NR3C1/HSP90AA1/IFNAR1/IFNAR2/IL1R1/IL6R/ITGB1/JAK1/RBBP4/RBBP7/REST/ROCK1/STAT2/TYK2/VEGFA/ROCK2/PTGES3/TLR7/ARID4B/MBD3/TUBB	23
R-HSA-5654687	Downstream signaling of activated FGFR1	31/10856	0.0181265	0.0749779	0.053203	FGF1/FGF5/FGFR1/GAB1/GRB2/NRAS/PIK3CA/PTPN11/SHC1/SOS1/FRS2	11
R-HSA-5654733	Negative regulation of FGFR4 signaling	31/10856	0.0181265	0.0749779	0.053203	CBL/FGF1/GRB2/PPP2R1A/MAPK1/PTPN11/RPS27A/UBA52/UBC/SPRY2/FRS2	11
R-HSA-9609690	HCMV Early Events	135/10856	0.018151	0.0749779	0.053203	CREB1/DYNC1LI2/EZH2/H2BC5/ITGB1/NUP98/RANBP2/RBBP4/RBBP7/TUBB2A/TUBA1A/H2AC17/H2AC18/H2BC8/H4C3/RAE1/H2BC11/NUP155/TUBA1B/TUBB4A/TUBB4B/NUP50/CBX1/SUZ12/TBL1XR1/TUBB6/H2BC12/H2AW/TUBA3D/H2BU1/NUP35/H3C15/TUBB2B/H2BC18/H4C15	35
R-HSA-5675221	Negative regulation of MAPK pathway	43/10856	0.0183263	0.0749779	0.053203	ARAF/DUSP1/DUSP2/DUSP4/DUSP7/NRAS/PPP2R1A/PPP2R1B/PPP2R5D/MAPK1/RPS27A/UBA52/UBC/PAQR3	14
R-HSA-8876198	RAB GEFs exchange GTP for GDP on RABs	90/10856	0.0183725	0.0749779	0.053203	AKT1/AKT2/RAB8A/RAB3IL1/RAB5B/RAB27A/TRAPPC2/TRAPPC10/YWHAE/ULK1/RIN1/AKT3/RAB10/RAB32/RAB31/RAB3GAP1/RAB38/DENND2A/DENND2D/RAB1B/ANKRD27/RAB3IP/DENND5B/RAB12/DENND6A	25
R-HSA-2500257	Resolution of Sister Chromatid Cohesion	126/10856	0.018447	0.0749779	0.053203	DYNC1LI2/INCENP/NUP98/PAFAH1B1/PLK1/PPP1CC/PPP2R1A/PPP2R1B/PPP2R5D/RAD21/RANBP2/RANGAP1/RPS27/TUBB2A/TUBA1A/SMC1A/AURKB/TUBA1B/TUBB4A/TUBB4B/KIF2C/ZWINT/NDE1/SPDL1/CENPQ/RCC2/TAOK1/CENPU/TUBB6/TUBA3D/TUBB2B/SKA2/CENPP	33
R-HSA-432720	Lysosome Vesicle Biogenesis	35/10856	0.0184628	0.0749779	0.053203	AP1G1/APP/AP1S1/CLTA/CLTC/DNM2/GNS/HSPA8/M6PR/VAMP2/VAMP8/AP1M2	12
R-HSA-9706574	RHOBTB GTPase Cycle	35/10856	0.0184628	0.0749779	0.053203	CCT6A/HNRNPC/HSP90AA1/TWF1/ROCK1/TRA2B/VIM/ROCK2/CDC37/STK38/TMOD3/MSI2	12
R-HSA-111996	Ca-dependent events	39/10856	0.0185037	0.0749779	0.053203	ADCY3/ADCY6/ADCY9/CALM3/CAMK4/CAMK2D/CREB1/KPNA2/PLA2G4A/PRKACB/PRKAR1A/MAPK1/CAMKK2	13
R-HSA-390471	Association of TriC/CCT with target proteins during biosynthesis	39/10856	0.0185037	0.0749779	0.053203	CCNE1/CCT6A/SKIV2L/STAT3/TP53/CCT3/SPHK1/CCT5/FBXW2/FBXL5/AP3M1/WRAP53/KIF13A	13
R-HSA-5693565	Recruitment and ATM-mediated phosphorylation of repair and signaling proteins at DNA double strand breaks	77/10856	0.0188373	0.0761213	0.0540144	EYA4/H2BC5/MRE11/RPS27A/TP53/UBA52/UBC/UBE2V2/SUMO1/NSD2/H2BC8/H4C3/H2BC11/BAZ1B/BABAM2/MDC1/KDM4A/CHEK2/BABAM1/H2BC12/H2BU1/H4C15	22
R-HSA-69481	G2/M Checkpoints	168/10856	0.0192979	0.0777702	0.0551844	ATR/CDK2/DNA2/H2BC5/MCM7/MRE11/ORC1/PSMA6/PSMB5/PSMD2/RFC2/RFC3/RPA1/RPA2/RPS27A/TP53/UBA52/UBC/UBE2V2/SUMO1/WEE1/NSD2/YWHAE/YWHAG/YWHAZ/H2BC8/H4C3/H2BC11/PKMYT1/BABAM2/MDC1/PSME3/YWHAQ/TOPBP1/CHEK2/PSME4/BABAM1/MCM10/ATRIP/H2BC12/H2BU1/H4C15	42
R-HSA-168927	TICAM1, RIP1-mediated IKK complex recruitment	20/10856	0.0199125	0.0791682	0.0561764	BIRC2/RPS27A/TLR3/UBA52/UBC/UBE2V1/IKBKG/PEDS1-UBE2V1	8
R-HSA-5627117	RHO GTPases Activate ROCKs	20/10856	0.0199125	0.0791682	0.0561764	RHOA/RHOC/LIMK1/MYH9/PPP1R12B/ROCK1/ROCK2/MYH14	8
R-HSA-8876384	Listeria monocytogenes entry into host cells	20/10856	0.0199125	0.0791682	0.0561764	CBL/CTNNB1/CTNND1/GRB2/RPS27A/UBA52/UBC/STAM	8
R-HSA-9669938	Signaling by KIT in disease	20/10856	0.0199125	0.0791682	0.0561764	GRB2/LYN/NRAS/PIK3CA/SOS1/STAT3/STAT5A/YES1	8
R-HSA-9670439	Signaling by phosphorylated juxtamembrane, extracellular and kinase domain KIT mutants	20/10856	0.0199125	0.0791682	0.0561764	GRB2/LYN/NRAS/PIK3CA/SOS1/STAT3/STAT5A/YES1	8
R-HSA-174430	Telomere C-strand synthesis initiation	13/10856	0.0202154	0.0793066	0.0562746	POLA1/PRIM1/PRIM2/TERF1/TERF2/CTC1	6
R-HSA-179812	GRB2 events in EGFR signaling	13/10856	0.0202154	0.0793066	0.0562746	BTC/EREG/GRB2/NRAS/SOS1/EPGN	6
R-HSA-202670	ERKs are inactivated	13/10856	0.0202154	0.0793066	0.0562746	DUSP4/DUSP7/PPP2R1A/PPP2R1B/PPP2R5D/MAPK1	6
R-HSA-209560	NF-kB is activated and signals survival	13/10856	0.0202154	0.0793066	0.0562746	IRAK1/RELA/RPS27A/UBA52/UBC/SQSTM1	6
R-HSA-75035	Chk1/Chk2(Cds1) mediated inactivation of Cyclin B:Cdk1 complex	13/10856	0.0202154	0.0793066	0.0562746	WEE1/YWHAE/YWHAG/YWHAZ/YWHAQ/CHEK2	6
R-HSA-9018519	Estrogen-dependent gene expression	150/10856	0.020535	0.0803471	0.057013	CCND1/BCL2/RUNX1/CREBBP/DDX5/H2BC5/HSP90AA1/KPNA2/MOV10/MYC/POLR2B/POLR2D/POLR2J/POLR2L/POU2F1/RAD21/SP1/TLE3/NCOA3/SMC1A/H2AC18/H2BC8/H4C3/KAT2B/H2BC11/CARM1/PTGES3/TNRC6B/KANK1/AGO1/AGO2/TNRC6A/GPAM/H2BC12/H2BU1/AGO3/H3C15/H4C15	38
R-HSA-15869	Metabolism of nucleotides	100/10856	0.0211997	0.0827292	0.0587033	AK1/AK2/AK4/AMPD2/CTPS1/DCTD/DHODH/DPYD/GUK1/NME4/PNP/NT5E/PFAS/RRM1/RRM2/TXNRD1/UMPS/PUDP/GMPS/ENTPD4/GDA/GMPR2/CMPK1/NUDT15/ENTPD7/DCTPP1/NT5C1B	27
R-HSA-5693567	HDR through Homologous Recombination (HRR) or Single Strand Annealing (SSA)	132/10856	0.0216047	0.0833597	0.0591506	ATR/BRCA2/CDK2/DNA2/H2BC5/MRE11/PCNA/POLD1/RAD51/RFC2/RFC3/RPA1/RPA2/RPS27A/UBA52/UBC/UBE2V2/SUMO1/NSD2/XRCC2/H2BC8/H4C3/CCNA1/H2BC11/BABAM2/MDC1/RAD51AP1/TOPBP1/BABAM1/TIPIN/ATRIP/H2BC12/H2BU1/H4C15	34
R-HSA-174048	APC/C:Cdc20 mediated degradation of Cyclin B	24/10856	0.0216994	0.0833597	0.0591506	CDC27/RPS27A/UBA52/UBC/UBE2C/UBE2S/ANAPC4/ANAPC5/ANAPC7	9
R-HSA-203927	MicroRNA (miRNA) biogenesis	24/10856	0.0216994	0.0833597	0.0591506	POLR2B/POLR2D/POLR2J/POLR2L/RAN/AGO1/AGO2/DGCR8/AGO3	9
R-HSA-449836	Other interleukin signaling	24/10856	0.0216994	0.0833597	0.0591506	CSF1/JAK1/PTPRZ1/STX3/STX4/VAMP2/TYK2/IFNLR1/TXLNA	9
R-HSA-5627123	RHO GTPases activate PAKs	24/10856	0.0216994	0.0833597	0.0591506	CALM3/CDC42/CTTN/LIMK1/MYH9/PPP1R12B/PAK3/RAC1/MYH14	9
R-HSA-6783589	Interleukin-6 family signaling	24/10856	0.0216994	0.0833597	0.0591506	CBL/IL6/IL6R/IL11/JAK1/PTPN11/STAT3/TYK2/CRLF1	9
R-HSA-74752	Signaling by Insulin receptor	78/10856	0.0218132	0.0835795	0.0593066	AKT2/ATP6AP1/FGF1/FGF5/FGFR1/GAB1/GRB2/NRAS/PDE3B/PDPK1/PIK3CA/MAPK1/PTPN11/SHC1/SOS1/IRS2/ATP6V0E1/ATP6V1F/ATP6V1G1/FRS2/TRIB3/THEM4	22
R-HSA-983169	Class I MHC mediated antigen processing & presentation	377/10856	0.0218752	0.0836005	0.0593215	B2M/CALR/CANX/CDC27/CTSS/HLA-A/HLA-C/HLA-E/HMGB1/LNPEP/TRIM37/NCF2/NEDD4/PSMA6/PSMB5/PSMD2/RPS27A/STX4/ELOC/UBA52/UBC/UBE2H/UBE2V1/UBE2V2/GAN/IKBKG/SOCS1/VAMP8/SNAP23/BTRC/TRIP12/VAMP3/UBE4A/UBE3C/DCAF1/AREL1/SEC24D/HUWE1/RNF41/PSME3/TRAIP/SEC23A/LRRC41/RBCK1/UBE2C/UBOX5/TRIM32/FBXO21/FBXL7/PSME4/UBR4/MKRN1/WSB1/FBXW2/FBXL5/FBXO10/RNF115/KLHL20/UBE2S/MYLIP/ANAPC4/RLIM/ANAPC5/ANAPC7/ASB1/ERAP1/UBE…	85
R-HSA-2132295	MHC class II antigen presentation	123/10856	0.0220328	0.0839857	0.0595949	AP1G1/CANX/CAPZA2/CAPZB/AP1S1/CLTA/CLTC/CTSH/CTSS/DYNC1LI2/DNM2/CTSA/TUBB2A/TUBA1A/KIF23/SEC24D/AP1M2/KIF20A/TUBA1B/TUBB4A/TUBB4B/SEC23A/DCTN6/KIF2C/DCTN3/DNM3/KIF26A/RACGAP1/DCTN5/TUBB6/TUBA3D/TUBB2B	32
R-HSA-109704	PI3K Cascade	44/10856	0.0224539	0.0849342	0.0602679	AKT2/FGF1/FGF5/FGFR1/GAB1/GRB2/PDE3B/PDPK1/PIK3CA/PTPN11/IRS2/FRS2/TRIB3/THEM4	14
R-HSA-75893	TNF signaling	44/10856	0.0224539	0.0849342	0.0602679	BIRC2/XIAP/CYLD/RPS27A/TNF/TNFAIP3/TNFRSF1A/UBA52/UBC/NSMAF/IKBKG/TAX1BP1/RACK1/RBCK1	14
R-HSA-9694635	Translation of structural proteins	44/10856	0.0224539	0.0849342	0.0602679	CANX/STT3A/MAN2A1/RPN2/RPS27A/UBA52/UBC/SUMO1/MOGS/GANAB/PARP14/PARP16/PARP9/MAGT1	14
R-HSA-9683701	Translation of structural proteins	28/10856	0.0227073	0.0856738	0.0607927	CANX/RPS27A/UBA52/UBC/SUMO1/MOGS/GANAB/PARP14/PARP16/PARP9	10
R-HSA-110056	MAPK3 (ERK1) activation	10/10856	0.0232198	0.0858551	0.0609213	IL6/IL6R/JAK1/PTPN11/TYK2	5
R-HSA-111367	SLBP independent Processing of Histone Pre-mRNAs	10/10856	0.0232198	0.0858551	0.0609213	NCBP1/SNRPB/SNRPD3/SNRPF/LSM10	5
R-HSA-1250342	PI3K events in ERBB4 signaling	10/10856	0.0232198	0.0858551	0.0609213	BTC/EREG/NRG1/PIK3CA/NRG4	5
R-HSA-164940	Nef mediated downregulation of MHC class I complex cell surface expression	10/10856	0.0232198	0.0858551	0.0609213	AP1G1/B2M/AP1S1/HLA-A/AP1M2	5
R-HSA-418889	Caspase activation via Dependence Receptors in the absence of ligand	10/10856	0.0232198	0.0858551	0.0609213	DAPK1/DAPK3/DCC/APPL1/UNC5B	5
R-HSA-442729	CREB1 phosphorylation through the activation of CaMKII/CaMKK/CaMKIV cascasde	10/10856	0.0232198	0.0858551	0.0609213	CALM3/CAMK4/CREB1/KPNA2/CAMKK2	5
R-HSA-74749	Signal attenuation	10/10856	0.0232198	0.0858551	0.0609213	GRB2/MAPK1/SHC1/SOS1/IRS2	5
R-HSA-9702518	STAT5 activation downstream of FLT3 ITD mutants	10/10856	0.0232198	0.0858551	0.0609213	CDKN1A/GRB2/PIM1/PTPN11/STAT5A	5
R-HSA-168255	Influenza Infection	156/10856	0.0234858	0.0866223	0.0614658	CALR/CANX/CLTA/CLTC/GRSF1/HSP90AA1/KPNA2/KPNA5/RPSA/NUP98/POLR2B/POLR2D/POLR2J/POLR2L/EIF2AK2/RAN/RANBP2/RPL7/RPL10/RPL12/RPL17/RPL19/RPL21/RPL27A/RPL37/RPLP2/RPS15/RPS15A/RPS27/RPS27A/TGFB1/UBA52/RAE1/RPL14/RPL23/NUP155/NUP50/CPSF4/NUP35	39
R-HSA-174437	Removal of the Flap Intermediate from the C-strand	17/10856	0.0245037	0.0890442	0.0631843	DNA2/PCNA/POLD1/RPA1/RPA2/TERF1/TERF2	7
R-HSA-199220	Vitamin B5 (pantothenate) metabolism	17/10856	0.0245037	0.0890442	0.0631843	FASN/SLC25A16/VNN2/SLC5A6/PDZD11/PANK3/PANK2	7
R-HSA-202131	Metabolism of nitric oxide: NOS3 activation and regulation	17/10856	0.0245037	0.0890442	0.0631843	AKT1/CALM3/CAV1/DNM2/HSP90AA1/WASL/NOSIP	7
R-HSA-450604	KSRP (KHSRP) binds and destabilizes mRNA	17/10856	0.0245037	0.0890442	0.0631843	AKT1/MAPK14/PARN/MAPK11/YWHAZ/KHSRP/DIS3	7
R-HSA-4655427	SUMOylation of DNA methylation proteins	17/10856	0.0245037	0.0890442	0.0631843	DNMT1/DNMT3B/PHC2/SUMO1/SCMH1/CBX8/CBX2	7
R-HSA-9034015	Signaling by NTRK3 (TRKC)	17/10856	0.0245037	0.0890442	0.0631843	GRB2/NRAS/NTRK3/PIK3CA/PTPRO/SHC1/SOS1	7
R-HSA-913531	Interferon Signaling	199/10856	0.0246613	0.0893974	0.0634349	ADAR/B2M/CAMK2D/EGR1/EIF4A1/EIF4A2/EIF4E/EIF4G2/GBP1/GBP3/HLA-A/HLA-C/HLA-E/ICAM1/IFIT2/IFIT3/IFNAR1/IFNAR2/JAK1/KPNA2/KPNA5/NEDD4/NUP98/OAS2/EIF2AK2/PTPN11/RANBP2/RPS27A/STAT2/TYK2/UBA52/UBC/SUMO1/TRIM25/RAE1/PIAS1/OASL/SOCS1/EIF4G3/NUP155/EIF4A3/TRIM38/NUP50/TRIM29/ARIH1/TRIM8/NUP35/PDE12	48
R-HSA-5693538	Homology Directed Repair	138/10856	0.025002	0.0904106	0.0641539	ATR/BRCA2/CDK2/DNA2/H2BC5/MRE11/PCNA/POLD1/RAD51/RFC2/RFC3/RPA1/RPA2/RPS27A/UBA52/UBC/UBE2V2/SUMO1/NSD2/XRCC2/H2BC8/H4C3/CCNA1/H2BC11/BABAM2/MDC1/RAD51AP1/POLQ/TOPBP1/BABAM1/TIPIN/ATRIP/H2BC12/H2BU1/H4C15	35
R-HSA-416572	Sema4D induced cell migration and growth-cone collapse	21/10856	0.0271029	0.0970584	0.068871	RHOA/RHOC/ERBB2/LIMK1/MYH9/ROCK1/ROCK2/MYH14	8
R-HSA-5654689	PI-3K cascade:FGFR1	21/10856	0.0271029	0.0970584	0.068871	FGF1/FGF5/FGFR1/GAB1/GRB2/PIK3CA/PTPN11/FRS2	8
R-HSA-6807004	Negative regulation of MET activity	21/10856	0.0271029	0.0970584	0.068871	CBL/GRB2/PTPRJ/RPS27A/UBA52/UBC/STAM/LRIG1	8
R-HSA-9008059	Interleukin-37 signaling	21/10856	0.0271029	0.0970584	0.068871	SMAD3/PTPN4/PTPN9/PTPN11/PTPN12/PTPN14/STAT3/IL18R1	8
R-HSA-72172	mRNA Splicing	191/10856	0.0280751	0.100174	0.0710819	CDC5L/CSTF3/DDX5/DHX15/ELAVL2/HNRNPA2B1/HNRNPC/HNRNPU/HSPA8/NCBP1/YBX1/PCBP2/PLRG1/POLR2B/POLR2D/POLR2J/POLR2L/PTBP1/SRSF2/SRSF3/SRSF5/TRA2B/SNRPB/SNRPD3/SNRPF/SF1/PRPF4/EIF4A3/RBM8A/RBM5/HNRNPR/CD2BP2/SLU7/PRPF8/CPSF4/HNRNPA0/HNRNPUL1/CASC3/DNAJC8/U2SURP/SF3B3/LSM3/CPSF1/CWC15/ISY1/SUGP1	46
R-HSA-3214841	PKMTs methylate histone lysines	71/10856	0.0282402	0.100174	0.0710819	EZH2/KMT2A/RBBP4/RBBP7/RELA/NSD2/KMT2D/H4C3/SETD1A/KMT2B/EHMT2/SETD1B/SUZ12/KMT5B/ASH1L/NSD1/SMYD3/AEBP2/H3C15/H4C15	20
R-HSA-70171	Glycolysis	71/10856	0.0282402	0.100174	0.0710819	ALDOB/GAPDH/GPI/NUP98/PFKFB2/PFKFB3/PFKP/PGAM1/PKM/PPP2R1A/PPP2R1B/PPP2R5D/PRKACB/RANBP2/RAE1/NUP155/GNPDA1/NUP50/NUP35/PGM2L1	20
R-HSA-72203	Processing of Capped Intron-Containing Pre-mRNA	244/10856	0.0284425	0.100174	0.0710819	CDC5L/CSTF3/DDX5/DHX15/EIF4E/ELAVL2/HNRNPA2B1/HNRNPC/HNRNPU/HSPA8/NCBP1/YBX1/NUP98/PCBP2/PLRG1/POLR2B/POLR2D/POLR2J/POLR2L/PTBP1/RANBP2/SRSF2/SRSF3/SRSF5/TRA2B/SNRPB/SNRPD3/SNRPF/SF1/RAE1/PRPF4/WTAP/NUP155/EIF4A3/ZC3H11A/RBM8A/RBM5/HNRNPR/CD2BP2/SLU7/PRPF8/NUP50/CPSF4/HNRNPA0/HNRNPUL1/CASC3/DNAJC8/U2SURP/SF3B3/CHTOP/LSM3/CPSF1/CWC15/ISY1/SUGP1/THOC6/NUP35	57
R-HSA-186797	Signaling by PDGF	58/10856	0.0285131	0.100174	0.0710819	COL4A1/COL4A4/COL6A1/COL6A2/CRK/GRB2/RAPGEF1/NRAS/PDGFB/PIK3CA/PTPN11/PTPN12/SOS1/STAT3/STAT5A/THBS1/PDGFC	17
R-HSA-210991	Basigin interactions	25/10856	0.0285147	0.100174	0.0710819	ATP1B3/CAV1/ITGA3/ITGB1/L1CAM/SLC16A1/SPN/SLC7A8/SLC7A11	9
R-HSA-5696397	Gap-filling DNA repair synthesis and ligation in GG-NER	25/10856	0.0285147	0.100174	0.0710819	PCNA/POLD1/RFC2/RFC3/RPA1/RPA2/RPS27A/UBA52/UBC	9
R-HSA-983170	Antigen Presentation: Folding, assembly and peptide loading of class I MHC	25/10856	0.0285147	0.100174	0.0710819	B2M/CALR/CANX/HLA-A/HLA-C/HLA-E/SEC24D/SEC23A/ERAP1	9
R-HSA-3371556	Cellular response to heat stress	89/10856	0.029034	0.101559	0.0720644	ATR/CAMK2D/CREBBP/EEF1A1/HSPA8/HSP90AA1/NUP98/MAPK1/RANBP2/RPA1/RPA2/YWHAE/RAE1/MAPKAPK2/BAG5/NUP155/DNAJB6/PTGES3/NUP50/HSPA4L/SIRT1/CCAR2/AKT1S1/NUP35	24
R-HSA-186763	Downstream signal transduction	29/10856	0.0291012	0.101559	0.0720644	CRK/GRB2/RAPGEF1/NRAS/PDGFB/PIK3CA/PTPN11/SOS1/STAT3/STAT5A	10
R-HSA-445989	TAK1 activates NFkB by phosphorylation and activation of IKKs complex	33/10856	0.0291149	0.101559	0.0720644	APP/HMGB1/IRAK1/RELA/RPS27A/UBA52/UBC/UBE2V1/IKBKG/NKIRAS1/PEDS1-UBE2V1	11
R-HSA-174490	Membrane binding and targetting of GAG proteins	14/10856	0.0299796	0.10384	0.0736834	RPS27A/TSG101/UBA52/UBC/VPS37C/MVB12A	6
R-HSA-174495	Synthesis And Processing Of GAG, GAGPOL Polyproteins	14/10856	0.0299796	0.10384	0.0736834	RPS27A/TSG101/UBA52/UBC/VPS37C/MVB12A	6
R-HSA-399955	SEMA3A-Plexin repulsion signaling by inhibiting Integrin adhesion	14/10856	0.0299796	0.10384	0.0736834	PLXNA1/PLXNA2/RAC1/RRAS/TLN1/NRP1	6
R-HSA-157118	Signaling by NOTCH	236/10856	0.03224	0.111409	0.0790539	JAG1/AKT1/CCND1/RUNX1/CREB1/CREBBP/E2F1/E2F3/ELF3/KAT2A/B4GALT1/H2BC5/HIF1A/RBPJ/JAG2/SMAD3/MDK/MOV10/MYC/NOTCH2/YBX1/PBX1/PSMA6/PSMB5/PSMD2/RPS27A/TFDP1/TLE3/TP53/UBA52/UBC/YWHAZ/H2AC18/H2BC8/H4C3/KAT2B/H2BC11/MAML1/PSME3/TNRC6B/PLXND1/WWC1/POFUT1/AGO1/AGO2/TNRC6A/POGLUT1/TBL1XR1/ITCH/HDAC10/H2BC12/H2BU1/AGO3/H3C15/H4C15	55
R-HSA-9616222	Transcriptional regulation of granulopoiesis	90/10856	0.032911	0.113462	0.0805109	RUNX1/CDK2/CDK4/CDKN1A/CEBPA/CEBPB/CEBPE/CREB1/E2F1/FLI1/H2BC5/IL6R/KMT2A/MYC/STAT3/TFDP1/H2AC18/H2BC8/H4C3/H2BC11/H2BC12/H2BU1/H3C15/H4C15	24
R-HSA-5610787	Hedgehog 'off' state	113/10856	0.0334751	0.114872	0.081511	ADCY3/ADCY6/ADCY9/CSNK1A1/GNAS/PRKACB/PRKAR1A/PSMA6/PSMB5/PSMD2/RPS27A/TUBB2A/UBA52/UBC/TUBA1A/OFD1/BTRC/PSME3/TUBA1B/TUBB4A/TUBB4B/PSME4/GPR161/DYNC2H1/ITCH/TUBB6/TUBA3D/TUBB2B/KIF7	29
R-HSA-69618	Mitotic Spindle Checkpoint	113/10856	0.0334751	0.114872	0.081511	CDC27/DYNC1LI2/INCENP/NUP98/PAFAH1B1/PLK1/PPP1CC/PPP2R1A/PPP2R1B/PPP2R5D/RANBP2/RANGAP1/RPS27/AURKB/KIF2C/UBE2C/ZWINT/UBE2S/ANAPC4/ANAPC5/ANAPC7/NDE1/SPDL1/CENPQ/RCC2/TAOK1/CENPU/SKA2/CENPP	29
R-HSA-5654710	PI-3K cascade:FGFR3	18/10856	0.0338852	0.11601	0.0823186	FGF1/FGF5/GAB1/GRB2/PIK3CA/PTPN11/FRS2	7
R-HSA-5693579	Homologous DNA Pairing and Strand Exchange	42/10856	0.0340289	0.116233	0.0824769	ATR/BRCA2/DNA2/MRE11/RAD51/RFC2/RFC3/RPA1/RPA2/XRCC2/RAD51AP1/TOPBP1/ATRIP	13
R-HSA-9609646	HCMV Infection	160/10856	0.0341801	0.11648	0.0826524	CREB1/DYNC1LI2/EZH2/H2BC5/ITGB1/NUP98/RANBP2/RBBP4/RBBP7/TSG101/TUBB2A/TUBA1A/H2AC17/H2AC18/H2BC8/H4C3/RAE1/H2BC11/NUP155/TUBA1B/TUBB4A/TUBB4B/NUP50/CBX1/SUZ12/CHMP2B/VPS37C/TBL1XR1/TUBB6/H2BC12/H2AW/MVB12A/TUBA3D/H2BU1/NUP35/H3C15/TUBB2B/H2BC18/H4C15	39
R-HSA-1592230	Mitochondrial biogenesis	95/10856	0.0347948	0.118302	0.0839455	ATP5F1B/ATP5MC2/CALM3/CAMK4/CREB1/CREBBP/MAPK14/GABPB1/GLUD1/MEF2D/ATP6/NRF1/PPARA/PRKAG1/MAPK11/SOD2/TFAM/CARM1/IMMT/PPRC1/CYCS/TFB2M/CRTC3/TBL1XR1/CHD9	25
R-HSA-5655302	Signaling by FGFR1 in disease	38/10856	0.0351818	0.11929	0.0846465	FGF1/FGF5/FGFR1/GAB1/GRB2/NRAS/PIK3CA/SOS1/STAT3/STAT5A/FRS2/CEP43	12
R-HSA-389977	Post-chaperonin tubulin folding pathway	22/10856	0.0359095	0.11929	0.0846465	TUBB2A/TUBA1A/TUBA1B/TUBB4A/TUBB4B/TUBB6/TUBA3D/TUBB2B	8
R-HSA-5205685	PINK1-PRKN Mediated Mitophagy	22/10856	0.0359095	0.11929	0.0846465	RPS27A/UBA52/UBC/VDAC1/SQSTM1/ATG12/MFN2/MFN1	8
R-HSA-5655332	Signaling by FGFR3 in disease	22/10856	0.0359095	0.11929	0.0846465	FGF1/FGF5/GAB1/GRB2/NRAS/PIK3CA/SOS1/FRS2	8
R-HSA-8853338	Signaling by FGFR3 point mutants in cancer	22/10856	0.0359095	0.11929	0.0846465	FGF1/FGF5/GAB1/GRB2/NRAS/PIK3CA/SOS1/FRS2	8
R-HSA-111458	Formation of apoptosome	11/10856	0.0362378	0.11929	0.0846465	XIAP/MAPK1/CYCS/DIABLO/AVEN	5
R-HSA-376172	DSCAM interactions	11/10856	0.0362378	0.11929	0.0846465	MAPK14/DCC/MAPK11/RAC1/DSCAML1	5
R-HSA-446107	Type I hemidesmosome assembly	11/10856	0.0362378	0.11929	0.0846465	CD151/COL17A1/KRT14/LAMB3/PLEC	5
R-HSA-4755510	SUMOylation of immune response proteins	11/10856	0.0362378	0.11929	0.0846465	RELA/SUMO1/IKBKG/IKBKE/TOPORS	5
R-HSA-77286	mitochondrial fatty acid beta-oxidation of saturated fatty acids	11/10856	0.0362378	0.11929	0.0846465	ACADL/ACADVL/HADHA/HADHB/HADH	5
R-HSA-77588	SLBP Dependent Processing of Replication-Dependent Histone Pre-mRNAs	11/10856	0.0362378	0.11929	0.0846465	NCBP1/SNRPB/SNRPD3/SNRPF/LSM10	5
R-HSA-8851805	MET activates RAS signaling	11/10856	0.0362378	0.11929	0.0846465	GRB2/NRAS/SHC1/SOS1/RANBP10	5
R-HSA-9627069	Regulation of the apoptosome activity	11/10856	0.0362378	0.11929	0.0846465	XIAP/MAPK1/CYCS/DIABLO/AVEN	5
R-HSA-2424491	DAP12 signaling	30/10856	0.0366718	0.11929	0.0846465	B2M/GRB2/HLA-E/KLRD1/NRAS/PIK3CA/PLCG2/RAC1/SHC1/SOS1	10
R-HSA-3928663	EPHA-mediated growth cone collapse	30/10856	0.0366718	0.11929	0.0846465	RHOA/EFNA1/EPHA2/EPHA4/LYN/MYH9/ROCK1/YES1/ROCK2/MYH14	10
R-HSA-5654696	Downstream signaling of activated FGFR2	30/10856	0.0366718	0.11929	0.0846465	FGF1/FGF5/GAB1/GRB2/NRAS/PIK3CA/PTPN11/SHC1/SOS1/FRS2	10
R-HSA-6804758	Regulation of TP53 Activity through Acetylation	30/10856	0.0366718	0.11929	0.0846465	AKT1/AKT2/CHD4/PIP4K2A/RBBP4/RBBP7/TP53/AKT3/MBD3/PIP4K2C	10
R-HSA-179409	APC-Cdc20 mediated degradation of Nek2A	26/10856	0.0366986	0.11929	0.0846465	CDC27/RPS27A/UBA52/UBC/UBE2C/UBE2S/ANAPC4/ANAPC5/ANAPC7	9
R-HSA-5223345	Miscellaneous transport and binding events	26/10856	0.0366986	0.11929	0.0846465	ADD1/ADD2/ADD3/CTNS/ANKH/LRRC8A/MAGT1/LRRC8C/NIPA1	9
R-HSA-901042	Calnexin/calreticulin cycle	26/10856	0.0366986	0.11929	0.0846465	CALR/CANX/RPS27A/UBA52/UBC/MARCHF6/GANAB/UGGT1/EDEM3	9
R-HSA-68875	Mitotic Prophase	142/10856	0.0371048	0.120346	0.0853958	EMD/ENSA/GOLGA2/H2BC5/LMNA/LMNB1/NUP98/PLK1/PPP2R1A/PPP2R1B/PRKCB/MAPK1/RAB2A/RANBP2/RB1/SET/H2AC18/H2BC8/H4C3/RAE1/H2BC11/NUP155/NUP50/NEK6/LPIN1/NCAPH2/RAB1B/MASTL/H2BC12/NEK9/H2BU1/NUP35/CNEP1R1/H3C15/H4C15	35
R-HSA-948021	Transport to the Golgi and subsequent modification	185/10856	0.037775	0.122252	0.0867482	ARCN1/CAPZA2/CAPZB/CD59/COPB1/CD55/DYNC1LI2/B4GALT1/GOLGA2/GRIA1/MAN2A1/MIA2/PPP6C/TRAPPC2/SPTA1/SPTBN1/TRAPPC10/TUBB2A/TUBA1A/GBF1/SEC22C/B4GALT5/SEC24D/SEC16A/PREB/TUBA1B/TUBB4A/TUBB4B/SEC23A/YKT6/DCTN6/TMED10/KDELR2/SEC23IP/DCTN3/COPG1/TMED9/PPP6R3/LMAN2L/RAB1B/DCTN5/TUBB6/TUBA3D/TUBB2B	44
R-HSA-9024446	NR1H2 and NR1H3-mediated signaling	47/10856	0.0389883	0.125629	0.0891442	ABCA1/FASN/MOV10/SCD/SREBF1/KDM4A/TNRC6B/AGO1/AGO2/TNRC6A/MYLIP/ABCG8/TBL1XR1/AGO3	14
R-HSA-9707616	Heme signaling	47/10856	0.0389883	0.125629	0.0891442	BACH1/CREB1/CREBBP/HMOX1/MEF2D/NPAS2/PPARA/RORA/CLOCK/CARM1/SIRT1/CRTC3/TBL1XR1/CHD9	14
R-HSA-5655253	Signaling by FGFR2 in disease	43/10856	0.0408334	0.131288	0.09316	FGF1/FGF5/GAB1/GRB2/NCBP1/NRAS/PIK3CA/POLR2B/POLR2D/POLR2J/POLR2L/SOS1/FRS2	13
R-HSA-9658195	Leishmania infection	254/10856	0.041019	0.131599	0.0933804	ACTB/ADCY3/ADCY6/ADCY9/ADRB3/APP/CALM3/CDC42/CREB1/CRK/MAPK14/DVL2/DVL3/GNAI2/GNAI3/GNAS/GNB1/GNG5/GNG10/GRB2/HMOX1/IL6/LYN/MYH9/MYO9B/MYO10/NT5E/PLCG2/PRKACB/PRKAR1A/MAPK1/PTGER4/PTH2R/PTK2/RAC1/RELA/WIPF1/YES1/FZD7/WASL/ARPC1B/ACTR3/ACTR2/ARPC2/ABI2/WASF2/CALCRL/TXNIP/GNB5/SUGT1/CYFIP1/PYCARD/NCKIPSD/GNB4/RXFP1/ELMO2/RHBDF2/WIPF2	58
R-HSA-4086400	PCP/CE pathway	92/10856	0.0418148	0.133862	0.0949859	RHOA/CLTA/CLTC/DVL2/DVL3/ROR1/PRKCB/PSMA6/PSMB5/PSMD2/RAC1/RPS27A/RYK/UBA52/UBC/WNT1/FZD7/PSME3/DAAM1/PSME4/WNT4/SMURF1/WNT5B/PRICKLE1	24
R-HSA-8873719	RAB geranylgeranylation	65/10856	0.0423119	0.134508	0.0954447	RAB8A/RAB2A/RAB5B/RAB27A/PTP4A2/RAB10/RAB32/RAB31/RAB38/RAB30/RAB23/RAB22A/RAB40C/RAB1B/RAB34/RAB42/RAB12/RAB19	18
R-HSA-354194	GRB2:SOS provides linkage to MAPK signaling for Integrins	15/10856	0.0423805	0.134508	0.0954447	GRB2/ITGB3/PTK2/RAP1A/SOS1/TLN1	6
R-HSA-4419969	Depolymerisation of the Nuclear Lamina	15/10856	0.0423805	0.134508	0.0954447	EMD/LMNA/LMNB1/PRKCB/LPIN1/CNEP1R1	6
R-HSA-8875360	InlB-mediated entry of Listeria monocytogenes into host cell	15/10856	0.0423805	0.134508	0.0954447	CBL/GRB2/RPS27A/UBA52/UBC/STAM	6
R-HSA-5693616	Presynaptic phase of homologous DNA pairing and strand exchange	39/10856	0.0425942	0.134897	0.0957206	ATR/BRCA2/DNA2/MRE11/RAD51/RFC2/RFC3/RPA1/RPA2/XRCC2/TOPBP1/ATRIP	12
R-HSA-69239	Synthesis of DNA	120/10856	0.0427995	0.135257	0.0959764	CCNE1/CDC27/CDK2/DNA2/MCM7/ORC1/PCNA/POLA1/POLD1/PRIM1/PRIM2/PSMA6/PSMB5/PSMD2/RFC2/RFC3/RPA1/RPA2/RPS27A/UBA52/UBC/CCNA1/PSME3/UBE2C/PSME4/UBE2S/ANAPC4/ANAPC5/ANAPC7/GINS4	30
R-HSA-2980766	Nuclear Envelope Breakdown	52/10856	0.0435946	0.137476	0.0975509	EMD/LMNA/LMNB1/NUP98/PLK1/PRKCB/RANBP2/RAE1/NUP155/NUP50/NEK6/LPIN1/NEK9/NUP35/CNEP1R1	15
R-HSA-532668	N-glycan trimming in the ER and Calnexin/Calreticulin cycle	35/10856	0.0441905	0.138764	0.0984645	CALR/CANX/RPS27A/UBA52/UBC/MOGS/MLEC/MARCHF6/GANAB/UGGT1/EDEM3	11
R-HSA-8953750	Transcriptional Regulation by E2F6	35/10856	0.0441905	0.138764	0.0984645	E2F1/E2F6/EZH2/RAD51/RBBP4/RBBP7/RRM2/TFDP1/EHMT2/CBX5/SUZ12	11
R-HSA-174414	Processive synthesis on the C-strand of the telomere	19/10856	0.0453749	0.14188	0.100676	DNA2/PCNA/POLD1/RPA1/RPA2/TERF1/TERF2	7
R-HSA-422085	Synthesis, secretion, and deacylation of Ghrelin	19/10856	0.0453749	0.14188	0.100676	IGF1/PLA2G7/KLF4/SPCS2/SEC11A/SPCS1/SPCS3	7
R-HSA-1368108	BMAL1:CLOCK,NPAS2 activates circadian gene expression	27/10856	0.0463508	0.144019	0.102193	CREBBP/NPAS2/SERPINE1/PPARA/CLOCK/CARM1/NOCT/TBL1XR1/CHD9	9
R-HSA-5654716	Downstream signaling of activated FGFR4	27/10856	0.0463508	0.144019	0.102193	FGF1/GAB1/GRB2/NRAS/PIK3CA/PTPN11/SHC1/SOS1/FRS2	9
R-HSA-76066	RNA Polymerase III Transcription Initiation From Type 2 Promoter	27/10856	0.0463508	0.144019	0.102193	POLR3D/GTF3C1/POLR2L/GTF3C5/POLR3F/POLR3G/POLR3A/CRCP/GTF3C6	9
R-HSA-5654693	FRS-mediated FGFR1 signaling	23/10856	0.0464558	0.144042	0.10221	FGF1/FGF5/FGFR1/GRB2/NRAS/PTPN11/SOS1/FRS2	8
R-HSA-8878166	Transcriptional regulation by RUNX2	121/10856	0.0472468	0.146188	0.103733	AKT1/AKT2/AR/CCND1/BMP2/RUNX2/RUNX1/CDK4/CDKN1A/COL1A1/DLX6/NR3C1/SMAD4/SMAD6/MAPK1/PSMA6/PSMB5/PSMD2/RB1/RPS27A/SOX9/UBA52/UBC/YES1/AKT3/PSME3/RBM14/PSME4/SMURF1/TWIST2	30
R-HSA-5696399	Global Genome Nucleotide Excision Repair (GG-NER)	84/10856	0.0478477	0.147431	0.104614	ACTB/CETN2/ERCC2/ERCC5/GTF2H3/PCNA/POLD1/RFC2/RFC3/RPA1/RPA2/RPS27A/UBA52/UBC/UBE2V2/SUMO1/COPS3/PIAS1/INO80D/ACTR5/ACTR8/INO80C	22
R-HSA-6802957	Oncogenic MAPK signaling	84/10856	0.0478477	0.147431	0.104614	ACTB/ARAF/CALM3/CAMK2D/DUSP7/ITGB3/LMNA/NF1/NRAS/PPP1CC/MAPK1/RAP1A/TLN1/VCL/SHOC2/FXR1/IQGAP1/QKI/BCL2L11/MRAS/MPRIP/SPRED1	22
R-HSA-69563	p53-Dependent G1 DNA Damage Response	66/10856	0.0485357	0.14893	0.105678	CCNE1/CDK2/CDKN1A/CDKN2A/MDM2/MDM4/PSMA6/PSMB5/PSMD2/RPS27A/TP53/UBA52/UBC/CCNA1/PSME3/CHEK2/PSME4/ZNF385A	18
R-HSA-69580	p53-Dependent G1/S DNA damage checkpoint	66/10856	0.0485357	0.14893	0.105678	CCNE1/CDK2/CDKN1A/CDKN2A/MDM2/MDM4/PSMA6/PSMB5/PSMD2/RPS27A/TP53/UBA52/UBC/CCNA1/PSME3/CHEK2/PSME4/ZNF385A	18
R-HSA-8853659	RET signaling	40/10856	0.0510251	0.156245	0.110869	GAB1/GRB2/NRTN/PIK3CA/PRKACB/PTPN11/SHC1/SOS1/IRS2/PDLIM7/FRS2/SHC3	12
R-HSA-264870	Caspase-mediated cleavage of cytoskeletal proteins	12/10856	0.052939	0.159789	0.113384	ADD1/GSN/PLEC/VIM/DBNL	5
R-HSA-6803211	TP53 Regulates Transcription of Death Receptors and Ligands	12/10856	0.052939	0.159789	0.113384	FAS/IGFBP3/TP53/TP63/TNFRSF10B	5
R-HSA-8866427	VLDLR internalisation and degradation	12/10856	0.052939	0.159789	0.113384	CLTA/CLTC/VLDLR/MYLIP/PCSK9	5
R-HSA-8984722	Interleukin-35 Signalling	12/10856	0.052939	0.159789	0.113384	CANX/JAK1/STAT3/TYK2/IL27RA	5
R-HSA-9013973	TICAM1-dependent activation of IRF3/IRF7	12/10856	0.052939	0.159789	0.113384	RPS27A/TLR3/UBA52/UBC/IKBKE	5
R-HSA-9673767	Signaling by PDGFRA transmembrane, juxtamembrane and kinase domain mutants	12/10856	0.052939	0.159789	0.113384	GRB2/NRAS/PIK3CA/SOS1/STAT3	5
R-HSA-9673770	Signaling by PDGFRA extracellular domain mutants	12/10856	0.052939	0.159789	0.113384	GRB2/NRAS/PIK3CA/SOS1/STAT3	5
R-HSA-157858	Gap junction trafficking and regulation	49/10856	0.0539575	0.162202	0.115096	ACTB/CLTA/CLTC/DNM2/TJP1/TUBB2A/TUBA1A/TUBA1B/TUBB4A/TUBB4B/GJD2/TUBB6/TUBA3D/TUBB2B	14
R-HSA-9012852	Signaling by NOTCH3	49/10856	0.0539575	0.162202	0.115096	JAG1/CREBBP/KAT2A/RBPJ/JAG2/YBX1/PBX1/RPS27A/UBA52/UBC/KAT2B/MAML1/PLXND1/WWC1	14
R-HSA-1236394	Signaling by ERBB4	58/10856	0.055219	0.165475	0.117418	BTC/EREG/GRB2/NRG1/NEDD4/NRAS/PIK3CA/RPS27A/SHC1/SOS1/STAT5A/UBA52/UBC/MXD4/ITCH/NRG4	16
R-HSA-5685942	HDR through Homologous Recombination (HRR)	67/10856	0.0553821	0.165475	0.117418	ATR/BRCA2/DNA2/MRE11/PCNA/POLD1/RAD51/RFC2/RFC3/RPA1/RPA2/RPS27A/UBA52/UBC/XRCC2/RAD51AP1/TOPBP1/ATRIP	18
R-HSA-73856	RNA Polymerase II Transcription Termination	67/10856	0.0553821	0.165475	0.117418	CSTF3/NCBP1/SRSF2/SRSF3/SRSF5/SNRPB/SNRPD3/SNRPF/EIF4A3/ZC3H11A/RBM8A/SLU7/CPSF4/CASC3/CHTOP/CPSF1/THOC6/LSM10	18
R-HSA-2871796	FCERI mediated MAPK activation	32/10856	0.0556636	0.165981	0.117777	GRB2/LYN/NRAS/PLCG2/MAPK1/MAPK9/MAP2K7/RAC1/SHC1/SOS1	10
R-HSA-76061	RNA Polymerase III Transcription Initiation From Type 1 Promoter	28/10856	0.0575504	0.168933	0.119872	POLR3D/GTF3C1/POLR2L/GTF3C5/POLR3F/POLR3G/POLR3A/CRCP/GTF3C6	9
R-HSA-175474	Assembly Of The HIV Virion	16/10856	0.0575674	0.168933	0.119872	RPS27A/TSG101/UBA52/UBC/VPS37C/MVB12A	6
R-HSA-193639	p75NTR signals via NF-kB	16/10856	0.0575674	0.168933	0.119872	IRAK1/RELA/RPS27A/UBA52/UBC/SQSTM1	6
R-HSA-210744	Regulation of gene expression in late stage (branching morphogenesis) pancreatic bud precursor cells	16/10856	0.0575674	0.168933	0.119872	CREBBP/KAT2A/RBPJ/KAT2B/MAML1/ONECUT3	6
R-HSA-2730905	Role of LAT2/NTAL/LAB on calcium mobilization	16/10856	0.0575674	0.168933	0.119872	GRB2/LYN/PDPK1/PIK3CA/SHC1/SOS1	6
R-HSA-3322077	Glycogen synthesis	16/10856	0.0575674	0.168933	0.119872	PGM1/RPS27A/UBA52/UBC/PGM2/PGM2L1	6
R-HSA-5684264	MAP3K8 (TPL2)-dependent MAPK1/3 activation	16/10856	0.0575674	0.168933	0.119872	MAP3K8/RPS27A/UBA52/UBC/IKBKG/BTRC	6
R-HSA-844456	The NLRP3 inflammasome	16/10856	0.0575674	0.168933	0.119872	APP/HMOX1/RELA/TXNIP/SUGT1/PYCARD	6
R-HSA-983168	Antigen processing: Ubiquitination & Proteasome degradation	309/10856	0.0579948	0.16985	0.120523	CDC27/LNPEP/TRIM37/NEDD4/PSMA6/PSMB5/PSMD2/RPS27A/ELOC/UBA52/UBC/UBE2H/UBE2V1/UBE2V2/GAN/SOCS1/BTRC/TRIP12/UBE4A/UBE3C/DCAF1/AREL1/HUWE1/RNF41/PSME3/TRAIP/LRRC41/RBCK1/UBE2C/UBOX5/TRIM32/FBXO21/FBXL7/PSME4/UBR4/MKRN1/WSB1/FBXW2/FBXL5/FBXO10/RNF115/KLHL20/UBE2S/MYLIP/ANAPC4/RLIM/ANAPC5/ANAPC7/ASB1/UBE2R2/SMURF1/HACE1/KLHL42/FBXO31/RNF34/TRIM11/ITCH/FBXL20/TRIM4/ASB16/UBE2Q2/FBXO17/RNF19B/TRIM71/DT…	68
R-HSA-5689880	Ub-specific processing proteases	220/10856	0.0585112	0.170345	0.120874	BIRC2/AR/CYLD/KAT2A/H2BC5/HIF1A/SMAD3/SMAD4/SMAD7/MDM2/MDM4/MYC/PSMA6/PSMB5/PSMD2/PTEN/RPS27A/ATXN7/TP53/UBA52/UBC/VDAC1/USP5/TRRAP/H2AC17/H2AC18/H2BC8/IKBKG/CCNA1/H2BC11/USP10/CCP110/USP3/PSME3/USP16/PSME4/TAF9B/USP47/OTUB1/WDR48/USP28/USP37/TNKS2/RNF146/USP48/H2BC12/H2AW/TADA2B/H2BU1/H2BC18	50
R-HSA-452723	Transcriptional regulation of pluripotent stem cells	24/10856	0.0588339	0.170345	0.120874	EPAS1/NR6A1/SMAD4/PBX1/SALL1/STAT3/KLF4/LIN28A	8
R-HSA-176412	Phosphorylation of the APC/C	20/10856	0.0590854	0.170345	0.120874	CDC27/PLK1/UBE2C/UBE2S/ANAPC4/ANAPC5/ANAPC7	7
R-HSA-5625900	RHO GTPases activate CIT	20/10856	0.0590854	0.170345	0.120874	RHOA/RHOC/MYH9/PPP1R12B/RAC1/CIT/MYH14	7
R-HSA-5654706	FRS-mediated FGFR3 signaling	20/10856	0.0590854	0.170345	0.120874	FGF1/FGF5/GRB2/NRAS/PTPN11/SOS1/FRS2	7
R-HSA-8964616	G beta:gamma signalling through CDC42	20/10856	0.0590854	0.170345	0.120874	CDC42/GNB1/GNG5/GNG10/ARHGEF6/GNB5/GNB4	7
R-HSA-9013695	NOTCH4 Intracellular Domain Regulates Transcription	20/10856	0.0590854	0.170345	0.120874	CREBBP/KAT2A/RBPJ/SMAD3/NOTCH2/KAT2B/MAML1	7
R-HSA-9687136	Aberrant regulation of mitotic exit in cancer due to RB1 defects	20/10856	0.0590854	0.170345	0.120874	CDC27/RB1/UBE2C/UBE2S/ANAPC4/ANAPC5/ANAPC7	7
R-HSA-1226099	Signaling by FGFR in disease	63/10856	0.0592214	0.170406	0.120917	FGF1/FGF5/FGFR1/GAB1/GRB2/NCBP1/NRAS/PIK3CA/POLR2B/POLR2D/POLR2J/POLR2L/SOS1/STAT3/STAT5A/FRS2/CEP43	17
R-HSA-5696400	Dual Incision in GG-NER	41/10856	0.0605208	0.173806	0.12333	ERCC2/ERCC5/GTF2H3/PCNA/POLD1/RFC2/RFC3/RPA1/RPA2/RPS27A/UBA52/UBC	12
R-HSA-5617833	Cilium Assembly	201/10856	0.061009	0.174759	0.124006	CETN2/CSNK1E/HSP90AA1/TNPO1/RAB8A/SEPTIN2/PAFAH1B1/PKD1/PKD2/PLK1/PPP2R1A/CCT3/TUBB2A/YWHAE/YWHAG/TUBA1A/OFD1/SSNA1/GBF1/TRIP11/CEP135/CEP57/CCP110/TUBA1B/TUBB4A/TUBB4B/SDCCAG8/CEP43/DCTN3/CCT5/CEP83/HAUS6/NDE1/CEP72/CC2D2A/CEP97/DYNC2H1/ATAT1/TUBB6/TMEM67/HAUS8/TUBA3D/RAB3IP/TTC8/TUBB/TUBB2B	46
R-HSA-72613	Eukaryotic Translation Initiation	119/10856	0.0612071	0.174759	0.124006	EIF2S1/EIF4A1/EIF4A2/EIF4E/EIF4EBP1/RPSA/RPL7/RPL10/RPL12/RPL17/RPL19/RPL21/RPL27A/RPL37/RPLP2/RPS15/RPS15A/RPS27/RPS27A/UBA52/EIF4H/EIF3B/EIF3J/EIF2B2/EIF2S2/RPL14/RPL23/EIF3M/EIF3L	29
R-HSA-72737	Cap-dependent Translation Initiation	119/10856	0.0612071	0.174759	0.124006	EIF2S1/EIF4A1/EIF4A2/EIF4E/EIF4EBP1/RPSA/RPL7/RPL10/RPL12/RPL17/RPL19/RPL21/RPL27A/RPL37/RPLP2/RPS15/RPS15A/RPS27/RPS27A/UBA52/EIF4H/EIF3B/EIF3J/EIF2B2/EIF2S2/RPL14/RPL23/EIF3M/EIF3L	29
R-HSA-8852276	The role of GTSE1 in G2/M progression after G2 checkpoint	77/10856	0.0617386	0.175937	0.124842	CDKN1A/HSP90AA1/PLK1/PSMA6/PSMB5/PSMD2/RPS27A/TP53/TUBB2A/UBA52/UBC/TUBA1A/PSME3/TUBA1B/TUBB4A/TUBB4B/PSME4/TUBB6/TUBA3D/TUBB2B	20
R-HSA-381038	XBP1(S) activates chaperone genes	50/10856	0.0627472	0.178468	0.126638	ACADVL/ADD1/TPP1/GFPT1/LMNA/DNAJB9/SHC1/TLN1/XBP1/CTDSP2/PREB/SERP1/CXXC1/FKBP14	14
R-HSA-69615	G1/S DNA Damage Checkpoints	68/10856	0.0628743	0.178486	0.12665	CCNE1/CDK2/CDKN1A/CDKN2A/MDM2/MDM4/PSMA6/PSMB5/PSMD2/RPS27A/TP53/UBA52/UBC/CCNA1/PSME3/CHEK2/PSME4/ZNF385A	18
R-HSA-72662	Activation of the mRNA upon binding of the cap-binding complex and eIFs, and subsequent binding to 43S	59/10856	0.0633339	0.179446	0.127332	EIF2S1/EIF4A1/EIF4A2/EIF4E/EIF4EBP1/RPSA/RPS15/RPS15A/RPS27/RPS27A/EIF4H/EIF3B/EIF3J/EIF2S2/EIF3M/EIF3L	16
R-HSA-111933	Calmodulin induced events	37/10856	0.063885	0.179631	0.127463	ADCY3/ADCY6/ADCY9/CALM3/CAMK4/CAMK2D/CREB1/KPNA2/PRKACB/PRKAR1A/CAMKK2	11
R-HSA-111997	CaM pathway	37/10856	0.063885	0.179631	0.127463	ADCY3/ADCY6/ADCY9/CALM3/CAMK4/CAMK2D/CREB1/KPNA2/PRKACB/PRKAR1A/CAMKK2	11
R-HSA-5689901	Metalloprotease DUBs	37/10856	0.063885	0.179631	0.127463	RPS27A/UBA52/UBC/STAM/H2AC17/H2AC18/KAT2B/BABAM2/ABRAXAS2/BABAM1/H2AW	11
R-HSA-77289	Mitochondrial Fatty Acid Beta-Oxidation	37/10856	0.063885	0.179631	0.127463	ACADL/ACADVL/HADHA/HADHB/HADH/PCCB/ACAA2/ACOT2/ACOT9/ACOT11/THEM4	11
R-HSA-5684996	MAPK1/MAPK3 signaling	286/10856	0.0648566	0.182017	0.129156	ACTB/ARAF/BTC/CALM3/CAMK2D/DUSP1/DUSP2/DUSP4/DUSP7/ERBB2/EREG/FGF1/FGF5/FGFR1/GRB2/NRG1/IL6/IL6R/ITGB3/JAK1/KITLG/NF1/NRAS/NRTN/PDGFB/PIK3CA/PPP1CC/PPP2R1A/PPP2R1B/PPP2R5D/MAPK1/PSMA6/PSMB5/PSMD2/PTK2/PTPN11/RAP1A/RPS27A/SHC1/SOS1/SPTA1/SPTBN1/TLN1/TYK2/UBA52/UBC/VCL/SHOC2/IRS2/PEA15/IQGAP1/PSME3/FRS2/MRAS/PSME4/ICMT/GOLGA7/SHC3/ABHD17C/NRG4/PAQR3/SPRED1/EPGN	63
R-HSA-983231	Factors involved in megakaryocyte development and platelet production	168/10856	0.0662773	0.185652	0.131735	ACTB/KIF1A/CAPZA2/CAPZB/CDC42/CDK2/GATA6/PRKACB/PRKAR1A/RAC1/TP53/TUBB2A/WEE1/TUBA1A/KIF23/MFN2/SH2B3/KIF20A/TUBA1B/TUBB4A/TUBB4B/KIF2C/KIF1B/CBX5/KIF26A/RACGAP1/EHD2/AK3/KIF27/KIF16B/MFN1/MICAL1/TUBB6/CABLES1/TUBA3D/JMJD1C/KIF6/H3C15/TUBB2B	39
R-HSA-9633012	Response of EIF2AK4 (GCN2) to amino acid deficiency	101/10856	0.0667337	0.186139	0.132081	ASNS/ATF3/CEBPB/EIF2S1/RPSA/RPL7/RPL10/RPL12/RPL17/RPL19/RPL21/RPL27A/RPL37/RPLP2/RPS15/RPS15A/RPS27/RPS27A/UBA52/EIF2S2/RPL14/RPL23/GCN1/IMPACT/TRIB3	25
R-HSA-163359	Glucagon signaling in metabolic regulation	33/10856	0.0672065	0.186139	0.132081	ADCY3/ADCY6/ADCY9/GNAS/GNB1/GNG5/GNG10/PRKACB/PRKAR1A/GNB4	10
R-HSA-1980145	Signaling by NOTCH2	33/10856	0.0672065	0.186139	0.132081	JAG1/CREB1/RBPJ/JAG2/MDK/NOTCH2/RPS27A/UBA52/UBC/MAML1	10
R-HSA-2871809	FCERI mediated Ca+2 mobilization	33/10856	0.0672065	0.186139	0.132081	CALM3/GRB2/LYN/NFATC1/NFATC3/PLCG2/PPP3R1/SHC1/SOS1/TXK	10
R-HSA-392518	Signal amplification	33/10856	0.0672065	0.186139	0.132081	MAPK14/GNAI2/GNAI3/GNB1/GNG5/GNG10/PLA2G4A/TBXA2R/GNB5/GNB4	10
R-HSA-8964043	Plasma lipoprotein clearance	33/10856	0.0672065	0.186139	0.132081	SCARB1/CLTA/CLTC/HDLBP/LDLR/VLDLR/LDLRAP1/MYLIP/LSR/PCSK9	10
R-HSA-421270	Cell-cell junction organization	64/10856	0.0673731	0.186252	0.132161	ACTB/CDH2/CDH11/CDH12/CDH18/CLDN4/CTNNB1/CTNND1/JUP/AFDN/PVR/CLDN12/CADM1/F11R/PARD3/PARD6B/CADM2	17
R-HSA-212165	Epigenetic regulation of gene expression	149/10856	0.0682709	0.188031	0.133424	ACTB/CHD4/DNMT1/DNMT3B/ERCC2/EZH2/KAT2A/GTF2H3/H2BC5/POLR2L/RBBP4/RBBP7/H2AC18/H2BC8/H4C3/KAT2B/MBD2/H2BC11/TAF1A/BAZ1B/EHMT2/BAZ2A/SIRT1/SUZ12/PHF19/UHRF1/ARID4B/MBD3/POLR1B/H2BC12/AEBP2/H2BU1/TET3/H3C15/H4C15	35
R-HSA-5358351	Signaling by Hedgehog	149/10856	0.0682709	0.188031	0.133424	ADCY3/ADCY6/ADCY9/CSNK1A1/GNAS/PRKACB/PRKAR1A/PSMA6/PSMB5/PSMD2/RPS27A/TUBB2A/UBA52/UBC/TUBA1A/OFD1/BTRC/PSME3/TUBA1B/TUBB4A/TUBB4B/DZIP1/PSME4/IQCE/GPR161/CDON/SMURF1/HHIP/DYNC2H1/ITCH/TUBB6/TUBA3D/SPOPL/TUBB2B/KIF7	35
R-HSA-156827	L13a-mediated translational silencing of Ceruloplasmin expression	111/10856	0.0702991	0.192688	0.136728	EIF2S1/EIF4A1/EIF4A2/EIF4E/RPSA/RPL7/RPL10/RPL12/RPL17/RPL19/RPL21/RPL27A/RPL37/RPLP2/RPS15/RPS15A/RPS27/RPS27A/UBA52/EIF4H/EIF3B/EIF3J/EIF2S2/RPL14/RPL23/EIF3M/EIF3L	27
R-HSA-5696398	Nucleotide Excision Repair	111/10856	0.0702991	0.192688	0.136728	ACTB/CETN2/ERCC2/ERCC5/GTF2H3/PCNA/POLD1/POLR2B/POLR2D/POLR2J/POLR2L/RFC2/RFC3/RPA1/RPA2/RPS27A/UBA52/UBC/UBE2V2/SUMO1/COPS3/PIAS1/INO80D/ISY1/ACTR5/ACTR8/INO80C	27
R-HSA-5205647	Mitophagy	29/10856	0.0703525	0.192688	0.136728	RPS27A/UBA52/UBC/VDAC1/ULK1/SQSTM1/ATG12/MFN2/MFN1	9
R-HSA-3371453	Regulation of HSF1-mediated heat shock response	69/10856	0.0710322	0.194064	0.137705	ATR/HSPA8/NUP98/MAPK1/RANBP2/RPA1/RPA2/YWHAE/RAE1/MAPKAPK2/BAG5/NUP155/DNAJB6/NUP50/HSPA4L/SIRT1/CCAR2/NUP35	18
R-HSA-9696273	RND1 GTPase cycle	42/10856	0.0711175	0.194064	0.137705	ARHGAP5/CAV1/DSP/EPHA2/FLOT2/ARHGAP35/PLXNA1/DLG5/FRS2/RRAS2/CCDC88A/VANGL1	12
R-HSA-6798695	Neutrophil degranulation	480/10856	0.0716705	0.195213	0.13852	ANPEP/RHOA/RHOG/B2M/CAMP/CD47/CD59/COPB1/MAPK14/CTSH/CTSS/CD55/DDX3X/DIAPH1/DSP/EEF1A1/EEF2/STOM/FPR1/FTH1/XRCC6/B4GALT1/GNS/GPI/CXCL1/GSN/HLA-A/HLA-C/HMGB1/HSPA8/HSP90AA1/ILF2/JUP/LAMP2/LTA4H/MMP9/PNP/NRAS/PA2G4/PGAM1/PGM1/SERPINB6/PKM/PKP1/CTSA/MAPK1/PSMD2/QSOX1/PTPRB/PTPRJ/RAB5B/RAB27A/RAC1/RAP1A/ROCK1/SURF4/VCL/DEGS1/VAMP8/SNAP23/IQGAP1/CPNE3/MLEC/MVP/HUWE1/ACTR2/TUBB4B/CAP1/PGRMC1/RAB10/CKAP…	101
R-HSA-191273	Cholesterol biosynthesis	25/10856	0.0731018	0.196641	0.139533	ACAT2/DHCR24/FDPS/MVD/MVK/MSMO1/SC5D/SQLE	8
R-HSA-69273	Cyclin A/B1/B2 associated events during G2/M transition	25/10856	0.0731018	0.196641	0.139533	CDK2/PLK1/PPP2R1A/PPP2R1B/PPP2R2A/WEE1/CCNA1/PKMYT1	8
R-HSA-9013508	NOTCH3 Intracellular Domain Regulates Transcription	25/10856	0.0731018	0.196641	0.139533	CREBBP/KAT2A/RBPJ/PBX1/KAT2B/MAML1/PLXND1/WWC1	8
R-HSA-111461	Cytochrome c-mediated apoptotic response	13/10856	0.0733912	0.196641	0.139533	XIAP/MAPK1/CYCS/DIABLO/AVEN	5
R-HSA-1362409	Mitochondrial iron-sulfur cluster biogenesis	13/10856	0.0733912	0.196641	0.139533	FXN/ISCU/SLC25A37/SLC25A28/ISCA2	5
R-HSA-171007	p38MAPK events	13/10856	0.0733912	0.196641	0.139533	MAPK14/NRAS/MAPK11/MAPKAPK3/MAPKAPK2	5
R-HSA-209543	p75NTR recruits signalling complexes	13/10856	0.0733912	0.196641	0.139533	IRAK1/RPS27A/UBA52/UBC/SQSTM1	5
R-HSA-68884	Mitotic Telophase/Cytokinesis	13/10856	0.0733912	0.196641	0.139533	PLK1/RAD21/SMC1A/KIF23/KIF20A	5
R-HSA-8847993	ERBB2 Activates PTK6 Signaling	13/10856	0.0733912	0.196641	0.139533	BTC/ERBB2/EREG/NRG1/NRG4	5
R-HSA-174178	APC/C:Cdh1 mediated degradation of Cdc20 and other APC/C:Cdh1 targeted proteins in late mitosis/early G1	74/10856	0.0743476	0.197904	0.140429	CDC27/PLK1/PSMA6/PSMB5/PSMD2/RB1/RPS27A/AURKA/UBA52/UBC/AURKB/PTTG1/PSME3/UBE2C/PSME4/UBE2S/ANAPC4/ANAPC5/ANAPC7	19
R-HSA-174143	APC/C-mediated degradation of cell cycle proteins	88/10856	0.0745486	0.197904	0.140429	CDC27/CDK2/PLK1/PSMA6/PSMB5/PSMD2/RB1/RPS27A/AURKA/UBA52/UBC/CCNA1/BTRC/AURKB/PTTG1/PSME3/UBE2C/PSME4/UBE2S/ANAPC4/ANAPC5/ANAPC7	22
R-HSA-418346	Platelet homeostasis	88/10856	0.0745486	0.197904	0.140429	ATP2B1/CALM3/MAPK14/GNAS/GNB1/GNG5/GNG10/KCNMA1/KCNMB1/PAFAH2/PLA2G4A/PPP2R1A/PPP2R1B/PPP2R5D/PTPN11/SLC8A1/STIM1/TRPC6/GNB5/GNB4/ORAI2/ORAI1	22
R-HSA-453276	Regulation of mitotic cell cycle	88/10856	0.0745486	0.197904	0.140429	CDC27/CDK2/PLK1/PSMA6/PSMB5/PSMD2/RB1/RPS27A/AURKA/UBA52/UBC/CCNA1/BTRC/AURKB/PTTG1/PSME3/UBE2C/PSME4/UBE2S/ANAPC4/ANAPC5/ANAPC7	22
R-HSA-445144	Signal transduction by L1	21/10856	0.0750766	0.197904	0.140429	FGFR1/ITGB1/ITGB3/L1CAM/MAPK1/RAC1/NRP1	7
R-HSA-5621575	CD209 (DC-SIGN) signaling	21/10856	0.0750766	0.197904	0.140429	CREBBP/LYN/NRAS/PAK3/PRKACB/RELA/RPS6KA5	7
R-HSA-5651801	PCNA-Dependent Long Patch Base Excision Repair	21/10856	0.0750766	0.197904	0.140429	APEX1/PCNA/POLD1/RFC2/RFC3/RPA1/RPA2	7
R-HSA-5654688	SHC-mediated cascade:FGFR1	21/10856	0.0750766	0.197904	0.140429	FGF1/FGF5/FGFR1/GRB2/NRAS/SHC1/SOS1	7
R-HSA-622312	Inflammasomes	21/10856	0.0750766	0.197904	0.140429	APP/BCL2/HMOX1/RELA/TXNIP/SUGT1/PYCARD	7
R-HSA-164378	PKA activation in glucagon signalling	17/10856	0.0756021	0.197904	0.140429	ADCY3/ADCY6/ADCY9/GNAS/PRKACB/PRKAR1A	6
R-HSA-3781860	Diseases associated with N-glycosylation of proteins	17/10856	0.0756021	0.197904	0.140429	B4GALT1/MOGS/ALG13/ALG2/RFT1/ALG14	6
R-HSA-432142	Platelet sensitization by LDL	17/10856	0.0756021	0.197904	0.140429	MAPK14/PLA2G4A/PPP2R1A/PPP2R1B/PPP2R5D/PTPN11	6
R-HSA-9617828	FOXO-mediated transcription of cell cycle genes	17/10856	0.0756021	0.197904	0.140429	CAV1/CDKN1A/SMAD3/SMAD4/RBL2/KLF4	6
R-HSA-72706	GTP hydrolysis and joining of the 60S ribosomal subunit	112/10856	0.0770485	0.201333	0.142863	EIF2S1/EIF4A1/EIF4A2/EIF4E/RPSA/RPL7/RPL10/RPL12/RPL17/RPL19/RPL21/RPL27A/RPL37/RPLP2/RPS15/RPS15A/RPS27/RPS27A/UBA52/EIF4H/EIF3B/EIF3J/EIF2S2/RPL14/RPL23/EIF3M/EIF3L	27
R-HSA-112040	G-protein mediated events	56/10856	0.0774436	0.201387	0.142901	ADCY3/ADCY6/ADCY9/CALM3/CAMK4/CAMK2D/CREB1/GNAI2/GNAI3/KPNA2/PLA2G4A/PRKACB/PRKAR1A/MAPK1/CAMKK2	15
R-HSA-190828	Gap junction trafficking	47/10856	0.0774777	0.201387	0.142901	ACTB/CLTA/CLTC/DNM2/TUBB2A/TUBA1A/TUBA1B/TUBB4A/TUBB4B/GJD2/TUBB6/TUBA3D/TUBB2B	13
R-HSA-73762	RNA Polymerase I Transcription Initiation	47/10856	0.0774777	0.201387	0.142901	CHD4/ERCC2/KAT2A/GTF2H3/POLR2L/RBBP4/RBBP7/KAT2B/TAF1A/EHMT2/MBD3/RRN3/POLR1B	13
R-HSA-73887	Death Receptor Signalling	141/10856	0.0780405	0.202495	0.143687	BIRC2/XIAP/FAS/FASLG/RHOA/CASP2/CYLD/IRAK1/RAC1/RELA/RPS27A/SOS1/SOS2/TNF/TNFAIP3/TNFRSF1A/UBA52/UBC/YWHAE/NSMAF/IKBKG/TNFRSF10B/ARHGEF7/SQSTM1/TAX1BP1/ARHGEF1/ARHGEF6/BCL2L11/RACK1/RBCK1/ARHGEF18/ARHGEF26/AATF	33
R-HSA-2022090	Assembly of collagen fibrils and other multimeric structures	61/10856	0.0818947	0.212123	0.150519	CD151/COL1A1/COL4A1/COL4A4/COL6A1/COL6A2/COL8A1/COL8A2/COL12A1/COL17A1/CTSS/LAMB3/LOXL1/MMP9/PLEC/LOXL4	16
R-HSA-163685	Integration of energy metabolism	108/10856	0.0826317	0.21221	0.150581	ADCY3/ADCY6/ADCY9/ACSL4/FASN/GNAI2/GNAS/GNB1/GNG5/GNG10/KCNB1/KCNS3/PPP2R1A/PPP2R1B/PPP2R5D/PRKACB/PRKAR1A/RAP1A/STK11/VAMP2/IQGAP1/RAPGEF3/GNB5/RAPGEF4/GNB4/ADIPOR2	26
R-HSA-432040	Vasopressin regulates renal water homeostasis via Aquaporins	43/10856	0.0828404	0.21221	0.150581	ADCY3/ADCY6/ADCY9/AQP3/GNAS/GNB1/GNG5/GNG10/PRKACB/PRKAR1A/GNB5/GNB4	12
R-HSA-5696395	Formation of Incision Complex in GG-NER	43/10856	0.0828404	0.21221	0.150581	CETN2/ERCC2/ERCC5/GTF2H3/RPA1/RPA2/RPS27A/UBA52/UBC/UBE2V2/SUMO1/PIAS1	12
R-HSA-9696270	RND2 GTPase cycle	43/10856	0.0828404	0.21221	0.150581	ARHGAP1/ARHGAP5/CAV1/EPHA2/ARHGAP35/TNFAIP1/DLG5/FRS2/CKAP4/PLXND1/LRRC1/VANGL1	12
R-HSA-977444	GABA B receptor activation	43/10856	0.0828404	0.21221	0.150581	ADCY3/ADCY6/ADCY9/GABBR1/GNAI2/GNAI3/GNB1/GNG5/GNG10/GABBR2/GNB5/GNB4	12
R-HSA-991365	Activation of GABAB receptors	43/10856	0.0828404	0.21221	0.150581	ADCY3/ADCY6/ADCY9/GABBR1/GNAI2/GNAI3/GNB1/GNG5/GNG10/GABBR2/GNB5/GNB4	12
R-HSA-381070	IRE1alpha activates chaperones	52/10856	0.0830762	0.21221	0.150581	ACADVL/ADD1/TPP1/GFPT1/LMNA/DNAJB9/SHC1/TLN1/XBP1/CTDSP2/PREB/SERP1/CXXC1/FKBP14	14
R-HSA-383280	Nuclear Receptor transcription pathway	52/10856	0.0830762	0.21221	0.150581	AR/NR2F6/ESR2/NR6A1/NR3C1/NR4A1/NR3C2/PPARA/RARG/RORA/NR2C2/VDR/NR4A3/NRBP1	14
R-HSA-8866652	Synthesis of active ubiquitin: roles of E1 and E2 enzymes	30/10856	0.0847871	0.215835	0.153153	RPS27A/UBA52/UBC/UBE2H/USP5/UBE2C/UBE2S/UBE2R2/UBE2Q2	9
R-HSA-8874081	MET activates PTK2 signaling	30/10856	0.0847871	0.215835	0.153153	COL1A1/ITGA2/ITGA3/ITGB1/LAMA4/LAMB3/LAMC1/PTK2/LAMA1	9
R-HSA-6782135	Dual incision in TC-NER	66/10856	0.0858637	0.2182	0.154831	ERCC2/ERCC5/GTF2H3/PCNA/POLD1/POLR2B/POLR2D/POLR2J/POLR2L/RFC2/RFC3/RPA1/RPA2/RPS27A/UBA52/UBC/ISY1	17
R-HSA-2559586	DNA Damage/Telomere Stress Induced Senescence	80/10856	0.0860682	0.218344	0.154934	CCNE1/CDK2/CDKN1A/H2BC5/HMGA1/LMNB1/MRE11/RB1/TERF1/TERF2/TP53/HMGA2/H2AC18/H2BC8/H4C3/CCNA1/H2BC11/H2BC12/H2BU1/H4C15	20
R-HSA-2122947	NOTCH1 Intracellular Domain Regulates Transcription	48/10856	0.089151	0.225392	0.159934	CREBBP/KAT2A/HIF1A/RBPJ/MYC/RPS27A/TLE3/UBA52/UBC/KAT2B/MAML1/TBL1XR1/HDAC10	13
R-HSA-418597	G alpha (z) signalling events	48/10856	0.089151	0.225392	0.159934	ADCY3/ADCY6/ADCY9/GNAI2/GNAI3/GNAS/GNB1/GNG5/GNG10/PRKCB/RGS4/GNB5/GNB4	13
R-HSA-1474290	Collagen formation	90/10856	0.0910954	0.229915	0.163144	SERPINH1/CD151/COL1A1/COL4A1/COL4A4/COL6A1/COL6A2/COL8A1/COL8A2/COL12A1/COL13A1/COL17A1/CTSS/LAMB3/LOXL1/MMP9/PLEC/PLOD1/PLOD3/COLGALT1/LOXL4/P4HA3	22
R-HSA-4086398	Ca2+ pathway	62/10856	0.0923713	0.232343	0.164867	CALM3/CTNNB1/GNB1/GNG5/GNG10/MOV10/NFATC1/PPP3R1/TCF7L2/GNB5/TNRC6B/AGO1/AGO2/TNRC6A/GNB4/AGO3	16
R-HSA-111931	PKA-mediated phosphorylation of CREB	22/10856	0.0933546	0.232343	0.164867	ADCY3/ADCY6/ADCY9/CALM3/CREB1/PRKACB/PRKAR1A	7
R-HSA-2979096	NOTCH2 Activation and Transmission of Signal to the Nucleus	22/10856	0.0933546	0.232343	0.164867	JAG1/JAG2/MDK/NOTCH2/RPS27A/UBA52/UBC	7
R-HSA-392170	ADP signalling through P2Y purinoceptor 12	22/10856	0.0933546	0.232343	0.164867	GNAI2/GNAI3/GNB1/GNG5/GNG10/GNB5/GNB4	7
R-HSA-9609523	Insertion of tail-anchored proteins into the endoplasmic reticulum membrane	22/10856	0.0933546	0.232343	0.164867	APP/CYB5A/EMD/HMOX1/PRNP/VAMP2/SERP1	7
R-HSA-2465910	MASTL Facilitates Mitotic Progression	10/10856	0.0940999	0.232343	0.164867	ENSA/PPP2R1A/PPP2R1B/MASTL	4
R-HSA-390450	Folding of actin by CCT/TriC	10/10856	0.0940999	0.232343	0.164867	ACTB/CCT6A/CCT3/CCT5	4
R-HSA-418890	Role of second messengers in netrin-1 signaling	10/10856	0.0940999	0.232343	0.164867	DCC/PITPNA/TRPC1/TRPC6	4
R-HSA-450341	Activation of the AP-1 family of transcription factors	10/10856	0.0940999	0.232343	0.164867	MAPK14/MAPK1/MAPK11/MAPK9	4
R-HSA-8875656	MET receptor recycling	10/10856	0.0940999	0.232343	0.164867	CRK/GAB1/GRB2/GGA3	4
R-HSA-9617629	Regulation of FOXO transcriptional activity by acetylation	10/10856	0.0940999	0.232343	0.164867	CREBBP/KAT2B/TXNIP/SIRT1	4
R-HSA-9683610	Maturation of nucleoprotein	10/10856	0.0940999	0.232343	0.164867	SUMO1/PARP14/PARP16/PARP9	4
R-HSA-9694631	Maturation of nucleoprotein	10/10856	0.0940999	0.232343	0.164867	SUMO1/PARP14/PARP16/PARP9	4
R-HSA-114604	GPVI-mediated activation cascade	35/10856	0.0945557	0.232535	0.165003	RHOA/RHOG/CDC42/COL1A1/LYN/PDPK1/PIK3CA/PLCG2/PTPN11/RAC1	10
R-HSA-9615710	Late endosomal microautophagy	35/10856	0.0945557	0.232535	0.165003	HSPA8/RPS27A/TSG101/UBA52/UBC/VIM/PLIN3/CHMP2B/VPS37C/MVB12A	10
R-HSA-1660499	Synthesis of PIPs at the plasma membrane	53/10856	0.0946491	0.232535	0.165003	OCRL/PIK3C2A/PIK3CA/PIP4K2A/PTEN/MTMR3/MTMR6/PI4K2B/PLEKHA4/PLEKHA1/MTMR14/PLEKHA3/MTMR9/PIP4K2C	14
R-HSA-1660661	Sphingolipid de novo biosynthesis	44/10856	0.0957027	0.234733	0.166563	KDSR/OSBP/DEGS1/PLPP3/SPHK1/SGPL1/SPTLC2/CERS2/ORMDL3/SAMD8/SGMS1/ACER2	12
R-HSA-210993	Tie2 Signaling	18/10856	0.0964605	0.234879	0.166666	GRB2/NRAS/PIK3CA/PTPN11/SHC1/SOS1	6
R-HSA-5654704	SHC-mediated cascade:FGFR3	18/10856	0.0964605	0.234879	0.166666	FGF1/FGF5/GRB2/NRAS/SHC1/SOS1	6
R-HSA-73780	RNA Polymerase III Chain Elongation	18/10856	0.0964605	0.234879	0.166666	POLR3D/POLR2L/POLR3F/POLR3G/POLR3A/CRCP	6
R-HSA-162658	Golgi Cisternae Pericentriolar Stack Reorganization	14/10856	0.0975088	0.234879	0.166666	GOLGA2/PLK1/MAPK1/RAB2A/RAB1B	5
R-HSA-169893	Prolonged ERK activation events	14/10856	0.0975088	0.234879	0.166666	CRK/RAPGEF1/MAPK1/RAP1A/FRS2	5
R-HSA-170670	Adenylate cyclase inhibitory pathway	14/10856	0.0975088	0.234879	0.166666	ADCY3/ADCY6/ADCY9/GNAI2/GNAI3	5
R-HSA-418885	DCC mediated attractive signaling	14/10856	0.0975088	0.234879	0.166666	CDC42/DCC/PTK2/RAC1/WASL	5
R-HSA-428540	Activation of RAC1	14/10856	0.0975088	0.234879	0.166666	PAK3/RAC1/SOS1/SOS2/PAK6	5
R-HSA-5358606	Mismatch repair (MMR) directed by MSH2:MSH3 (MutSbeta)	14/10856	0.0975088	0.234879	0.166666	MSH3/PCNA/POLD1/RPA1/RPA2	5
R-HSA-877312	Regulation of IFNG signaling	14/10856	0.0975088	0.234879	0.166666	JAK1/PTPN11/SUMO1/PIAS1/SOCS1	5
R-HSA-918233	TRAF3-dependent IRF activation pathway	14/10856	0.0975088	0.234879	0.166666	CREBBP/TRIM25/IKBKE/MAVS/SIKE1	5
R-HSA-6794362	Protein-protein interactions at synapses	86/10856	0.0979352	0.235522	0.167123	EPB41L2/FLOT2/GRIA1/GRIA3/GRM1/NTRK3/SYT1/LIN7A/SYT7/FLOT1/RTN3/PDLIM5/NLGN4Y/DLGAP4/SLITRK5/DBNL/SHANK1/LIN7C/EPB41L5/SYT2/SLITRK4	21
R-HSA-72649	Translation initiation complex formation	58/10856	0.0994516	0.238394	0.16916	EIF2S1/EIF4A1/EIF4A2/EIF4E/RPSA/RPS15/RPS15A/RPS27/RPS27A/EIF4H/EIF3B/EIF3J/EIF2S2/EIF3M/EIF3L	15
R-HSA-72702	Ribosomal scanning and start codon recognition	58/10856	0.0994516	0.238394	0.16916	EIF2S1/EIF4A1/EIF4A2/EIF4E/RPSA/RPS15/RPS15A/RPS27/RPS27A/EIF4H/EIF3B/EIF3J/EIF2S2/EIF3M/EIF3L	15
R-HSA-4641262	Disassembly of the destruction complex and recruitment of AXIN to the membrane	31/10856	0.100858	0.240595	0.170722	CAV1/CSNK1A1/CTNNB1/DVL2/DVL3/PPP2R1A/PPP2R1B/PPP2R5D/WNT1	9
R-HSA-5339562	Uptake and actions of bacterial toxins	31/10856	0.100858	0.240595	0.170722	CALM3/EEF2/HSP90AA1/MAP2K3/MAP2K7/VAMP2/SYT1/TXNRD1/SYT2	9
R-HSA-9668328	Sealing of the nuclear envelope (NE) by ESCRT-III	31/10856	0.100858	0.240595	0.170722	TUBB2A/TUBA1A/TUBA1B/TUBB4A/TUBB4B/CHMP2B/TUBB6/TUBA3D/TUBB2B	9
R-HSA-141424	Amplification of signal from the kinetochores	96/10856	0.102229	0.243082	0.172487	DYNC1LI2/INCENP/NUP98/PAFAH1B1/PLK1/PPP1CC/PPP2R1A/PPP2R1B/PPP2R5D/RANBP2/RANGAP1/RPS27/AURKB/KIF2C/ZWINT/NDE1/SPDL1/CENPQ/RCC2/TAOK1/CENPU/SKA2/CENPP	23
R-HSA-141444	Amplification of signal from unattached kinetochores via a MAD2 inhibitory signal	96/10856	0.102229	0.243082	0.172487	DYNC1LI2/INCENP/NUP98/PAFAH1B1/PLK1/PPP1CC/PPP2R1A/PPP2R1B/PPP2R5D/RANBP2/RANGAP1/RPS27/AURKB/KIF2C/ZWINT/NDE1/SPDL1/CENPQ/RCC2/TAOK1/CENPU/SKA2/CENPP	23
R-HSA-8878171	Transcriptional regulation by RUNX1	239/10856	0.102636	0.243658	0.172896	CCND1/RUNX2/RUNX1/CCND2/CDK6/CREBBP/PHC2/H2BC5/KMT2A/MOV10/PRKCB/PSMA6/PSMB5/PSMD2/PTPN11/RPS27A/SMARCA2/TCF3/THBS1/TJP1/UBA52/UBC/NR4A3/KMT2D/ARID1A/H2AC18/H2BC8/H4C3/KAT2B/H2BC11/SETD1A/KMT2B/PSME3/SCMH1/SETD1B/TNRC6B/PSME4/CBX6/AGO1/AGO2/TNRC6A/CBX8/GPAM/ITCH/PCGF5/CBX2/H2BC12/H2BU1/AGO3/H3C15/H4C15/OCLN	52
R-HSA-375165	NCAM signaling for neurite out-growth	63/10856	0.103656	0.245686	0.174334	COL4A1/COL4A4/COL6A1/COL6A2/CREB1/FGFR1/GRB2/NRAS/NRTN/MAPK1/PRNP/PTK2/SOS1/SPTA1/SPTBN1/RPS6KA5	16
R-HSA-204005	COPII-mediated vesicle transport	68/10856	0.107345	0.252434	0.179123	CD59/GOLGA2/GRIA1/PPP6C/TRAPPC2/TRAPPC10/SEC22C/SEC24D/SEC16A/PREB/SEC23A/YKT6/TMED10/SEC23IP/PPP6R3/LMAN2L/RAB1B	17
R-HSA-9694516	SARS-CoV-2 Infection	68/10856	0.107345	0.252434	0.179123	CANX/DDX5/STT3A/MAN2A1/RB1/RPN2/RPS27A/UBA52/UBC/SUMO1/MOGS/GANAB/CHMP2B/PARP14/PARP16/PARP9/MAGT1	17
R-HSA-5357769	Caspase activation via extrinsic apoptotic signalling pathway	27/10856	0.107357	0.252434	0.179123	FAS/FASLG/DAPK1/DAPK3/DCC/TNFRSF10B/APPL1/UNC5B	8
R-HSA-9615933	Postmitotic nuclear pore complex (NPC) reformation	27/10856	0.107357	0.252434	0.179123	RCC1/TNPO1/NUP98/RAN/RANGAP1/SUMO1/NUP155/NUP35	8
R-HSA-9648002	RAS processing	27/10856	0.107357	0.252434	0.179123	CALM3/NRAS/RPS27A/UBA52/UBC/ICMT/GOLGA7/ABHD17C	8
R-HSA-4615885	SUMOylation of DNA replication proteins	45/10856	0.109705	0.257546	0.182751	INCENP/NUP98/PCNA/RANBP2/RANGAP1/AURKA/SUMO1/RAE1/AURKB/NUP155/NUP50/NUP35	12
R-HSA-5673000	RAF activation	36/10856	0.110372	0.258291	0.183279	ARAF/CALM3/CAMK2D/NRAS/PPP1CC/PPP2R1A/PPP2R1B/PPP2R5D/SHOC2/MRAS	10
R-HSA-76046	RNA Polymerase III Transcription Initiation	36/10856	0.110372	0.258291	0.183279	POLR3D/GTF3C1/POLR2L/POU2F1/GTF3C5/POLR3F/POLR3G/POLR3A/CRCP/GTF3C6	10
R-HSA-9710421	Defective pyroptosis	73/10856	0.110586	0.258384	0.183345	DNMT1/DNMT3B/EZH2/H2BC5/POLA1/PRIM1/PRIM2/RBBP4/RBBP7/H2AC18/H2BC8/H4C3/H2BC11/SUZ12/H2BC12/H2BU1/H3C15/H4C15	18
R-HSA-8936459	RUNX1 regulates genes involved in megakaryocyte differentiation and platelet function	97/10856	0.11175	0.260314	0.184715	RUNX1/H2BC5/KMT2A/MOV10/THBS1/NR4A3/KMT2D/H2AC18/H2BC8/H4C3/KAT2B/H2BC11/SETD1A/KMT2B/SETD1B/TNRC6B/AGO1/TNRC6A/H2BC12/H2BU1/AGO3/H3C15/H4C15	23
R-HSA-3000171	Non-integrin membrane-ECM interactions	59/10856	0.111764	0.260314	0.184715	COL1A1/COL4A1/COL4A4/ITGA2/ITGB1/ITGB3/LAMA4/LAMB3/LAMC1/PDGFB/SDC4/TGFB1/THBS1/NTN4/LAMA1	15
R-HSA-446652	Interleukin-1 family signaling	141/10856	0.112952	0.262667	0.186384	APP/MAP3K8/HMGB1/IL1R1/IRAK1/SMAD3/MAP3K3/PSMA6/PSMB5/PSMD2/PTPN4/PTPN9/PTPN11/PTPN12/PTPN14/RELA/RPS27A/STAT3/UBA52/UBC/UBE2V1/IKBKG/IL18R1/SQSTM1/BTRC/PSME3/IRAK3/PSME4/NKIRAS1/IRAK4/PELI1/PEDS1-UBE2V1	32
R-HSA-2173795	Downregulation of SMAD2/3:SMAD4 transcriptional activity	23/10856	0.113873	0.263565	0.187021	SMAD3/SMAD4/RPS27A/SKI/SKIL/UBA52/UBC	7
R-HSA-373753	Nephrin family interactions	23/10856	0.113873	0.263565	0.187021	ACTN4/PIK3CA/SPTBN1/IQGAP1/WASL/CD2AP/KIRREL2	7
R-HSA-5654695	PI-3K cascade:FGFR2	23/10856	0.113873	0.263565	0.187021	FGF1/FGF5/GAB1/GRB2/PIK3CA/PTPN11/FRS2	7
R-HSA-9711097	Cellular response to starvation	156/10856	0.114518	0.264644	0.187787	ASNS/ATF3/CEBPB/EIF2S1/RPSA/RPL7/RPL10/RPL12/RPL17/RPL19/RPL21/RPL27A/RPL37/RPLP2/RPS15/RPS15A/RPS27/RPS27A/UBA52/EIF2S2/ATP6V0E1/RPL14/ATP6V1F/RPL23/ATP6V1G1/GCN1/SESN1/LAMTOR1/IMPACT/TRIB3/RRAGD/RRAGC/SESN2/BMT2/CASTOR2	35
R-HSA-165159	MTOR signalling	41/10856	0.118256	0.270563	0.191987	AKT1/AKT2/EIF4E/EIF4EBP1/PRKAG1/STK11/TSC2/LAMTOR1/RRAGD/RRAGC/AKT1S1	11
R-HSA-186712	Regulation of beta-cell development	41/10856	0.118256	0.270563	0.191987	AKT1/AKT2/CREBBP/KAT2A/FOXA2/RBPJ/NEUROD1/KAT2B/MAML1/AKT3/ONECUT3	11
R-HSA-3560782	Diseases associated with glycosaminoglycan metabolism	41/10856	0.118256	0.270563	0.191987	CSPG4/SLC26A2/FMOD/B4GALT1/GPC1/CHST6/PRELP/SDC4/PAPSS2/CHSY1/CHST14	11
R-HSA-9609736	Assembly and cell surface presentation of NMDA receptors	41/10856	0.118256	0.270563	0.191987	CAMK2D/TUBB2A/TUBA1A/LIN7A/TUBA1B/TUBB4A/TUBB4B/LIN7C/TUBB6/TUBA3D/TUBB2B	11
R-HSA-456926	Thrombin signalling through proteinase activated receptors (PARs)	32/10856	0.118543	0.270563	0.191987	F2R/GNA12/GNB1/GNG5/GNG10/MAPK1/F2RL3/GNB5/GNB4	9
R-HSA-8941326	RUNX2 regulates bone development	32/10856	0.118543	0.270563	0.191987	AR/RUNX2/COL1A1/SMAD4/SMAD6/MAPK1/RB1/YES1/RBM14	9
R-HSA-917729	Endosomal Sorting Complex Required For Transport (ESCRT)	32/10856	0.118543	0.270563	0.191987	RPS27A/TSG101/UBA52/UBC/STAM/VPS4B/CHMP2B/VPS37C/MVB12A	9
R-HSA-983695	Antigen activates B Cell Receptor (BCR) leading to generation of second messengers	32/10856	0.118543	0.270563	0.191987	CALM3/GRB2/LYN/PLCG2/SOS1/STIM1/TRPC1/ORAI2/ORAI1	9
R-HSA-5693571	Nonhomologous End-Joining (NHEJ)	69/10856	0.119217	0.270636	0.192039	XRCC6/H2BC5/MRE11/UBE2V2/SUMO1/NSD2/H2BC8/H4C3/H2BC11/BABAM2/MDC1/POLL/POLM/BABAM1/H2BC12/H2BU1/H4C15	17
R-HSA-8948751	Regulation of PTEN stability and activity	69/10856	0.119217	0.270636	0.192039	AKT1/AKT2/XIAP/NEDD4/PSMA6/PSMB5/PSMD2/PTEN/RPS27A/UBA52/UBC/AKT3/PSME3/PSME4/MKRN1/TNKS2/RNF146	17
R-HSA-9662360	Sensory processing of sound by inner hair cells of the cochlea	69/10856	0.119217	0.270636	0.192039	ACTB/ATP2B1/CAPZA2/CAPZB/KCNMA1/KCNMB1/MSN/MYH9/PLS1/TWF1/RDX/SPTBN1/VAMP2/CABP1/RIPOR2/TRIOBP/XIRP2	17
R-HSA-197264	Nicotinamide salvaging	19/10856	0.120039	0.270636	0.192039	NNMT/PTGIS/PTGS2/PARP14/PARP16/PARP9	6
R-HSA-392851	Prostacyclin signalling through prostacyclin receptor	19/10856	0.120039	0.270636	0.192039	GNAS/GNB1/GNG5/GNG10/GNB5/GNB4	6
R-HSA-8851708	Signaling by FGFR2 IIIa TM	19/10856	0.120039	0.270636	0.192039	FGF1/NCBP1/POLR2B/POLR2D/POLR2J/POLR2L	6
R-HSA-8876725	Protein methylation	19/10856	0.120039	0.270636	0.192039	CALM3/EEF1A1/EEF2/HSPA8/METTL22/VCPKMT	6
R-HSA-8964038	LDL clearance	19/10856	0.120039	0.270636	0.192039	CLTA/CLTC/LDLR/LDLRAP1/LSR/PCSK9	6
R-HSA-429914	Deadenylation-dependent mRNA decay	55/10856	0.120635	0.271566	0.192699	DDX6/EIF4A1/EIF4A2/EIF4E/CNOT4/PARN/SKIV2L/EIF4A3/PAIP1/DIS3/LSM3/CNOT7/CNOT11/CNOT6L	14
R-HSA-9020702	Interleukin-1 signaling	103/10856	0.123303	0.274279	0.194624	APP/MAP3K8/HMGB1/IL1R1/IRAK1/MAP3K3/PSMA6/PSMB5/PSMD2/RELA/RPS27A/UBA52/UBC/UBE2V1/IKBKG/SQSTM1/BTRC/PSME3/IRAK3/PSME4/NKIRAS1/IRAK4/PELI1/PEDS1-UBE2V1	24
R-HSA-425393	Transport of inorganic cations/anions and amino acids/oligopeptides	108/10856	0.124614	0.274279	0.194624	CALM3/CTNS/SLC26A2/SLC26A4/SLC1A3/SLC1A4/SLC1A5/SLC7A1/SLC8A1/SLC9A1/SLC12A4/SLC20A1/SLC4A7/SLC12A6/SLC12A7/AHCYL2/SLC7A8/SLC7A11/SLC17A5/SLC38A2/SLC38A1/SLC38A5/SLC26A9/SLC15A4/SLC9A9	25
R-HSA-8854214	TBC/RABGAPs	46/10856	0.124837	0.274279	0.194624	RAB8A/RAB5B/TSC2/ULK1/RABEP1/OPTN/GGA2/GGA3/TBC1D13/TBC1D2/TBC1D15/TBC1D17	12
R-HSA-2032785	YAP1- and WWTR1 (TAZ)-stimulated gene expression	15/10856	0.125073	0.274279	0.194624	RUNX2/CCN2/TEAD1/KAT2B/HIPK1	5
R-HSA-2162123	Synthesis of Prostaglandins (PG) and Thromboxanes (TX)	15/10856	0.125073	0.274279	0.194624	PTGIS/PTGS1/PTGS2/PTGES/PTGES3	5
R-HSA-2691230	Signaling by NOTCH1 HD Domain Mutants in Cancer	15/10856	0.125073	0.274279	0.194624	JAG1/JAG2/RPS27A/UBA52/UBC	5
R-HSA-2691232	Constitutive Signaling by NOTCH1 HD Domain Mutants	15/10856	0.125073	0.274279	0.194624	JAG1/JAG2/RPS27A/UBA52/UBC	5
R-HSA-372708	p130Cas linkage to MAPK signaling for integrins	15/10856	0.125073	0.274279	0.194624	CRK/ITGB3/PTK2/RAP1A/TLN1	5
R-HSA-4839743	Signaling by CTNNB1 phospho-site mutants	15/10856	0.125073	0.274279	0.194624	CSNK1A1/CTNNB1/PPP2R1A/PPP2R1B/PPP2R5D	5
R-HSA-5339716	Signaling by GSK3beta mutants	15/10856	0.125073	0.274279	0.194624	CSNK1A1/CTNNB1/PPP2R1A/PPP2R1B/PPP2R5D	5
R-HSA-5358508	Mismatch Repair	15/10856	0.125073	0.274279	0.194624	MSH3/PCNA/POLD1/RPA1/RPA2	5
R-HSA-5358747	S33 mutants of beta-catenin aren't phosphorylated	15/10856	0.125073	0.274279	0.194624	CSNK1A1/CTNNB1/PPP2R1A/PPP2R1B/PPP2R5D	5
R-HSA-5358749	S37 mutants of beta-catenin aren't phosphorylated	15/10856	0.125073	0.274279	0.194624	CSNK1A1/CTNNB1/PPP2R1A/PPP2R1B/PPP2R5D	5
R-HSA-5358751	S45 mutants of beta-catenin aren't phosphorylated	15/10856	0.125073	0.274279	0.194624	CSNK1A1/CTNNB1/PPP2R1A/PPP2R1B/PPP2R5D	5
R-HSA-5358752	T41 mutants of beta-catenin aren't phosphorylated	15/10856	0.125073	0.274279	0.194624	CSNK1A1/CTNNB1/PPP2R1A/PPP2R1B/PPP2R5D	5
R-HSA-71336	Pentose phosphate pathway	15/10856	0.125073	0.274279	0.194624	PGD/PRPS1/RPIA/SHPK/PGM2	5
R-HSA-72202	Transport of Mature Transcript to Cytoplasm	84/10856	0.127156	0.274279	0.194624	EIF4E/NCBP1/NUP98/RANBP2/SRSF2/SRSF3/SRSF5/RAE1/NUP155/EIF4A3/ZC3H11A/RBM8A/SLU7/NUP50/CPSF4/CASC3/CHTOP/CPSF1/THOC6/NUP35	20
R-HSA-1234158	Regulation of gene expression by Hypoxia-inducible Factor	11/10856	0.127164	0.274279	0.194624	CREBBP/EPAS1/HIF1A/VEGFA	4
R-HSA-196025	Formation of annular gap junctions	11/10856	0.127164	0.274279	0.194624	ACTB/CLTA/CLTC/DNM2	4
R-HSA-2025928	Calcineurin activates NFAT	11/10856	0.127164	0.274279	0.194624	CALM3/NFATC1/NFATC3/PPP3R1	4
R-HSA-2586552	Signaling by Leptin	11/10856	0.127164	0.274279	0.194624	PTPN11/STAT3/STAT5A/IRS2	4
R-HSA-5625970	RHO GTPases activate KTN1	11/10856	0.127164	0.274279	0.194624	RHOA/RHOG/CDC42/RAC1	4
R-HSA-68689	CDC6 association with the ORC:origin complex	11/10856	0.127164	0.274279	0.194624	E2F1/E2F2/E2F3/ORC1	4
R-HSA-9014325	TICAM1,TRAF6-dependent induction of TAK1 complex	11/10856	0.127164	0.274279	0.194624	RPS27A/TLR3/UBA52/UBC	4
R-HSA-9708530	Regulation of BACH1 activity	11/10856	0.127164	0.274279	0.194624	BACH1/RPS27A/UBA52/UBC	4
R-HSA-350054	Notch-HLH transcription pathway	28/10856	0.127279	0.274279	0.194624	CREBBP/KAT2A/RBPJ/NOTCH2/KAT2B/MAML1/TBL1XR1/HDAC10	8
R-HSA-75067	Processing of Capped Intronless Pre-mRNA	28/10856	0.127279	0.274279	0.194624	CSTF3/NCBP1/SNRPB/SNRPD3/SNRPF/CPSF4/CPSF1/LSM10	8
R-HSA-176187	Activation of ATR in response to replication stress	37/10856	0.127589	0.274279	0.194624	ATR/CDK2/MCM7/ORC1/RFC2/RFC3/RPA1/RPA2/MCM10/ATRIP	10
R-HSA-5685938	HDR through Single Strand Annealing (SSA)	37/10856	0.127589	0.274279	0.194624	ATR/DNA2/MRE11/RAD51/RFC2/RFC3/RPA1/RPA2/TOPBP1/ATRIP	10
R-HSA-8979227	Triglyceride metabolism	37/10856	0.127589	0.274279	0.194624	CAV1/PPP1CA/PPP1CC/PRKACB/PNPLA4/PLIN3/LPIN1/ABHD5/GPAM/DGAT2	10
R-HSA-9029569	NR1H3 & NR1H2 regulate gene expression linked to cholesterol transport and efflux	37/10856	0.127589	0.274279	0.194624	ABCA1/MOV10/KDM4A/TNRC6B/AGO1/AGO2/TNRC6A/ABCG8/TBL1XR1/AGO3	10
R-HSA-6782210	Gap-filling DNA repair synthesis and ligation in TC-NER	65/10856	0.128649	0.276157	0.195957	ERCC2/GTF2H3/PCNA/POLD1/POLR2B/POLR2D/POLR2J/POLR2L/RFC2/RFC3/RPA1/RPA2/RPS27A/UBA52/UBC/ISY1	16
R-HSA-211000	Gene Silencing by RNA	138/10856	0.129483	0.277543	0.19694	H2BC5/HSP90AA1/MYBL1/NUP98/POLR2B/POLR2D/POLR2J/POLR2L/RAN/RANBP2/TSN/H2AC18/H2BC8/H4C3/RAE1/H2BC11/NUP155/NUP50/TNRC6B/AGO1/AGO2/TNRC6A/DGCR8/PIWIL2/H2BC12/H2BU1/NUP35/PIWIL4/AGO3/H3C15/H4C15	31
R-HSA-112043	PLC beta mediated events	51/10856	0.130366	0.278226	0.197425	ADCY3/ADCY6/ADCY9/CALM3/CAMK4/CAMK2D/CREB1/KPNA2/PLA2G4A/PRKACB/PRKAR1A/MAPK1/CAMKK2	13
R-HSA-3928665	EPH-ephrin mediated repulsion of cells	51/10856	0.130366	0.278226	0.197425	ACTB/CLTA/CLTC/EFNA1/EFNB1/EPHA2/EPHA4/EPHB2/LYN/MMP2/MMP9/RAC1/YES1	13
R-HSA-9678108	SARS-CoV-1 Infection	51/10856	0.130366	0.278226	0.197425	CANX/DDX5/RB1/RPS27A/UBA52/UBC/SUMO1/MOGS/GANAB/CHMP2B/PARP14/PARP16/PARP9	13
R-HSA-8955332	Carboxyterminal post-translational modifications of tubulin	42/10856	0.134982	0.287664	0.204121	TUBB2A/TUBA1A/TUBA1B/TUBB4A/TUBB4B/TTLL12/TTLL3/NICN1/TUBB6/TUBA3D/TUBB2B	11
R-HSA-163560	Triglyceride catabolism	24/10856	0.136536	0.290139	0.205878	CAV1/PPP1CA/PPP1CC/PRKACB/PNPLA4/PLIN3/ABHD5	7
R-HSA-933542	TRAF6 mediated NF-kB activation	24/10856	0.136536	0.290139	0.205878	APP/HMGB1/RELA/TRIM25/IKBKG/NKIRAS1/MAVS	7
R-HSA-5673001	RAF/MAP kinase cascade	280/10856	0.136875	0.290442	0.206093	ACTB/ARAF/BTC/CALM3/CAMK2D/DUSP1/DUSP2/DUSP4/DUSP7/ERBB2/EREG/FGF1/FGF5/FGFR1/GRB2/NRG1/ITGB3/JAK1/KITLG/NF1/NRAS/NRTN/PDGFB/PIK3CA/PPP1CC/PPP2R1A/PPP2R1B/PPP2R5D/MAPK1/PSMA6/PSMB5/PSMD2/PTK2/RAP1A/RPS27A/SHC1/SOS1/SPTA1/SPTBN1/TLN1/UBA52/UBC/VCL/SHOC2/IRS2/PEA15/IQGAP1/PSME3/FRS2/MRAS/PSME4/ICMT/GOLGA7/SHC3/ABHD17C/NRG4/PAQR3/SPRED1/EPGN	59
R-HSA-68962	Activation of the pre-replicative complex	33/10856	0.137794	0.291973	0.207179	CDK2/MCM7/ORC1/POLA1/PRIM1/PRIM2/RPA1/RPA2/MCM10	9
R-HSA-2454202	Fc epsilon receptor (FCERI) signaling	134/10856	0.138304	0.292217	0.207352	CALM3/GRB2/LYN/NFATC1/NFATC3/NRAS/PDPK1/PIK3CA/PLCG2/PPP3R1/MAPK1/MAPK9/MAP2K7/PSMA6/PSMB5/PSMD2/RAC1/RELA/RPS27A/SHC1/SOS1/TXK/UBA52/UBC/UBE2V1/IKBKG/BTRC/PSME3/PSME4/PEDS1-UBE2V1	30
R-HSA-76005	Response to elevated platelet cytosolic Ca2+	134/10856	0.138304	0.292217	0.207352	ACTN4/ANXA5/APOH/APP/CALM3/CALU/CLU/GAS6/IGF1/ITGB3/LAMP2/SERPINE1/PDGFB/PRKCB/QSOX1/STX4/TGFB1/THBS1/TIMP3/TLN1/VCL/VEGFA/TAGLN2/PHACTR2/WDR1/LHFPL2/CAP1/ENDOD1/TMX3/NHLRC2	30
R-HSA-69002	DNA Replication Pre-Initiation	85/10856	0.138984	0.293235	0.208075	CDK2/E2F1/E2F2/E2F3/MCM7/ORC1/POLA1/PRIM1/PRIM2/PSMA6/PSMB5/PSMD2/RPA1/RPA2/RPS27A/UBA52/UBC/PSME3/PSME4/MCM10	20
R-HSA-4570464	SUMOylation of RNA binding proteins	47/10856	0.141075	0.297222	0.210904	PHC2/HNRNPC/NUP98/RANBP2/SUMO1/RAE1/NUP155/NUP50/SCMH1/CBX8/CBX2/NUP35	12
R-HSA-4551638	SUMOylation of chromatin organization proteins	71/10856	0.145194	0.302538	0.214676	PHC2/NUP98/RANBP2/SUMO1/H4C3/RAE1/PIAS1/ZBED1/NUP155/NUP50/SCMH1/CBX5/SUZ12/CBX8/CBX2/NUP35/H4C15	17
R-HSA-445717	Aquaporin-mediated transport	52/10856	0.146129	0.302538	0.214676	ADCY3/ADCY6/ADCY9/AQP3/AQP6/GNAS/GNB1/GNG5/GNG10/PRKACB/PRKAR1A/GNB5/GNB4	13
R-HSA-111471	Apoptotic factor-mediated response	20/10856	0.146161	0.302538	0.214676	XIAP/CDKN2A/MAPK1/CYCS/DIABLO/AVEN	6
R-HSA-163615	PKA activation	20/10856	0.146161	0.302538	0.214676	ADCY3/ADCY6/ADCY9/CALM3/PRKACB/PRKAR1A	6
R-HSA-176407	Conversion from APC/C:Cdc20 to APC/C:Cdh1 in late anaphase	20/10856	0.146161	0.302538	0.214676	CDC27/UBE2C/UBE2S/ANAPC4/ANAPC5/ANAPC7	6
R-HSA-3232118	SUMOylation of transcription factors	20/10856	0.146161	0.302538	0.214676	CDKN2A/MDM2/SP3/TP53/SUMO1/PIAS1	6
R-HSA-381771	Synthesis, secretion, and inactivation of Glucagon-like Peptide-1 (GLP-1)	20/10856	0.146161	0.302538	0.214676	CTNNB1/TCF7L2/SPCS2/SEC11A/SPCS1/SPCS3	6
R-HSA-5654720	PI-3K cascade:FGFR4	20/10856	0.146161	0.302538	0.214676	FGF1/GAB1/GRB2/PIK3CA/PTPN11/FRS2	6
R-HSA-6803204	TP53 Regulates Transcription of Genes Involved in Cytochrome C Release	20/10856	0.146161	0.302538	0.214676	CREBBP/PMAIP1/TP53/TP63/TP53INP1/ZNF420	6
R-HSA-6804115	TP53 regulates transcription of additional cell cycle genes whose exact role in the p53 pathway remain uncertain	20/10856	0.146161	0.302538	0.214676	CNOT4/TP53/BTG2/CNOT7/CNOT11/CNOT6L	6
R-HSA-5696394	DNA Damage Recognition in GG-NER	38/10856	0.146164	0.302538	0.214676	ACTB/CETN2/RPS27A/UBA52/UBC/COPS3/INO80D/ACTR5/ACTR8/INO80C	10
R-HSA-927802	Nonsense-Mediated Decay (NMD)	115/10856	0.146257	0.302538	0.214676	ETF1/RPSA/NCBP1/PPP2R1A/PPP2R2A/RPL7/RPL10/RPL12/RPL17/RPL19/RPL21/RPL27A/RPL37/RPLP2/RPS15/RPS15A/RPS27/RPS27A/UBA52/RPL14/RPL23/EIF4A3/SMG7/RBM8A/CASC3/SMG6	26
R-HSA-975957	Nonsense Mediated Decay (NMD) enhanced by the Exon Junction Complex (EJC)	115/10856	0.146257	0.302538	0.214676	ETF1/RPSA/NCBP1/PPP2R1A/PPP2R2A/RPL7/RPL10/RPL12/RPL17/RPL19/RPL21/RPL27A/RPL37/RPLP2/RPS15/RPS15A/RPS27/RPS27A/UBA52/RPL14/RPL23/EIF4A3/SMG7/RBM8A/CASC3/SMG6	26
R-HSA-9659379	Sensory processing of sound	76/10856	0.14762	0.30493	0.216373	ACTB/ATP2B1/CAPZA2/CAPZB/GSN/KCNMA1/KCNMB1/MSN/MYH9/PLS1/TWF1/RDX/SPTBN1/VAMP2/CABP1/RIPOR2/TRIOBP/XIRP2	18
R-HSA-162588	Budding and maturation of HIV virion	29/10856	0.148966	0.306001	0.217133	RPS27A/TSG101/UBA52/UBC/VPS4B/CHMP2B/VPS37C/MVB12A	8
R-HSA-5601884	PIWI-interacting RNA (piRNA) biogenesis	29/10856	0.148966	0.306001	0.217133	HSP90AA1/MYBL1/POLR2B/POLR2D/POLR2J/POLR2L/PIWIL2/PIWIL4	8
R-HSA-72086	mRNA Capping	29/10856	0.148966	0.306001	0.217133	ERCC2/GTF2H3/NCBP1/POLR2B/POLR2D/POLR2J/POLR2L/RNMT	8
R-HSA-8982491	Glycogen metabolism	29/10856	0.148966	0.306001	0.217133	CALM3/PGM1/PHKA1/RPS27A/UBA52/UBC/PGM2/PGM2L1	8
R-HSA-1489509	DAG and IP3 signaling	43/10856	0.152906	0.313224	0.222258	ADCY3/ADCY6/ADCY9/CALM3/CAMK4/CAMK2D/CREB1/KPNA2/PRKACB/PRKAR1A/CAMKK2	11
R-HSA-9656223	Signaling by RAF1 mutants	43/10856	0.152906	0.313224	0.222258	ACTB/ARAF/CALM3/CAMK2D/ITGB3/NRAS/MAPK1/RAP1A/TLN1/VCL/IQGAP1	11
R-HSA-2559584	Formation of Senescence-Associated Heterochromatin Foci (SAHF)	16/10856	0.155757	0.317307	0.225156	HMGA1/LMNB1/RB1/TP53/HMGA2	5
R-HSA-391160	Signal regulatory protein family interactions	16/10856	0.155757	0.317307	0.225156	CD47/GRB2/PTK2/PTPN11/SIRPA	5
R-HSA-392517	Rap1 signalling	16/10856	0.155757	0.317307	0.225156	PRKACB/RAP1A/YWHAZ/RAPGEF3/RAPGEF4	5
R-HSA-9614657	FOXO-mediated transcription of cell death genes	16/10856	0.155757	0.317307	0.225156	FASLG/BCL6/CREBBP/STK11/BCL2L11	5
R-HSA-6802952	Signaling by BRAF and RAF fusions	67/10856	0.156808	0.319008	0.226363	ACTB/ARAF/CALM3/CAMK2D/ITGB3/LMNA/NRAS/MAPK1/RAP1A/TLN1/VCL/FXR1/IQGAP1/QKI/BCL2L11/MPRIP	16
R-HSA-5617472	Activation of anterior HOX genes in hindbrain development during early embryogenesis	121/10856	0.157597	0.319734	0.226878	CREBBP/EGR2/EZH2/H2BC5/HOXA3/HOXB3/HOXC4/PBX1/PKNOX1/POLR2B/POLR2D/POLR2J/POLR2L/RARG/RBBP4/RBBP7/KMT2D/NCOA3/H2AC18/H2BC8/H4C3/H2BC11/SUZ12/H2BC12/H2BU1/H3C15/H4C15	27
R-HSA-5619507	Activation of HOX genes during differentiation	121/10856	0.157597	0.319734	0.226878	CREBBP/EGR2/EZH2/H2BC5/HOXA3/HOXB3/HOXC4/PBX1/PKNOX1/POLR2B/POLR2D/POLR2J/POLR2L/RARG/RBBP4/RBBP7/KMT2D/NCOA3/H2AC18/H2BC8/H4C3/H2BC11/SUZ12/H2BC12/H2BU1/H3C15/H4C15	27
R-HSA-165054	Rev-mediated nuclear export of HIV RNA	34/10856	0.15854	0.320766	0.22761	RCC1/NUP98/RAN/RANBP2/RANGAP1/RAE1/NUP155/NUP50/NUP35	9
R-HSA-4791275	Signaling by WNT in cancer	34/10856	0.15854	0.320766	0.22761	CSNK1A1/CTNNB1/PPP2R1A/PPP2R1B/PPP2R5D/TCF7L2/PORCN/TNKS2/KREMEN1	9
R-HSA-418592	ADP signalling through P2Y purinoceptor 1	25/10856	0.161205	0.3242	0.230047	MAPK14/GNB1/GNG5/GNG10/PLA2G4A/GNB5/GNB4	7
R-HSA-5654700	FRS-mediated FGFR2 signaling	25/10856	0.161205	0.3242	0.230047	FGF1/FGF5/GRB2/NRAS/PTPN11/SOS1/FRS2	7
R-HSA-8854691	Interleukin-20 family signaling	25/10856	0.161205	0.3242	0.230047	JAK1/PTPN11/STAT2/STAT3/STAT5A/TYK2/IFNLR1	7
R-HSA-937041	IKK complex recruitment mediated by RIP1	25/10856	0.161205	0.3242	0.230047	BIRC2/RPS27A/UBA52/UBC/UBE2V1/IKBKG/PEDS1-UBE2V1	7
R-HSA-3108214	SUMOylation of DNA damage response and repair proteins	77/10856	0.161333	0.3242	0.230047	CDKN2A/CETN2/PHC2/NUP98/RAD21/RANBP2/RPA1/SUMO1/SMC1A/RAE1/PIAS1/NUP155/MDC1/NUP50/SCMH1/CBX8/CBX2/NUP35	18
R-HSA-1296346	Tandem pore domain potassium channels	12/10856	0.164276	0.326127	0.231415	KCNK1/KCNK2/KCNK6/KCNK18	4
R-HSA-1474151	Tetrahydrobiopterin (BH4) synthesis, recycling, salvage and regulation	12/10856	0.164276	0.326127	0.231415	AKT1/CALM3/GCH1/HSP90AA1	4
R-HSA-170968	Frs2-mediated activation	12/10856	0.164276	0.326127	0.231415	RAPGEF1/MAPK1/RAP1A/FRS2	4
R-HSA-190873	Gap junction degradation	12/10856	0.164276	0.326127	0.231415	ACTB/CLTA/CLTC/DNM2	4
R-HSA-210990	PECAM1 interactions	12/10856	0.164276	0.326127	0.231415	ITGB3/LYN/PTPN11/YES1	4
R-HSA-2197563	NOTCH2 intracellular domain regulates transcription	12/10856	0.164276	0.326127	0.231415	CREB1/RBPJ/NOTCH2/MAML1	4
R-HSA-9027276	Erythropoietin activates Phosphoinositide-3-kinase (PI3K)	12/10856	0.164276	0.326127	0.231415	GAB1/LYN/PIK3CA/IRS2	4
R-HSA-9664420	Killing mechanisms	12/10856	0.164276	0.326127	0.231415	DVL2/DVL3/RAC1/FZD7	4
R-HSA-9673324	WNT5:FZD7-mediated leishmania damping	12/10856	0.164276	0.326127	0.231415	DVL2/DVL3/RAC1/FZD7	4
R-HSA-8978868	Fatty acid metabolism	177/10856	0.165678	0.328468	0.233076	ACADL/ACADVL/ACOX1/ALOX12/CPT1A/CYP1B1/ACSL4/FASN/GPX4/HADHA/HADHB/HADH/LTA4H/PCCB/PLA2G4A/PTGIS/PTGS1/PTGS2/SCD/SLC22A5/MAPKAPK2/PTGES/ACAA2/ECI2/PTGES3/ACOT2/ACOT9/ACOT11/ACSL5/CROT/OLAH/PECR/ELOVL5/ELOVL1/ACBD5/CYP2U1/THEM4/NUDT19	38
R-HSA-201681	TCF dependent signaling in response to WNT	233/10856	0.166228	0.329119	0.233537	AKT1/AKT2/XIAP/CAV1/RUNX3/CREBBP/CSNK1A1/CSNK1E/CTNNB1/DVL2/DVL3/H2BC5/MEN1/MYC/PPP2R1A/PPP2R1B/PPP2R5D/PSMA6/PSMB5/PSMD2/RPS27A/RYK/SOX4/SOX9/TCF7L2/TLE3/UBA52/UBC/WNT1/YWHAZ/KMT2D/TRRAP/H2AC18/H2BC8/H4C3/LGR5/BTRC/H2BC11/PSME3/PSME4/DACT1/WNT4/TNKS2/RNF146/KREMEN1/H2BC12/H2BU1/H3C15/H4C15	49
R-HSA-72187	mRNA 3'-end processing	58/10856	0.166532	0.32928	0.233652	CSTF3/NCBP1/SRSF2/SRSF3/SRSF5/EIF4A3/ZC3H11A/RBM8A/SLU7/CPSF4/CASC3/CHTOP/CPSF1/THOC6	14
R-HSA-5689603	UCH proteinases	102/10856	0.167296	0.330349	0.23441	ACTB/FOXK2/SMAD7/PSMA6/PSMB5/PSMD2/RPS27A/TGFB1/TGFBR2/UBA52/UBC/H2AC17/H2AC18/PSME3/PSME4/INO80D/ACTR5/H2AW/ACTR8/MBD6/SENP8/INO80C/FOXK1	23
R-HSA-983705	Signaling by the B Cell Receptor (BCR)	112/10856	0.168288	0.331574	0.235279	CALM3/GRB2/LYN/NFATC1/NFATC3/NRAS/PLCG2/PPP3R1/PRKCB/PSMA6/PSMB5/PSMD2/RELA/RPS27A/SOS1/STIM1/TRPC1/UBA52/UBC/IKBKG/BTRC/PSME3/PSME4/ORAI2/ORAI1	25
R-HSA-3214847	HATs acetylate histones	142/10856	0.168496	0.331574	0.235279	ACTB/CREBBP/KAT2A/H2BC5/PAX3/RBBP7/ATXN7/TRRAP/H2AC17/H2AC18/H2BC8/H4C3/KAT2B/H2BC11/CLOCK/MORF4L2/MORF4L1/MSL3/KAT7/KANSL2/ELP2/ATXN7L3/JADE1/H2BC12/H2AW/TADA2B/H2BU1/KANSL1/H3C15/H2BC18/H4C15	31
R-HSA-202733	Cell surface interactions at the vascular wall	137/10856	0.16868	0.331574	0.235279	ATP1B3/CAV1/CD47/COL1A1/GAS6/GPC1/GRB2/ITGA3/ITGB1/ITGB3/L1CAM/LYN/NRAS/PIK3CA/PSG3/PSG9/PTPN11/SDC4/SELE/SHC1/SLC16A1/SOS1/SPN/TGFB1/YES1/TNFRSF10B/SLC7A8/SLC7A11/F11R/SIRPA	30
R-HSA-376176	Signaling by ROBO receptors	218/10856	0.168813	0.331574	0.235279	RHOA/CDC42/DCC/ETF1/GPC1/RPSA/MYO9B/NCBP1/PAK3/PRKACB/PSMA6/PSMB5/PSMD2/RAC1/RPL7/RPL10/RPL12/RPL17/RPL19/RPL21/RPL27A/RPL37/RPLP2/RPS15/RPS15A/RPS27/RPS27A/SOS1/SOS2/ELOC/UBA52/UBC/NRP1/RPL14/RPL23/LHX2/EIF4A3/RBM8A/PSME3/CAP1/CASC3/PSME4/ENAH/PAK6/ROBO3/ARHGAP39	46
R-HSA-71387	Metabolism of carbohydrates	295/10856	0.169613	0.332702	0.23608	ALDOB/CALM3/CSPG4/SLC26A2/FMOD/GAPDH/B4GALT1/GNS/GPC1/GPI/HAS2/NDST1/CHST6/NUP98/PFKFB2/PFKFB3/PFKP/PGAM1/PGD/PGM1/PHKA1/PKM/PPP2R1A/PPP2R1B/PPP2R5D/PRELP/PRKACB/PRPS1/RANBP2/RHD/RPS27A/SDC4/SLC9A1/UBA52/UBC/RAE1/PAPSS2/B4GALT5/NUP155/HS2ST1/HS3ST1/GNPDA1/ABCC5/B3GNT2/NUP50/LYVE1/CHSY1/RPIA/MAN2B2/SHPK/CHST11/PGM2/CSGALNACT1/CEMIP/FUT10/HS6ST2/DSEL/CHST14/NUP35/PGM2L1/CHSY3	61
R-HSA-5633008	TP53 Regulates Transcription of Cell Death Genes	44/10856	0.171973	0.336886	0.239049	FAS/BCL6/CASP2/CREBBP/IGFBP3/PMAIP1/TP53/TP63/TNFRSF10B/TP53INP1/ZNF420	11
R-HSA-4090294	SUMOylation of intracellular receptors	30/10856	0.172304	0.337086	0.239191	AR/NR3C1/NR3C2/PPARA/RORA/SUMO1/VDR/PIAS1	8
R-HSA-212300	PRC2 methylates histones and DNA	73/10856	0.174054	0.338436	0.240148	DNMT1/DNMT3B/EZH2/H2BC5/RBBP4/RBBP7/H2AC18/H2BC8/H4C3/H2BC11/SUZ12/PHF19/H2BC12/AEBP2/H2BU1/H3C15/H4C15	17
R-HSA-69017	CDK-mediated phosphorylation and removal of Cdc6	73/10856	0.174054	0.338436	0.240148	CCNE1/CDC27/CDK2/PSMA6/PSMB5/PSMD2/RPS27A/UBA52/UBC/CCNA1/PSME3/UBE2C/PSME4/UBE2S/ANAPC4/ANAPC5/ANAPC7	17
R-HSA-141405	Inhibition of the proteolytic activity of APC/C required for the onset of anaphase by mitotic spindle checkpoint components	21/10856	0.174595	0.338436	0.240148	CDC27/UBE2C/UBE2S/ANAPC4/ANAPC5/ANAPC7	6
R-HSA-141430	Inactivation of APC/C via direct inhibition of the APC/C complex	21/10856	0.174595	0.338436	0.240148	CDC27/UBE2C/UBE2S/ANAPC4/ANAPC5/ANAPC7	6
R-HSA-164938	Nef-mediates down modulation of cell surface receptors by recruiting them to clathrin adapters	21/10856	0.174595	0.338436	0.240148	AP1G1/B2M/CD28/AP1S1/HLA-A/AP1M2	6
R-HSA-5218921	VEGFR2 mediated cell proliferation	21/10856	0.174595	0.338436	0.240148	CALM3/NRAS/PDPK1/PRKCB/VEGFA/SPHK1	6
R-HSA-901032	ER Quality Control Compartment (ERQC)	21/10856	0.174595	0.338436	0.240148	RPS27A/UBA52/UBC/MARCHF6/UGGT1/EDEM3	6
R-HSA-422356	Regulation of insulin secretion	78/10856	0.175701	0.340134	0.241353	ADCY6/ACSL4/GNAI2/GNAS/GNB1/GNG5/GNG10/KCNB1/KCNS3/PRKACB/PRKAR1A/RAP1A/VAMP2/IQGAP1/RAPGEF3/GNB5/RAPGEF4/GNB4	18
R-HSA-6811440	Retrograde transport at the Trans-Golgi-Network	49/10856	0.176715	0.341648	0.242428	ARL1/GOLGA1/GOLGA4/M6PR/STX10/VAMP3/PLIN3/STX6/TGOLN2/VPS53/NAA30/VTI1A	12
R-HSA-450531	Regulation of mRNA stability by proteins that bind AU-rich elements	88/10856	0.17808	0.343839	0.243982	AKT1/ZFP36L1/MAPK14/HSPA8/TNPO1/PARN/MAPK11/PSMA6/PSMB5/PSMD2/RPS27A/SET/UBA52/UBC/YWHAZ/KHSRP/MAPKAPK2/PSME3/DIS3/PSME4	20
R-HSA-8957275	Post-translational protein phosphorylation	108/10856	0.180225	0.347527	0.246599	APP/CALU/CDH2/CSF1/GAS6/IGFBP1/IGFBP3/IGFBP4/IGFBP5/IGFBP7/CCN1/IL6/LAMC1/MEN1/QSOX1/STC2/FSTL3/TGOLN2/CKAP4/FSTL1/MEPE/PNPLA2/CHRDL1/PCSK9	24
R-HSA-9662361	Sensory processing of sound by outer hair cells of the cochlea	54/10856	0.180517	0.347637	0.246677	ACTB/GSN/KCNMA1/KCNMB1/MSN/MYH9/PLS1/TWF1/RDX/SPTBN1/RIPOR2/TRIOBP/XIRP2	13
R-HSA-168276	NS1 Mediated Effects on Host Pathways	40/10856	0.187125	0.357748	0.253852	KPNA2/KPNA5/NUP98/EIF2AK2/RANBP2/RAE1/NUP155/NUP50/CPSF4/NUP35	10
R-HSA-6783310	Fanconi Anemia Pathway	40/10856	0.187125	0.357748	0.253852	ATR/FANCA/RPA1/RPA2/RPS27A/UBA52/UBC/WDR48/ATRIP/FAAP24	10
R-HSA-9664323	FCGR3A-mediated IL10 synthesis	40/10856	0.187125	0.357748	0.253852	ADCY3/ADCY6/ADCY9/CALM3/CREB1/LYN/PLCG2/PRKACB/PRKAR1A/YES1	10
R-HSA-110373	Resolution of AP sites via the multiple-nucleotide patch replacement pathway	26/10856	0.187703	0.357748	0.253852	APEX1/PCNA/POLD1/RFC2/RFC3/RPA1/RPA2	7
R-HSA-6803529	FGFR2 alternative splicing	26/10856	0.187703	0.357748	0.253852	NCBP1/POLR2B/POLR2D/POLR2J/POLR2L/PTBP1/RBFOX2	7
R-HSA-912694	Regulation of IFNA signaling	26/10856	0.187703	0.357748	0.253852	IFNAR1/IFNAR2/JAK1/PTPN11/STAT2/TYK2/SOCS1	7
R-HSA-9660826	Purinergic signaling in leishmaniasis infection	26/10856	0.187703	0.357748	0.253852	APP/HMOX1/NT5E/RELA/TXNIP/SUGT1/PYCARD	7
R-HSA-9664424	Cell recruitment (pro-inflammatory response)	26/10856	0.187703	0.357748	0.253852	APP/HMOX1/NT5E/RELA/TXNIP/SUGT1/PYCARD	7
R-HSA-196299	Beta-catenin phosphorylation cascade	17/10856	0.189155	0.35959	0.255159	CSNK1A1/CTNNB1/PPP2R1A/PPP2R1B/PPP2R5D	5
R-HSA-2142845	Hyaluronan metabolism	17/10856	0.189155	0.35959	0.255159	HAS2/SLC9A1/ABCC5/LYVE1/CEMIP	5
R-HSA-6781827	Transcription-Coupled Nucleotide Excision Repair (TC-NER)	79/10856	0.190703	0.361369	0.256421	ERCC2/ERCC5/GTF2H3/PCNA/POLD1/POLR2B/POLR2D/POLR2J/POLR2L/RFC2/RFC3/RPA1/RPA2/RPS27A/UBA52/UBC/COPS3/ISY1	18
R-HSA-8852135	Protein ubiquitination	79/10856	0.190703	0.361369	0.256421	H2BC5/HLA-A/PCNA/RPS27A/UBA52/UBC/UBE2H/UBE2V2/USP5/H2BC8/H2BC11/UBE2C/UBE2S/WAC/UBE2R2/RAD18/H2BC12/UBE2Q2	18
R-HSA-162599	Late Phase of HIV Life Cycle	139/10856	0.190824	0.361369	0.256421	CCNT2/RCC1/ERCC2/GTF2E1/GTF2H3/NCBP1/NUP98/POLR2B/POLR2D/POLR2J/POLR2L/RAN/RANBP2/RANGAP1/RPS27A/SUPT4H1/ELOC/TSG101/UBA52/UBC/RAE1/RNMT/VPS4B/NUP155/NUP50/CHMP2B/TAF9B/VPS37C/MVB12A/NUP35	30
R-HSA-114608	Platelet degranulation	129/10856	0.191876	0.362309	0.257088	ACTN4/ANXA5/APOH/APP/CALM3/CALU/CLU/GAS6/IGF1/ITGB3/LAMP2/SERPINE1/PDGFB/QSOX1/TGFB1/THBS1/TIMP3/TLN1/VCL/VEGFA/TAGLN2/PHACTR2/WDR1/LHFPL2/CAP1/ENDOD1/TMX3/NHLRC2	28
R-HSA-2172127	DAP12 interactions	45/10856	0.192119	0.362309	0.257088	B2M/GRB2/HLA-C/HLA-E/KLRD1/NRAS/PIK3CA/PLCG2/RAC1/SHC1/SOS1	11
R-HSA-1630316	Glycosaminoglycan metabolism	124/10856	0.1923	0.362309	0.257088	CSPG4/SLC26A2/FMOD/B4GALT1/GNS/GPC1/HAS2/NDST1/CHST6/PRELP/SDC4/SLC9A1/PAPSS2/B4GALT5/HS2ST1/HS3ST1/ABCC5/B3GNT2/LYVE1/CHSY1/CHST11/CSGALNACT1/CEMIP/HS6ST2/DSEL/CHST14/CHSY3	27
R-HSA-9707564	Cytoprotection by HMOX1	124/10856	0.1923	0.362309	0.257088	BACH1/BLVRA/COX6B1/COX7B/CREBBP/HMOX1/COX1/COX2/COX3/PPARA/PSMA6/PSMB5/PSMD2/RPS27A/STAT3/UBA52/UBC/PSME3/CARM1/TXNIP/PSME4/COX16/CYCS/TBL1XR1/CHD9/COX14/COX19	27
R-HSA-1839124	FGFR1 mutant receptor activation	31/10856	0.197154	0.37051	0.262907	FGF1/FGF5/FGFR1/GRB2/PIK3CA/STAT3/STAT5A/CEP43	8
R-HSA-196807	Nicotinate metabolism	31/10856	0.197154	0.37051	0.262907	NNMT/NT5E/PTGIS/PTGS2/PARP14/PARP16/NMNAT1/PARP9	8
R-HSA-6794361	Neurexins and neuroligins	55/10856	0.199053	0.373602	0.265102	EPB41L2/GRM1/SYT1/LIN7A/SYT7/PDLIM5/NLGN4Y/DLGAP4/DBNL/SHANK1/LIN7C/EPB41L5/SYT2	13
R-HSA-168273	Influenza Viral RNA Transcription and Replication	135/10856	0.203239	0.379332	0.269167	GRSF1/HSP90AA1/RPSA/NUP98/POLR2B/POLR2D/POLR2J/POLR2L/RANBP2/RPL7/RPL10/RPL12/RPL17/RPL19/RPL21/RPL27A/RPL37/RPLP2/RPS15/RPS15A/RPS27/RPS27A/UBA52/RAE1/RPL14/RPL23/NUP155/NUP50/NUP35	29
R-HSA-177243	Interactions of Rev with host cellular proteins	36/10856	0.204127	0.379332	0.269167	RCC1/NUP98/RAN/RANBP2/RANGAP1/RAE1/NUP155/NUP50/NUP35	9
R-HSA-190861	Gap junction assembly	36/10856	0.204127	0.379332	0.269167	TUBB2A/TUBA1A/TUBA1B/TUBB4A/TUBB4B/GJD2/TUBB6/TUBA3D/TUBB2B	9
R-HSA-6802948	Signaling by high-kinase activity BRAF mutants	36/10856	0.204127	0.379332	0.269167	ACTB/ARAF/ITGB3/NRAS/MAPK1/RAP1A/TLN1/VCL/IQGAP1	9
R-HSA-1502540	Signaling by Activin	13/10856	0.20467	0.379332	0.269167	ACVR1B/SMAD3/SMAD4/FSTL3	4
R-HSA-203615	eNOS activation	13/10856	0.20467	0.379332	0.269167	AKT1/CALM3/CAV1/HSP90AA1	4
R-HSA-400511	Synthesis, secretion, and inactivation of Glucose-dependent Insulinotropic Polypeptide (GIP)	13/10856	0.20467	0.379332	0.269167	SPCS2/SEC11A/SPCS1/SPCS3	4
R-HSA-5357786	TNFR1-induced proapoptotic signaling	13/10856	0.20467	0.379332	0.269167	CYLD/TNF/TNFAIP3/TNFRSF1A	4
R-HSA-5607763	CLEC7A (Dectin-1) induces NFAT activation	13/10856	0.20467	0.379332	0.269167	CALM3/NFATC1/NFATC3/PPP3R1	4
R-HSA-879415	Advanced glycosylation endproduct receptor signaling	13/10856	0.20467	0.379332	0.269167	APP/CAPZA2/HMGB1/MAPK1	4
R-HSA-5654712	FRS-mediated FGFR4 signaling	22/10856	0.20506	0.37958	0.269344	FGF1/GRB2/NRAS/PTPN11/SOS1/FRS2	6
R-HSA-159236	Transport of Mature mRNA derived from an Intron-Containing Transcript	75/10856	0.205608	0.380117	0.269725	NCBP1/NUP98/RANBP2/SRSF2/SRSF3/SRSF5/RAE1/NUP155/EIF4A3/ZC3H11A/RBM8A/SLU7/NUP50/CASC3/CHTOP/THOC6/NUP35	17
R-HSA-416482	G alpha (12/13) signalling events	80/10856	0.206309	0.380937	0.270307	RHOA/RHOC/GNA12/GNB1/GNG5/GNG10/ROCK1/SOS1/SOS2/TBXA2R/ARHGEF7/ARHGEF1/ARHGEF6/ROCK2/GNB5/ARHGEF18/ARHGEF26/GNB4	18
R-HSA-428157	Sphingolipid metabolism	90/10856	0.206985	0.381319	0.270577	ARSD/KDSR/OSBP/CTSA/UGCG/DEGS1/PLPP3/SPHK1/SGPL1/SPTLC2/ESYT1/CERS2/SMPD4/ESYT2/ARSJ/ORMDL3/NEU4/SAMD8/SGMS1/ACER2	20
R-HSA-5625740	RHO GTPases activate PKNs	95/10856	0.207031	0.381319	0.270577	AR/RHOA/RHOC/H2BC5/MYH9/PPP1R12B/PDPK1/RAC1/YWHAE/YWHAG/YWHAZ/H2AC18/H2BC8/H4C3/H2BC11/YWHAQ/MYH14/H2BC12/H2BU1/H3C15/H4C15	21
R-HSA-159231	Transport of Mature mRNA Derived from an Intronless Transcript	41/10856	0.209341	0.385094	0.273257	EIF4E/NCBP1/NUP98/RANBP2/RAE1/NUP155/NUP50/CPSF4/CPSF1/NUP35	10
R-HSA-167160	RNA Pol II CTD phosphorylation and interaction with CE during HIV infection	27/10856	0.215824	0.395544	0.280671	ERCC2/GTF2H3/POLR2B/POLR2D/POLR2J/POLR2L/RNMT	7
R-HSA-3000170	Syndecan interactions	27/10856	0.215824	0.395544	0.280671	COL1A1/ITGA2/ITGB1/ITGB3/SDC4/TGFB1/THBS1	7
R-HSA-77075	RNA Pol II CTD phosphorylation and interaction with CE	27/10856	0.215824	0.395544	0.280671	ERCC2/GTF2H3/POLR2B/POLR2D/POLR2J/POLR2L/RNMT	7
R-HSA-5578749	Transcriptional regulation by small RNAs	106/10856	0.220722	0.40402	0.286686	H2BC5/NUP98/POLR2B/POLR2D/POLR2J/POLR2L/RAN/RANBP2/H2AC18/H2BC8/H4C3/RAE1/H2BC11/NUP155/NUP50/AGO1/AGO2/TNRC6A/H2BC12/H2BU1/NUP35/H3C15/H4C15	23
R-HSA-70326	Glucose metabolism	91/10856	0.222221	0.405747	0.287911	ALDOB/GAPDH/GPI/NUP98/PFKFB2/PFKFB3/PFKP/PGAM1/PKM/PPP2R1A/PPP2R1B/PPP2R5D/PRKACB/RANBP2/RAE1/NUP155/GNPDA1/NUP50/NUP35/PGM2L1	20
R-HSA-3000178	ECM proteoglycans	76/10856	0.222316	0.405747	0.287911	APP/COL1A1/COL4A1/COL4A4/COL6A1/COL6A2/DSPP/FMOD/ITGA2/ITGB1/ITGB3/LAMA4/LAMC1/SERPINE1/TGFB1/ASPN/LAMA1	17
R-HSA-176408	Regulation of APC/C activators between G1/S and early anaphase	81/10856	0.222489	0.405747	0.287911	CDC27/CDK2/PLK1/PSMA6/PSMB5/PSMD2/RPS27A/UBA52/UBC/CCNA1/BTRC/PSME3/UBE2C/PSME4/UBE2S/ANAPC4/ANAPC5/ANAPC7	18
R-HSA-162587	HIV Life Cycle	152/10856	0.224003	0.405971	0.28807	CCNT2/RCC1/ERCC2/XRCC6/GTF2E1/GTF2H3/HMGA1/NCBP1/NUP98/POLR2B/POLR2D/POLR2J/POLR2L/RAN/RANBP2/RANGAP1/RPS27A/SUPT4H1/ELOC/TSG101/UBA52/UBC/RAE1/RNMT/VPS4B/NUP155/NUP50/CHMP2B/TAF9B/VPS37C/MVB12A/NUP35	32
R-HSA-1839117	Signaling by cytosolic FGFR1 fusion mutants	18/10856	0.224807	0.405971	0.28807	GRB2/PIK3CA/STAT3/STAT5A/CEP43	5
R-HSA-2243919	Crosslinking of collagen fibrils	18/10856	0.224807	0.405971	0.28807	COL1A1/COL4A1/COL4A4/LOXL1/LOXL4	5
R-HSA-446353	Cell-extracellular matrix interactions	18/10856	0.224807	0.405971	0.28807	ACTB/ITGB1/PXN/ARHGEF6/FBLIM1	5
R-HSA-74259	Purine catabolism	18/10856	0.224807	0.405971	0.28807	PNP/NT5E/GDA/NUDT15/NT5C1B	5
R-HSA-881907	Gastrin-CREB signalling pathway via PKC and MAPK	18/10856	0.224807	0.405971	0.28807	CREB1/GRB2/NRAS/MAPK1/SOS1	5
R-HSA-8964315	G beta:gamma signalling through BTK	18/10856	0.224807	0.405971	0.28807	GNB1/GNG5/GNG10/GNB5/GNB4	5
R-HSA-936964	Activation of IRF3/IRF7 mediated by TBK1/IKK epsilon	18/10856	0.224807	0.405971	0.28807	PTPN11/RPS27A/UBA52/UBC/IKBKE	5
R-HSA-5621481	C-type lectin receptors (CLRs)	142/10856	0.226696	0.408882	0.290136	CALM3/CREBBP/LYN/MUC1/NFATC1/NFATC3/NRAS/PAK3/PDPK1/PLCG2/PPP3R1/PRKACB/PSMA6/PSMB5/PSMD2/RELA/RPS27A/UBA52/UBC/UBE2V1/IKBKG/BTRC/MAP3K14/RPS6KA5/PSME3/PSME4/PYCARD/MUC17/PEDS1-UBE2V1/MUC21	30
R-HSA-159234	Transport of Mature mRNAs Derived from Intronless Transcripts	42/10856	0.232579	0.418982	0.297302	EIF4E/NCBP1/NUP98/RANBP2/RAE1/NUP155/NUP50/CPSF4/CPSF1/NUP35	10
R-HSA-9609507	Protein localization	163/10856	0.232897	0.419045	0.297347	ACOX1/APP/ATP5F1B/CYB5A/EMD/FXN/HMOX1/MPV17/PRNP/RPS27A/VAMP2/UBA52/UBC/VDAC1/PEX11B/PEX16/TIMM17A/ECI2/ACOT2/PMPCA/TIMM13/TIMM8B/SERP1/GDAP1/CROT/PECR/CHCHD7/COX19/ACBD5/TIMM50/GRPEL2/LDHD/GSTK1/NUDT19	34
R-HSA-73864	RNA Polymerase I Transcription	112/10856	0.234118	0.420341	0.298267	CHD4/ERCC2/KAT2A/GTF2H3/H2BC5/POLR2L/RBBP4/RBBP7/H2AC18/H2BC8/H4C3/KAT2B/MBD2/H2BC11/TAF1A/EHMT2/MBD3/RRN3/POLR1B/H2BC12/H2BU1/CAVIN1/H3C15/H4C15	24
R-HSA-72306	tRNA processing	107/10856	0.235195	0.420341	0.298267	HSD17B10/NUP98/RAN/RANBP2/RAE1/NUP155/PRORP/NUP50/WDR4/CPSF4/FTSJ1/CPSF1/POP5/NSUN2/CDKAL1/RPP25/THADA/PUS1/PUS3/NUP35/ADAT2/TSEN54/ZBTB8OS	23
R-HSA-6802946	Signaling by moderate kinase activity BRAF mutants	47/10856	0.235323	0.420341	0.298267	ACTB/ARAF/CALM3/CAMK2D/ITGB3/NRAS/MAPK1/RAP1A/TLN1/VCL/IQGAP1	11
R-HSA-6802949	Signaling by RAS mutants	47/10856	0.235323	0.420341	0.298267	ACTB/ARAF/CALM3/CAMK2D/ITGB3/NRAS/MAPK1/RAP1A/TLN1/VCL/IQGAP1	11
R-HSA-6802955	Paradoxical activation of RAF signaling by kinase inactive BRAF	47/10856	0.235323	0.420341	0.298267	ACTB/ARAF/CALM3/CAMK2D/ITGB3/NRAS/MAPK1/RAP1A/TLN1/VCL/IQGAP1	11
R-HSA-9649948	Signaling downstream of RAS mutants	47/10856	0.235323	0.420341	0.298267	ACTB/ARAF/CALM3/CAMK2D/ITGB3/NRAS/MAPK1/RAP1A/TLN1/VCL/IQGAP1	11
R-HSA-72165	mRNA Splicing - Minor Pathway	52/10856	0.237238	0.42123	0.298898	NCBP1/YBX1/POLR2B/POLR2D/POLR2J/POLR2L/SRSF2/SNRPB/SNRPD3/SNRPF/PRPF8/SF3B3	12
R-HSA-167242	Abortive elongation of HIV-1 transcript in the absence of Tat	23/10856	0.237244	0.42123	0.298898	NCBP1/POLR2B/POLR2D/POLR2J/POLR2L/SUPT4H1	6
R-HSA-400508	Incretin synthesis, secretion, and inactivation	23/10856	0.237244	0.42123	0.298898	CTNNB1/TCF7L2/SPCS2/SEC11A/SPCS1/SPCS3	6
R-HSA-5654699	SHC-mediated cascade:FGFR2	23/10856	0.237244	0.42123	0.298898	FGF1/FGF5/GRB2/NRAS/SHC1/SOS1	6
R-HSA-9013422	RHOBTB1 GTPase cycle	23/10856	0.237244	0.42123	0.298898	HNRNPC/ROCK1/TRA2B/VIM/ROCK2/STK38	6
R-HSA-447115	Interleukin-12 family signaling	57/10856	0.238518	0.421972	0.299424	CANX/CDC42/HNRNPA2B1/JAK1/LMNB1/MSN/SERPINB2/PITPNA/SOD2/STAT3/TYK2/CRLF1/IL27RA	13
R-HSA-6784531	tRNA processing in the nucleus	57/10856	0.238518	0.421972	0.299424	NUP98/RAN/RANBP2/RAE1/NUP155/NUP50/CPSF4/CPSF1/POP5/RPP25/NUP35/TSEN54/ZBTB8OS	13
R-HSA-69541	Stabilization of p53	57/10856	0.238518	0.421972	0.299424	CDKN2A/MDM2/MDM4/PSMA6/PSMB5/PSMD2/RPS27A/TP53/UBA52/UBC/PSME3/CHEK2/PSME4	13
R-HSA-176814	Activation of APC/C and APC/C:Cdc20 mediated degradation of mitotic proteins	77/10856	0.239595	0.422675	0.299923	CDC27/PLK1/PSMA6/PSMB5/PSMD2/RPS27A/UBA52/UBC/CCNA1/PTTG1/PSME3/UBE2C/PSME4/UBE2S/ANAPC4/ANAPC5/ANAPC7	17
R-HSA-1650814	Collagen biosynthesis and modifying enzymes	67/10856	0.239696	0.422675	0.299923	SERPINH1/COL1A1/COL4A1/COL4A4/COL6A1/COL6A2/COL8A1/COL8A2/COL12A1/COL13A1/COL17A1/PLOD1/PLOD3/COLGALT1/P4HA3	15
R-HSA-909733	Interferon alpha/beta signaling	72/10856	0.239773	0.422675	0.299923	ADAR/EGR1/HLA-A/HLA-C/HLA-E/IFIT2/IFIT3/IFNAR1/IFNAR2/JAK1/OAS2/PTPN11/STAT2/TYK2/OASL/SOCS1	16
R-HSA-112314	Neurotransmitter receptors and postsynaptic signal transmission	205/10856	0.241098	0.424504	0.301221	ADCY3/ADCY6/ADCY9/CALM3/CAMK4/CAMK2D/CREB1/GABBR1/GNAI2/GNAI3/GNB1/GNG5/GNG10/GRIA1/GRIA2/GRIA3/NRG1/KPNA2/MDM2/NRAS/PDPK1/PRKACB/PRKAG1/PRKAR1A/PRKCB/MAPK1/RAC1/TUBB2A/TUBA1A/LIN7A/ARHGEF7/GABBR2/TUBA1B/TUBB4A/TUBB4B/CAMKK2/GNB5/LIN7C/GNB4/TUBB6/TUBA3D/TUBB2B	42
R-HSA-1483191	Synthesis of PC	28/10856	0.245339	0.425701	0.302071	CEPT1/PEMT/LPIN1/SLC44A1/STARD7/SLC44A2/MFSD2A	7
R-HSA-164952	The role of Nef in HIV-1 replication and disease pathogenesis	28/10856	0.245339	0.425701	0.302071	AP1G1/B2M/CD28/AP1S1/HLA-A/RAC1/AP1M2	7
R-HSA-400042	Adrenaline,noradrenaline inhibits insulin secretion	28/10856	0.245339	0.425701	0.302071	ADCY6/GNAI2/GNB1/GNG5/GNG10/GNB5/GNB4	7
R-HSA-76071	RNA Polymerase III Transcription Initiation From Type 3 Promoter	28/10856	0.245339	0.425701	0.302071	POLR3D/POLR2L/POU2F1/POLR3F/POLR3G/POLR3A/CRCP	7
R-HSA-1500620	Meiosis	118/10856	0.247119	0.425701	0.302071	ATR/BRCA2/CDK2/CDK4/H2BC5/LMNA/LMNB1/MRE11/RAD21/RAD51/RPA1/RPA2/SYCP1/TERF1/TERF2/SMC1A/H2AC18/H2BC8/H4C3/H2BC11/SYNE1/H2BC12/H2BU1/H3C15/H4C15	25
R-HSA-177504	Retrograde neurotrophin signalling	14/10856	0.247534	0.425701	0.302071	CLTA/CLTC/DNM2/DNM3	4
R-HSA-3371568	Attenuation phase	14/10856	0.247534	0.425701	0.302071	CREBBP/HSPA8/HSP90AA1/PTGES3	4
R-HSA-442720	CREB1 phosphorylation through the activation of Adenylate Cyclase	14/10856	0.247534	0.425701	0.302071	CALM3/CREB1/PRKACB/PRKAR1A	4
R-HSA-4839735	Signaling by AXIN mutants	14/10856	0.247534	0.425701	0.302071	CSNK1A1/PPP2R1A/PPP2R1B/PPP2R5D	4
R-HSA-4839744	Signaling by APC mutants	14/10856	0.247534	0.425701	0.302071	CSNK1A1/PPP2R1A/PPP2R1B/PPP2R5D	4
R-HSA-4839748	Signaling by AMER1 mutants	14/10856	0.247534	0.425701	0.302071	CSNK1A1/PPP2R1A/PPP2R1B/PPP2R5D	4
R-HSA-5358565	Mismatch repair (MMR) directed by MSH2:MSH6 (MutSalpha)	14/10856	0.247534	0.425701	0.302071	PCNA/POLD1/RPA1/RPA2	4
R-HSA-5467337	APC truncation mutants have impaired AXIN binding	14/10856	0.247534	0.425701	0.302071	CSNK1A1/PPP2R1A/PPP2R1B/PPP2R5D	4
R-HSA-5467340	AXIN missense mutants destabilize the destruction complex	14/10856	0.247534	0.425701	0.302071	CSNK1A1/PPP2R1A/PPP2R1B/PPP2R5D	4
R-HSA-5467348	Truncations of AMER1 destabilize the destruction complex	14/10856	0.247534	0.425701	0.302071	CSNK1A1/PPP2R1A/PPP2R1B/PPP2R5D	4
R-HSA-8964539	Glutamate and glutamine metabolism	14/10856	0.247534	0.425701	0.302071	GLUD1/GLUL/PYCR1/ALDH18A1	4
R-HSA-9005891	Loss of function of MECP2 in Rett syndrome	14/10856	0.247534	0.425701	0.302071	CALM3/CAMK4/MECP2/TBL1XR1	4
R-HSA-9005895	Pervasive developmental disorders	14/10856	0.247534	0.425701	0.302071	CALM3/CAMK4/MECP2/TBL1XR1	4
R-HSA-9675151	Disorders of Developmental Biology	14/10856	0.247534	0.425701	0.302071	CALM3/CAMK4/MECP2/TBL1XR1	4
R-HSA-9697154	Disorders of Nervous System Development	14/10856	0.247534	0.425701	0.302071	CALM3/CAMK4/MECP2/TBL1XR1	4
R-HSA-113418	Formation of the Early Elongation Complex	33/10856	0.250739	0.42872	0.304212	ERCC2/GTF2H3/NCBP1/POLR2B/POLR2D/POLR2J/POLR2L/SUPT4H1	8
R-HSA-167158	Formation of the HIV-1 Early Elongation Complex	33/10856	0.250739	0.42872	0.304212	ERCC2/GTF2H3/NCBP1/POLR2B/POLR2D/POLR2J/POLR2L/SUPT4H1	8
R-HSA-180746	Nuclear import of Rev protein	33/10856	0.250739	0.42872	0.304212	RCC1/NUP98/RAN/RANBP2/RAE1/NUP155/NUP50/NUP35	8
R-HSA-352230	Amino acid transport across the plasma membrane	33/10856	0.250739	0.42872	0.304212	SLC1A4/SLC1A5/SLC7A1/SLC7A8/SLC7A11/SLC38A2/SLC38A1/SLC38A5	8
R-HSA-5694530	Cargo concentration in the ER	33/10856	0.250739	0.42872	0.304212	CD59/GRIA1/MIA2/SEC24D/PREB/SEC23A/TMED10/LMAN2L	8
R-HSA-3232142	SUMOylation of ubiquitinylation proteins	38/10856	0.254352	0.433894	0.307884	MDM2/NUP98/RANBP2/SUMO1/RAE1/PIAS1/NUP155/NUP50/NUP35	9
R-HSA-8939243	RUNX1 interacts with co-factors whose precise effect on RUNX1 targets is not known	38/10856	0.254352	0.433894	0.307884	RUNX1/PHC2/SMARCA2/ARID1A/SCMH1/CBX6/CBX8/PCGF5/CBX2	9
R-HSA-168325	Viral Messenger RNA Synthesis	43/10856	0.256722	0.437316	0.310312	NUP98/POLR2B/POLR2D/POLR2J/POLR2L/RANBP2/RAE1/NUP155/NUP50/NUP35	10
R-HSA-174154	APC/C:Cdc20 mediated degradation of Securin	68/10856	0.258847	0.437316	0.310312	CDC27/PSMA6/PSMB5/PSMD2/RPS27A/UBA52/UBC/PTTG1/PSME3/UBE2C/PSME4/UBE2S/ANAPC4/ANAPC5/ANAPC7	15
R-HSA-9670095	Inhibition of DNA recombination at telomere	68/10856	0.258847	0.437316	0.310312	ATRX/H2BC5/POLR2B/POLR2D/POLR2J/POLR2L/TERF1/TERF2/H2AC18/H2BC8/H4C3/H2BC11/H2BC12/H2BU1/H4C15	15
R-HSA-191859	snRNP Assembly	53/10856	0.259007	0.437316	0.310312	NCBP1/NUP98/RANBP2/SNRPB/SNRPD3/SNRPF/RAE1/NUP155/NUP50/GEMIN8/WDR77/NUP35	12
R-HSA-194441	Metabolism of non-coding RNA	53/10856	0.259007	0.437316	0.310312	NCBP1/NUP98/RANBP2/SNRPB/SNRPD3/SNRPF/RAE1/NUP155/NUP50/GEMIN8/WDR77/NUP35	12
R-HSA-2644602	Signaling by NOTCH1 PEST Domain Mutants in Cancer	58/10856	0.259314	0.437316	0.310312	JAG1/CREBBP/KAT2A/RBPJ/JAG2/MYC/RPS27A/UBA52/UBC/KAT2B/MAML1/TBL1XR1/HDAC10	13
R-HSA-2644603	Signaling by NOTCH1 in Cancer	58/10856	0.259314	0.437316	0.310312	JAG1/CREBBP/KAT2A/RBPJ/JAG2/MYC/RPS27A/UBA52/UBC/KAT2B/MAML1/TBL1XR1/HDAC10	13
R-HSA-2644606	Constitutive Signaling by NOTCH1 PEST Domain Mutants	58/10856	0.259314	0.437316	0.310312	JAG1/CREBBP/KAT2A/RBPJ/JAG2/MYC/RPS27A/UBA52/UBC/KAT2B/MAML1/TBL1XR1/HDAC10	13
R-HSA-2894858	Signaling by NOTCH1 HD+PEST Domain Mutants in Cancer	58/10856	0.259314	0.437316	0.310312	JAG1/CREBBP/KAT2A/RBPJ/JAG2/MYC/RPS27A/UBA52/UBC/KAT2B/MAML1/TBL1XR1/HDAC10	13
R-HSA-2894862	Constitutive Signaling by NOTCH1 HD+PEST Domain Mutants	58/10856	0.259314	0.437316	0.310312	JAG1/CREBBP/KAT2A/RBPJ/JAG2/MYC/RPS27A/UBA52/UBC/KAT2B/MAML1/TBL1XR1/HDAC10	13
R-HSA-2995383	Initiation of Nuclear Envelope (NE) Reformation	19/10856	0.262225	0.440216	0.31237	EMD/LMNA/LMNB1/PPP2R1A/PPP2R2A	5
R-HSA-3000480	Scavenging by Class A Receptors	19/10856	0.262225	0.440216	0.31237	CALR/COL1A1/COL4A1/FTH1/COLEC12	5
R-HSA-3928664	Ephrin signaling	19/10856	0.262225	0.440216	0.31237	EFNB1/EPHB2/PAK3/RAC1/ARHGEF7	5
R-HSA-416700	Other semaphorin interactions	19/10856	0.262225	0.440216	0.31237	ITGB1/PLXNA1/PLXNA2/SEMA7A/PLXND1	5
R-HSA-3214815	HDACs deacetylate histones	94/10856	0.27072	0.450544	0.319698	CHD4/H2BC5/RBBP4/RBBP7/REST/H2AC17/H2AC18/H2BC8/H4C3/H2BC11/ARID4B/MBD3/TBL1XR1/HDAC10/H2BC12/H2AW/H2BU1/H3C15/H2BC18/H4C15	20
R-HSA-156584	Cytosolic sulfonation of small molecules	24/10856	0.270814	0.450544	0.319698	SLC26A2/SULT1E1/TPST2/TPST1/PAPSS2/SULT1B1	6
R-HSA-166208	mTORC1-mediated signalling	24/10856	0.270814	0.450544	0.319698	EIF4E/EIF4EBP1/LAMTOR1/RRAGD/RRAGC/AKT1S1	6
R-HSA-3371571	HSF1-dependent transactivation	24/10856	0.270814	0.450544	0.319698	CAMK2D/CREBBP/HSPA8/HSP90AA1/PTGES3/AKT1S1	6
R-HSA-428930	Thromboxane signalling through TP receptor	24/10856	0.270814	0.450544	0.319698	GNB1/GNG5/GNG10/TBXA2R/GNB5/GNB4	6
R-HSA-5668599	RHO GTPases Activate NADPH Oxidases	24/10856	0.270814	0.450544	0.319698	MAPK14/NCF2/PRKCB/MAPK1/MAPK11/RAC1	6
R-HSA-8940973	RUNX2 regulates osteoblast differentiation	24/10856	0.270814	0.450544	0.319698	AR/RUNX2/COL1A1/MAPK1/RB1/YES1	6
R-HSA-982772	Growth hormone receptor signaling	24/10856	0.270814	0.450544	0.319698	LYN/MAPK1/STAT3/STAT5A/SOCS1/IRS2	6
R-HSA-162909	Host Interactions of HIV factors	130/10856	0.27198	0.450592	0.319733	AP1G1/B2M/CD28/RCC1/AP1S1/HLA-A/HMGA1/NUP98/PSMA6/PSMB5/PSMD2/RAC1/RAN/RANBP2/RANGAP1/RPS27A/ELOC/UBA52/UBC/RAE1/BTRC/NUP155/AP1M2/PSME3/NUP50/PSME4/NUP35	27
R-HSA-156902	Peptide chain elongation	89/10856	0.272442	0.450592	0.319733	EEF1A1/EEF2/RPSA/RPL7/RPL10/RPL12/RPL17/RPL19/RPL21/RPL27A/RPL37/RPLP2/RPS15/RPS15A/RPS27/RPS27A/UBA52/RPL14/RPL23	19
R-HSA-8951664	Neddylation	234/10856	0.272874	0.450592	0.319733	EPAS1/HIF1A/PSMA6/PSMB5/PSMD2/RBBP7/RPS27A/ELOC/UBA52/UBC/GAN/COPS3/DCAF5/BTRC/SOCS6/SOCS5/FEM1B/PSME3/LRRC41/FBXO21/WDTC1/DCUN1D4/FBXL7/PSME4/WSB1/FBXW2/FBXL5/FBXO10/KLHL20/COMMD5/DCAF8/ASB1/NUB1/DCAF16/FEM1A/DCAF6/WSB2/FEM1C/KLHL42/FBXO31/DCUN1D5/FBXL20/ASB16/FBXO17/SENP8/DCUN1D3/KCTD7	47
R-HSA-168799	Neurotoxicity of clostridium toxins	10/10856	0.274036	0.450592	0.319733	VAMP2/SYT1/SYT2	3
R-HSA-170660	Adenylate cyclase activating pathway	10/10856	0.274036	0.450592	0.319733	ADCY3/ADCY6/ADCY9	3
R-HSA-2151209	Activation of PPARGC1A (PGC-1alpha) by phosphorylation	10/10856	0.274036	0.450592	0.319733	MAPK14/PRKAG1/MAPK11	3
R-HSA-549127	Organic cation transport	10/10856	0.274036	0.450592	0.319733	RUNX1/SLC22A3/SLC22A5	3
R-HSA-9020958	Interleukin-21 signaling	10/10856	0.274036	0.450592	0.319733	JAK1/STAT3/STAT5A	3
R-HSA-937042	IRAK2 mediated activation of TAK1 complex	10/10856	0.274036	0.450592	0.319733	RPS27A/UBA52/UBC	3
R-HSA-9706019	RHOBTB3 ATPase cycle	10/10856	0.274036	0.450592	0.319733	CCNE1/PLIN3/LRRC41	3
R-HSA-381426	Regulation of Insulin-like Growth Factor (IGF) transport and uptake by Insulin-like Growth Factor Binding Proteins (IGFBPs)	125/10856	0.274194	0.450592	0.319733	APP/CALU/CDH2/CSF1/GAS6/IGF1/IGFBP1/IGFBP3/IGFBP4/IGFBP5/IGFBP7/CCN1/IL6/LAMC1/MEN1/MMP2/QSOX1/STC2/FSTL3/TGOLN2/CKAP4/FSTL1/MEPE/PNPLA2/CHRDL1/PCSK9	26
R-HSA-1221632	Meiotic synapsis	79/10856	0.275689	0.45106	0.320064	ATR/H2BC5/LMNA/LMNB1/RAD21/SYCP1/TERF1/TERF2/SMC1A/H2AC18/H2BC8/H4C3/H2BC11/SYNE1/H2BC12/H2BU1/H4C15	17
R-HSA-1296041	Activation of G protein gated Potassium channels	29/10856	0.276003	0.45106	0.320064	GABBR1/GNB1/GNG5/GNG10/GABBR2/GNB5/GNB4	7
R-HSA-1296059	G protein gated Potassium channels	29/10856	0.276003	0.45106	0.320064	GABBR1/GNB1/GNG5/GNG10/GABBR2/GNB5/GNB4	7
R-HSA-9694548	Maturation of spike protein	29/10856	0.276003	0.45106	0.320064	CANX/STT3A/MAN2A1/RPN2/MOGS/GANAB/MAGT1	7
R-HSA-997272	Inhibition of voltage gated Ca2+ channels via Gbeta/gamma subunits	29/10856	0.276003	0.45106	0.320064	GABBR1/GNB1/GNG5/GNG10/GABBR2/GNB5/GNB4	7
R-HSA-1980143	Signaling by NOTCH1	74/10856	0.277175	0.452475	0.321069	JAG1/CREBBP/KAT2A/HIF1A/RBPJ/JAG2/MYC/RPS27A/TLE3/UBA52/UBC/KAT2B/MAML1/TBL1XR1/ITCH/HDAC10	16
R-HSA-159227	Transport of the SLBP independent Mature mRNA	34/10856	0.279108	0.454626	0.322595	EIF4E/NCBP1/NUP98/RANBP2/RAE1/NUP155/NUP50/NUP35	8
R-HSA-4085377	SUMOylation of SUMOylation proteins	34/10856	0.279108	0.454626	0.322595	NUP98/RANBP2/SUMO1/RAE1/NUP155/TOPORS/NUP50/NUP35	8
R-HSA-73854	RNA Polymerase I Promoter Clearance	110/10856	0.280918	0.457071	0.32433	CHD4/ERCC2/KAT2A/GTF2H3/H2BC5/POLR2L/RBBP4/RBBP7/H2AC18/H2BC8/H4C3/KAT2B/MBD2/H2BC11/TAF1A/EHMT2/MBD3/RRN3/POLR1B/H2BC12/H2BU1/H3C15/H4C15	23
R-HSA-8948216	Collagen chain trimerization	44/10856	0.281648	0.457755	0.324816	COL1A1/COL4A1/COL4A4/COL6A1/COL6A2/COL8A1/COL8A2/COL12A1/COL13A1/COL17A1	10
R-HSA-1236975	Antigen processing-Cross presentation	105/10856	0.283178	0.459737	0.326221	B2M/CALR/CTSS/HLA-A/HLA-C/HLA-E/HMGB1/LNPEP/NCF2/PSMA6/PSMB5/PSMD2/RPS27A/STX4/UBA52/UBC/IKBKG/VAMP8/SNAP23/VAMP3/PSME3/PSME4	22
R-HSA-1236974	ER-Phagosome pathway	90/10856	0.289959	0.47023	0.333667	B2M/CALR/HLA-A/HLA-C/HLA-E/HMGB1/PSMA6/PSMB5/PSMD2/RPS27A/STX4/UBA52/UBC/IKBKG/VAMP8/SNAP23/VAMP3/PSME3/PSME4	19
R-HSA-2214320	Anchoring fibril formation	15/10856	0.292066	0.470251	0.333682	COL1A1/COL4A1/COL4A4/LAMB3	4
R-HSA-3134975	Regulation of innate immune responses to cytosolic DNA	15/10856	0.292066	0.470251	0.333682	RPS27A/UBA52/UBC/TRIM32	4
R-HSA-5099900	WNT5A-dependent internalization of FZD4	15/10856	0.292066	0.470251	0.333682	CLTA/CLTC/DVL2/PRKCB	4
R-HSA-75892	Platelet Adhesion to exposed collagen	15/10856	0.292066	0.470251	0.333682	COL1A1/ITGA2/ITGB1/LYN	4
R-HSA-8956320	Nucleobase biosynthesis	15/10856	0.292066	0.470251	0.333682	DHODH/PFAS/UMPS/GMPS	4
R-HSA-216083	Integrin cell surface interactions	85/10856	0.292198	0.470251	0.333682	CD47/COL1A1/COL4A1/COL4A4/COL6A1/COL6A2/COL8A1/COL8A2/COL13A1/ICAM1/ITGA2/ITGA3/ITGB1/ITGB3/ITGB8/THBS1/ICAM5/F11R	18
R-HSA-5632684	Hedgehog 'on' state	85/10856	0.292198	0.470251	0.333682	CSNK1A1/PSMA6/PSMB5/PSMD2/RPS27A/UBA52/UBC/PSME3/DZIP1/PSME4/IQCE/GPR161/CDON/SMURF1/HHIP/ITCH/SPOPL/KIF7	18
R-HSA-112316	Neuronal System	410/10856	0.293216	0.471376	0.334481	ADCY3/ADCY6/ADCY9/HCN2/CALM3/CAMK4/CAMK2D/CREB1/EPB41L2/FLOT2/GABBR1/GLUL/GNAI2/GNAI3/GNB1/GNG5/GNG10/GRIA1/GRIA2/GRIA3/GRM1/NRG1/HSPA8/KCNA7/KCNB1/KCNC4/KCND3/KCNJ8/KCNK1/KCNK2/KCNMA1/KCNMB1/KCNS3/KPNA2/MDM2/NRAS/NTRK3/PDPK1/PRKACB/PRKAG1/PRKAR1A/PRKCB/MAPK1/RAC1/SLC1A3/SLC6A4/VAMP2/SYT1/TUBB2A/TUBA1A/LIN7A/ARHGEF7/SYT7/KCNK6/GABBR2/FLOT1/RTN3/TUBA1B/TUBB4A/TUBB4B/PDLIM5/CAMKK2/GNB5/NLGN4Y/DLGAP…	80
R-HSA-1234174	Cellular response to hypoxia	75/10856	0.296584	0.476273	0.337955	CREBBP/EPAS1/HIF1A/PSMA6/PSMB5/PSMD2/RPS27A/ELOC/UBA52/UBC/VEGFA/LIMD1/PSME3/PSME4/HIF1AN/EGLN3	16
R-HSA-2022870	Chondroitin sulfate biosynthesis	20/10856	0.300913	0.481135	0.341405	CSPG4/CHSY1/CHST11/CSGALNACT1/CHSY3	5
R-HSA-418217	G beta:gamma signalling through PLC beta	20/10856	0.300913	0.481135	0.341405	GNB1/GNG5/GNG10/GNB5/GNB4	5
R-HSA-5654719	SHC-mediated cascade:FGFR4	20/10856	0.300913	0.481135	0.341405	FGF1/GRB2/NRAS/SHC1/SOS1	5
R-HSA-8978934	Metabolism of cofactors	20/10856	0.300913	0.481135	0.341405	AKT1/CALM3/GCH1/HSP90AA1/PDSS1	5
R-HSA-5607764	CLEC7A (Dectin-1) signaling	101/10856	0.302269	0.482261	0.342204	CALM3/NFATC1/NFATC3/PDPK1/PLCG2/PPP3R1/PSMA6/PSMB5/PSMD2/RELA/RPS27A/UBA52/UBC/UBE2V1/IKBKG/BTRC/MAP3K14/PSME3/PSME4/PYCARD/PEDS1-UBE2V1	21
R-HSA-72689	Formation of a pool of free 40S subunits	101/10856	0.302269	0.482261	0.342204	RPSA/RPL7/RPL10/RPL12/RPL17/RPL19/RPL21/RPL27A/RPL37/RPLP2/RPS15/RPS15A/RPS27/RPS27A/UBA52/EIF3B/EIF3J/RPL14/RPL23/EIF3M/EIF3L	21
R-HSA-187577	SCF(Skp2)-mediated degradation of p27/p21	60/10856	0.302656	0.482358	0.342273	CCND1/CCNE1/CDK2/CDK4/CDKN1A/PSMA6/PSMB5/PSMD2/RPS27A/UBA52/UBC/CCNA1/PSME3	13
R-HSA-8941858	Regulation of RUNX3 expression and activity	55/10856	0.304423	0.484652	0.343901	RUNX3/CDKN2A/MDM2/PSMA6/PSMB5/PSMD2/RPS27A/TGFB1/UBA52/UBC/PSME3/SMURF1	12
R-HSA-9013507	NOTCH3 Activation and Transmission of Signal to the Nucleus	25/10856	0.305427	0.485548	0.344537	JAG1/JAG2/YBX1/RPS27A/UBA52/UBC	6
R-HSA-1566948	Elastic fibre formation	45/10856	0.307228	0.485548	0.344537	BMP2/ITGB1/ITGB3/ITGB8/LOXL1/MFAP4/TGFB1/MFAP5/EMILIN2/LOXL4	10
R-HSA-3899300	SUMOylation of transcription cofactors	45/10856	0.307228	0.485548	0.344537	CREBBP/DDX5/PHC2/SUMO1/ZNF131/PIAS1/TOPORS/SCMH1/CBX8/CBX2	10
R-HSA-418360	Platelet calcium homeostasis	30/10856	0.307564	0.485548	0.344537	ATP2B1/CALM3/SLC8A1/STIM1/TRPC6/ORAI2/ORAI1	7
R-HSA-69052	Switching of origins to a post-replicative state	91/10856	0.307834	0.485548	0.344537	CCNE1/CDC27/CDK2/MCM7/ORC1/PSMA6/PSMB5/PSMD2/RPS27A/UBA52/UBC/CCNA1/PSME3/UBE2C/PSME4/UBE2S/ANAPC4/ANAPC5/ANAPC7	19
R-HSA-877300	Interferon gamma signaling	91/10856	0.307834	0.485548	0.344537	B2M/CAMK2D/GBP1/GBP3/HLA-A/HLA-C/HLA-E/ICAM1/JAK1/OAS2/PTPN11/SUMO1/TRIM25/PIAS1/OASL/SOCS1/TRIM38/TRIM29/TRIM8	19
R-HSA-5674135	MAP2K and MAPK activation	40/10856	0.308056	0.485548	0.344537	ACTB/ARAF/ITGB3/NRAS/MAPK1/RAP1A/TLN1/VCL/IQGAP1	9
R-HSA-1296065	Inwardly rectifying K+ channels	35/10856	0.308269	0.485548	0.344537	GABBR1/GNB1/GNG5/GNG10/KCNJ8/GABBR2/GNB5/GNB4	8
R-HSA-159230	Transport of the SLBP Dependant Mature mRNA	35/10856	0.308269	0.485548	0.344537	EIF4E/NCBP1/NUP98/RANBP2/RAE1/NUP155/NUP50/NUP35	8
R-HSA-3301854	Nuclear Pore Complex (NPC) Disassembly	35/10856	0.308269	0.485548	0.344537	NUP98/RANBP2/RAE1/NUP155/NUP50/NEK6/NEK9/NUP35	8
R-HSA-1474244	Extracellular matrix organization	301/10856	0.312775	0.492022	0.34913	APP/BMP2/CAPNS1/CAST/SERPINH1/CD47/CD151/COL1A1/COL4A1/COL4A4/COL6A1/COL6A2/COL8A1/COL8A2/COL12A1/COL13A1/COL17A1/CTSS/DSPP/FMOD/ICAM1/ITGA2/ITGA3/ITGB1/ITGB3/ITGB8/LAMA4/LAMB3/LAMC1/LOXL1/MFAP4/MMP2/MMP9/MMP19/NID1/SERPINE1/PDGFB/PLEC/PLOD1/SDC4/CAPN15/TGFB1/THBS1/ICAM5/MFAP5/ADAM15/PLOD3/ADAMTS1/SH3PXD2A/CAPN11/NID2/F11R/ASPN/NTN4/COLGALT1/EMILIN2/LOXL4/P4HA3/LAMA1	59
R-HSA-1799339	SRP-dependent cotranslational protein targeting to membrane	112/10856	0.313044	0.492022	0.34913	RPSA/RPL7/RPL10/RPL12/RPL17/RPL19/RPL21/RPL27A/RPL37/RPLP2/RPN2/RPS15/RPS15A/RPS27/RPS27A/SRP9/UBA52/RPL14/RPL23/SPCS2/SEC11A/SPCS1/SPCS3	23
R-HSA-176409	APC/C:Cdc20 mediated degradation of mitotic proteins	76/10856	0.316388	0.496223	0.352111	CDC27/PSMA6/PSMB5/PSMD2/RPS27A/UBA52/UBC/CCNA1/PTTG1/PSME3/UBE2C/PSME4/UBE2S/ANAPC4/ANAPC5/ANAPC7	16
R-HSA-204998	Cell death signalling via NRAGE, NRIF and NADE	76/10856	0.316388	0.496223	0.352111	CASP2/RAC1/RPS27A/SOS1/SOS2/UBA52/UBC/YWHAE/ARHGEF7/SQSTM1/ARHGEF1/ARHGEF6/BCL2L11/ARHGEF18/ARHGEF26/AATF	16
R-HSA-1483257	Phospholipid metabolism	212/10856	0.320697	0.502449	0.356529	HADHA/HADHB/OCRL/PIK3C2A/PIK3CA/PIP4K2A/PLA2G4A/PTEN/PLA2G4C/CPNE3/MTMR3/MTMR6/LPGAT1/LPCAT3/CEPT1/PEMT/CDIPT/INPP5F/LPIN1/SLC44A1/PLD3/ACP6/PI4K2B/STARD7/PNPLA2/SLC44A2/PLEKHA4/GPAM/PLEKHA1/ABHD4/MTMR14/ETNPPL/PLEKHA3/MTMR9/PIP4K2C/DDHD1/DGAT2/MFSD2A/OSBPL8/TNFAIP8L1/GPAT4/LCLAT1	42
R-HSA-9711123	Cellular response to chemical stress	160/10856	0.328127	0.510764	0.36243	BACH1/BLVRA/COX6B1/COX7B/CREBBP/GPX7/HMOX1/COX1/COX2/COX3/NCF2/PPARA/PSMA6/PSMB5/PSMD2/RPS27A/SOD2/STAT3/TXNRD1/UBA52/UBC/PSME3/CARM1/TXNIP/PSME4/ERO1A/COX16/CYCS/TBL1XR1/CHD9/COX14/COX19	32
R-HSA-1839122	Signaling by activated point mutants of FGFR1	11/10856	0.329113	0.510764	0.36243	FGF1/FGF5/FGFR1	3
R-HSA-196780	Biotin transport and metabolism	11/10856	0.329113	0.510764	0.36243	PCCB/SLC5A6/PDZD11	3
R-HSA-2022923	Dermatan sulfate biosynthesis	11/10856	0.329113	0.510764	0.36243	CSPG4/DSEL/CHST14	3
R-HSA-3371378	Regulation by c-FLIP	11/10856	0.329113	0.510764	0.36243	FAS/FASLG/TNFRSF10B	3
R-HSA-5218900	CASP8 activity is inhibited	11/10856	0.329113	0.510764	0.36243	FAS/FASLG/TNFRSF10B	3
R-HSA-69416	Dimerization of procaspase-8	11/10856	0.329113	0.510764	0.36243	FAS/FASLG/TNFRSF10B	3
R-HSA-75072	mRNA Editing	11/10856	0.329113	0.510764	0.36243	ADAR/ADARB1/A1CF	3
R-HSA-9645460	Alpha-protein kinase 1 signaling pathway	11/10856	0.329113	0.510764	0.36243	RPS27A/UBA52/UBC	3
R-HSA-72695	Formation of the ternary complex, and subsequently, the 43S complex	51/10856	0.33066	0.512627	0.363751	EIF2S1/RPSA/RPS15/RPS15A/RPS27/RPS27A/EIF3B/EIF3J/EIF2S2/EIF3M/EIF3L	11
R-HSA-9013694	Signaling by NOTCH4	82/10856	0.332949	0.515636	0.365886	JAG1/AKT1/CREBBP/KAT2A/RBPJ/SMAD3/NOTCH2/PSMA6/PSMB5/PSMD2/RPS27A/UBA52/UBC/YWHAZ/KAT2B/MAML1/PSME3	17
R-HSA-1483206	Glycerophospholipid biosynthesis	129/10856	0.334753	0.517887	0.367484	HADHA/HADHB/PLA2G4A/PLA2G4C/CPNE3/LPGAT1/LPCAT3/CEPT1/PEMT/CDIPT/LPIN1/SLC44A1/PLD3/ACP6/STARD7/PNPLA2/SLC44A2/GPAM/ABHD4/ETNPPL/DDHD1/DGAT2/MFSD2A/OSBPL8/GPAT4/LCLAT1	26
R-HSA-139853	Elevation of cytosolic Ca2+ levels	16/10856	0.337502	0.519012	0.368282	STIM1/TRPC6/ORAI2/ORAI1	4
R-HSA-156711	Polo-like kinase mediated events	16/10856	0.337502	0.519012	0.368282	PLK1/RBBP4/WEE1/PKMYT1	4
R-HSA-205043	NRIF signals cell death from the nucleus	16/10856	0.337502	0.519012	0.368282	RPS27A/UBA52/UBC/SQSTM1	4
R-HSA-399956	CRMPs in Sema3A signaling	16/10856	0.337502	0.519012	0.368282	DPYSL2/PLXNA1/PLXNA2/NRP1	4
R-HSA-1266695	Interleukin-7 signaling	36/10856	0.338024	0.519012	0.368282	IL7/JAK1/STAT3/STAT5A/SOCS1/IRS2/BRWD1/H3C15	8
R-HSA-8956319	Nucleobase catabolism	36/10856	0.338024	0.519012	0.368282	DPYD/PNP/NT5E/ENTPD4/GDA/NUDT15/ENTPD7/NT5C1B	8
R-HSA-168333	NEP/NS2 Interacts with the Cellular Export Machinery	31/10856	0.339767	0.519012	0.368282	NUP98/RAN/RANBP2/RAE1/NUP155/NUP50/NUP35	7
R-HSA-70268	Pyruvate metabolism	31/10856	0.339767	0.519012	0.368282	GLO1/LDHB/PDHB/SLC16A1/VDAC1/PDPR/PDP2	7
R-HSA-210745	Regulation of gene expression in beta cells	21/10856	0.340387	0.519012	0.368282	AKT1/AKT2/FOXA2/NEUROD1/AKT3	5
R-HSA-500657	Presynaptic function of Kainate receptors	21/10856	0.340387	0.519012	0.368282	GNB1/GNG5/GNG10/GNB5/GNB4	5
R-HSA-5620916	VxPx cargo-targeting to cilium	21/10856	0.340387	0.519012	0.368282	RAB8A/PKD1/PKD2/GBF1/RAB3IP	5
R-HSA-70895	Branched-chain amino acid catabolism	21/10856	0.340387	0.519012	0.368282	ACADSB/DBT/HSD17B10/IVD/SLC25A44	5
R-HSA-8849932	Synaptic adhesion-like molecules	21/10856	0.340387	0.519012	0.368282	FLOT2/GRIA1/GRIA3/FLOT1/RTN3	5
R-HSA-3238698	WNT ligand biogenesis and trafficking	26/10856	0.340744	0.519012	0.368282	WNT1/VPS26A/TMED5/WNT4/PORCN/WNT5B	6
R-HSA-5693554	Resolution of D-loop Structures through Synthesis-Dependent Strand Annealing (SDSA)	26/10856	0.340744	0.519012	0.368282	BRCA2/DNA2/MRE11/RAD51/XRCC2/RAD51AP1	6
R-HSA-425407	SLC-mediated transmembrane transport	251/10856	0.344025	0.52347	0.371446	CALM3/RUNX1/SLC31A1/CTNS/SLC26A2/SLC29A1/SLC29A2/SLC11A2/SLC26A4/SLC1A3/SLC1A4/SLC1A5/SLC7A1/SLC8A1/SLC9A1/SLC12A4/SLC16A1/SLC16A2/SLC20A1/SLC22A3/SLC22A5/SLC35A2/SLC30A1/SLC5A6/SLC13A2/SLC28A1/SLC4A7/SLC12A6/SLC12A7/AHCYL2/SLC7A8/SLC44A1/SLC7A11/SLC17A5/SLCO4A1/SLCO3A1/SLC39A3/PDZD11/SLC38A2/SLC50A1/SLC44A2/SLC2A11/SLC38A1/MFSD4B/SLC38A5/SLC26A9/SLC15A4/SLC30A7/SLC9A9	49
R-HSA-156842	Eukaryotic Translation Elongation	93/10856	0.344486	0.523633	0.371561	EEF1A1/EEF2/RPSA/RPL7/RPL10/RPL12/RPL17/RPL19/RPL21/RPL27A/RPL37/RPLP2/RPS15/RPS15A/RPS27/RPS27A/UBA52/RPL14/RPL23	19
R-HSA-8957322	Metabolism of steroids	151/10856	0.349742	0.531076	0.376842	ACAT2/CREBBP/DHCR24/FASN/FDPS/HSD17B2/MTF1/MVD/MVK/OSBP/PPARA/PTGIS/RAN/MSMO1/SC5D/SCD/SP1/SQLE/SREBF1/SREBF2/VDR/ABCC3/CYP7B1/SEC24D/SEC23A/CARM1/GPAM/SRD5A3/TBL1XR1/CHD9	30
R-HSA-1168372	Downstream signaling events of B Cell Receptor (BCR)	83/10856	0.35266	0.53441	0.379208	CALM3/NFATC1/NFATC3/NRAS/PPP3R1/PRKCB/PSMA6/PSMB5/PSMD2/RELA/RPS27A/UBA52/UBC/IKBKG/BTRC/PSME3/PSME4	17
R-HSA-195253	Degradation of beta-catenin by the destruction complex	83/10856	0.35266	0.53441	0.379208	CSNK1A1/CTNNB1/PPP2R1A/PPP2R1B/PPP2R5D/PSMA6/PSMB5/PSMD2/RPS27A/TCF7L2/TLE3/UBA52/UBC/BTRC/PSME3/PSME4/ZRANB1	17
R-HSA-174184	Cdc20:Phospho-APC/C mediated degradation of Cyclin A	73/10856	0.361396	0.547088	0.388205	CDC27/PSMA6/PSMB5/PSMD2/RPS27A/UBA52/UBC/CCNA1/PSME3/UBE2C/PSME4/UBE2S/ANAPC4/ANAPC5/ANAPC7	15
R-HSA-163841	Gamma carboxylation, hypusine formation and arylsulfatase activation	42/10856	0.363976	0.550429	0.390576	ARSD/EEF2/GAS6/TPST2/TPST1/ICMT/DPH5/EIF5A2/ARSJ	9
R-HSA-192823	Viral mRNA Translation	89/10856	0.367793	0.555634	0.394269	GRSF1/RPSA/RPL7/RPL10/RPL12/RPL17/RPL19/RPL21/RPL27A/RPL37/RPLP2/RPS15/RPS15A/RPS27/RPS27A/UBA52/RPL14/RPL23	18
R-HSA-72766	Translation	291/10856	0.374483	0.565163	0.40103	AARS1/MRPL49/EEF1A1/EEF2/EIF2S1/EIF4A1/EIF4A2/EIF4E/EIF4EBP1/ETF1/RPSA/MARS1/NARS1/QARS1/RPL7/RPL10/RPL12/RPL17/RPL19/RPL21/RPL27A/RPL37/RPLP2/MRPL12/MRPS12/RPN2/RPS15/RPS15A/RPS27/RPS27A/SRP9/UBA52/VARS1/EIF4H/EIF3B/EIF3J/EIF2B2/EIF2S2/RPL14/RPL23/SPCS2/EIF3M/SEC11A/SPCS1/MRPS2/EIF3L/MRPS21/MTRF1L/MRPS10/SPCS3/MRPS11/MRPS6/MRPL40/MRPL34/MARS2/EARS2	56
R-HSA-917937	Iron uptake and transport	58/10856	0.375815	0.56576	0.401454	ATP6AP1/FTH1/HMOX1/SLC11A2/RPS27A/UBA52/UBC/ATP6V0E1/ATP6V1F/ATP6V1G1/FBXL5/CYBRD1	12
R-HSA-211976	Endogenous sterols	27/10856	0.376436	0.56576	0.401454	AHR/CYP1B1/PTGIS/CYP7B1/ARNT2/AHRR	6
R-HSA-264876	Insulin processing	27/10856	0.376436	0.56576	0.401454	CPE/KIF5C/RAB27A/VAMP2/ERO1A/SLC30A7	6
R-HSA-438066	Unblocking of NMDA receptors, glutamate binding and activation	22/10856	0.380188	0.56576	0.401454	CALM3/CAMK2D/GRIA1/GRIA2/GRIA3	5
R-HSA-975956	Nonsense Mediated Decay (NMD) independent of the Exon Junction Complex (EJC)	95/10856	0.382041	0.56576	0.401454	ETF1/RPSA/NCBP1/RPL7/RPL10/RPL12/RPL17/RPL19/RPL21/RPL27A/RPL37/RPLP2/RPS15/RPS15A/RPS27/RPS27A/UBA52/RPL14/RPL23	19
R-HSA-179419	APC:Cdc20 mediated degradation of cell cycle proteins prior to satisfation of the cell cycle checkpoint	74/10856	0.382808	0.56576	0.401454	CDC27/PSMA6/PSMB5/PSMD2/RPS27A/UBA52/UBC/CCNA1/PSME3/UBE2C/PSME4/UBE2S/ANAPC4/ANAPC5/ANAPC7	15
R-HSA-6807505	RNA polymerase II transcribes snRNA genes	74/10856	0.382808	0.56576	0.401454	CCNT2/GTF2E1/NCBP1/POLR2B/POLR2D/POLR2J/POLR2L/POU2F1/SP1/SUPT4H1/RPRD2/INTS7/RPRD1B/NABP1/ICE2	15
R-HSA-1810476	RIP-mediated NFkB activation via ZBP1	17/10856	0.383147	0.56576	0.401454	RELA/TLR3/IKBKG/NKIRAS1	4
R-HSA-416993	Trafficking of GluR2-containing AMPA receptors	17/10856	0.383147	0.56576	0.401454	GRIA1/GRIA2/GRIA3/PRKCB	4
R-HSA-450385	Butyrate Response Factor 1 (BRF1) binds and destabilizes mRNA	17/10856	0.383147	0.56576	0.401454	AKT1/ZFP36L1/MAPKAPK2/DIS3	4
R-HSA-5083625	Defective GALNT3 causes familial hyperphosphatemic tumoral calcinosis (HFTC)	17/10856	0.383147	0.56576	0.401454	GALNT3/MUC1/MUC17/MUC21	4
R-HSA-6788467	IL-6-type cytokine receptor ligand interactions	17/10856	0.383147	0.56576	0.401454	IL11/JAK1/TYK2/CRLF1	4
R-HSA-70221	Glycogen breakdown (glycogenolysis)	17/10856	0.383147	0.56576	0.401454	CALM3/PHKA1/PGM2/PGM2L1	4
R-HSA-9018677	Biosynthesis of DHA-derived SPMs	17/10856	0.383147	0.56576	0.401454	ALOX12/GPX4/LTA4H/PTGS2	4
R-HSA-9022699	MECP2 regulates neuronal receptors and channels	17/10856	0.383147	0.56576	0.401454	CREB1/GRIA2/MECP2/PTPN4	4
R-HSA-190373	FGFR1c ligand binding and activation	12/10856	0.384059	0.56576	0.401454	FGF1/FGF5/FGFR1	3
R-HSA-5578768	Physiological factors	12/10856	0.384059	0.56576	0.401454	NPR1/KAT2B/HIPK1	3
R-HSA-5689877	Josephin domain DUBs	12/10856	0.384059	0.56576	0.401454	RPS27A/UBA52/UBC	3
R-HSA-6803207	TP53 Regulates Transcription of Caspase Activators and Caspases	12/10856	0.384059	0.56576	0.401454	CASP2/TP53/TP63	3
R-HSA-83936	Transport of nucleosides and free purine and pyrimidine bases across the plasma membrane	12/10856	0.384059	0.56576	0.401454	SLC29A1/SLC29A2/SLC28A1	3
R-HSA-879518	Transport of organic anions	12/10856	0.384059	0.56576	0.401454	SLC16A2/SLCO4A1/SLCO3A1	3
R-HSA-8851680	Butyrophilin (BTN) family interactions	12/10856	0.384059	0.56576	0.401454	BTN3A3/BTN3A2/BTN3A1	3
R-HSA-9020558	Interleukin-2 signaling	12/10856	0.384059	0.56576	0.401454	JAK1/SHC1/STAT5A	3
R-HSA-933543	NF-kB activation through FADD/RIP-1 pathway mediated by caspase-8 and -10	12/10856	0.384059	0.56576	0.401454	TRIM25/IKBKG/MAVS	3
R-HSA-167152	Formation of HIV elongation complex in the absence of HIV Tat	48/10856	0.386559	0.568876	0.403665	CCNT2/ERCC2/GTF2H3/NCBP1/POLR2B/POLR2D/POLR2J/POLR2L/SUPT4H1/ELOC	10
R-HSA-3781865	Diseases of glycosylation	143/10856	0.388551	0.57124	0.405342	CSPG4/SLC26A2/FMOD/GALNT3/GFPT1/B4GALT1/GPC1/CHST6/MUC1/NOTCH2/PGM1/CTSA/PRELP/SDC4/THBS1/MOGS/PAPSS2/ADAMTS1/CHSY1/SRD5A3/ALG13/ALG2/RFT1/CHST14/MUC17/ALG14/ADAMTSL5/MUC21	28
R-HSA-5250913	Positive epigenetic regulation of rRNA expression	106/10856	0.390178	0.573061	0.406635	ACTB/CHD4/KAT2A/H2BC5/POLR2L/RBBP4/RBBP7/H2AC18/H2BC8/H4C3/KAT2B/H2BC11/TAF1A/BAZ1B/EHMT2/MBD3/POLR1B/H2BC12/H2BU1/H3C15/H4C15	21
R-HSA-1442490	Collagen degradation	64/10856	0.394024	0.577521	0.409799	COL1A1/COL4A1/COL4A4/COL6A1/COL6A2/COL8A1/COL8A2/COL12A1/COL13A1/COL17A1/MMP2/MMP9/MMP19	13
R-HSA-174084	Autodegradation of Cdh1 by Cdh1:APC/C	64/10856	0.394024	0.577521	0.409799	CDC27/PSMA6/PSMB5/PSMD2/RPS27A/UBA52/UBC/PSME3/UBE2C/UBE2S/ANAPC4/ANAPC5/ANAPC7	13
R-HSA-162906	HIV Infection	234/10856	0.394385	0.577521	0.409799	AP1G1/B2M/CCNT2/CD28/RCC1/AP1S1/ERCC2/XRCC6/GTF2E1/GTF2H3/HLA-A/HMGA1/NCBP1/NUP98/POLR2B/POLR2D/POLR2J/POLR2L/PSMA6/PSMB5/PSMD2/RAC1/RAN/RANBP2/RANGAP1/RPS27A/SUPT4H1/ELOC/TSG101/UBA52/UBC/RAE1/RNMT/BTRC/VPS4B/NUP155/AP1M2/PSME3/NUP50/PSME4/CHMP2B/TAF9B/VPS37C/MVB12A/NUP35	45
R-HSA-2129379	Molecules associated with elastic fibres	38/10856	0.398527	0.582433	0.413284	BMP2/ITGB1/ITGB3/ITGB8/MFAP4/TGFB1/MFAP5/EMILIN2	8
R-HSA-6814122	Cooperation of PDCL (PhLP1) and TRiC/CCT in G-protein beta folding	38/10856	0.398527	0.582433	0.413284	CCT6A/GNB1/GNG5/GNG10/CCT3/GNB5/CCT5/GNB4	8
R-HSA-2142753	Arachidonic acid metabolism	59/10856	0.400095	0.58357	0.414092	ALOX12/CYP1B1/GPX4/LTA4H/PLA2G4A/PTGIS/PTGS1/PTGS2/MAPKAPK2/PTGES/PTGES3/CYP2U1	12
R-HSA-8866654	E3 ubiquitin ligases ubiquitinate target proteins	59/10856	0.400095	0.58357	0.414092	H2BC5/HLA-A/PCNA/RPS27A/UBA52/UBC/UBE2V2/H2BC8/H2BC11/WAC/RAD18/H2BC12	12
R-HSA-168274	Export of Viral Ribonucleoproteins from Nucleus	33/10856	0.405106	0.589137	0.418042	NUP98/RAN/RANBP2/RAE1/NUP155/NUP50/NUP35	7
R-HSA-180910	Vpr-mediated nuclear import of PICs	33/10856	0.405106	0.589137	0.418042	HMGA1/NUP98/RANBP2/RAE1/NUP155/NUP50/NUP35	7
R-HSA-1839126	FGFR2 mutant receptor activation	33/10856	0.405106	0.589137	0.418042	FGF1/FGF5/NCBP1/POLR2B/POLR2D/POLR2J/POLR2L	7
R-HSA-5620924	Intraflagellar transport	54/10856	0.40654	0.589909	0.41859	TNPO1/TUBB2A/TUBA1A/TRIP11/TUBA1B/TUBB4A/TUBB4B/DYNC2H1/TUBB6/TUBA3D/TUBB2B	11
R-HSA-6781823	Formation of TC-NER Pre-Incision Complex	54/10856	0.40654	0.589909	0.41859	ERCC2/GTF2H3/POLR2B/POLR2D/POLR2J/POLR2L/RPS27A/UBA52/UBC/COPS3/ISY1	11
R-HSA-201722	Formation of the beta-catenin:TCF transactivating complex	91/10856	0.406834	0.589909	0.41859	RUNX3/CREBBP/CTNNB1/H2BC5/MEN1/MYC/TCF7L2/TLE3/KMT2D/TRRAP/H2AC18/H2BC8/H4C3/H2BC11/H2BC12/H2BU1/H3C15/H4C15	18
R-HSA-1855204	Synthesis of IP3 and IP4 in the cytosol	28/10856	0.41219	0.596505	0.42327	CALM3/ITPKB/OCRL/PLCD1/PLCG2/PTEN	6
R-HSA-2022854	Keratan sulfate biosynthesis	28/10856	0.41219	0.596505	0.42327	FMOD/B4GALT1/CHST6/PRELP/B4GALT5/B3GNT2	6
R-HSA-5668541	TNFR2 non-canonical NF-kB pathway	102/10856	0.414059	0.598625	0.424775	BIRC2/FASLG/TNFRSF11B/PSMA6/PSMB5/PSMD2/RPS27A/TNF/TNFRSF1A/UBA52/UBC/TNFRSF25/TNFSF12/TNFSF9/BTRC/MAP3K14/PSME3/EDAR/PSME4/TNFRSF12A	20
R-HSA-193704	p75 NTR receptor-mediated signalling	97/10856	0.420132	0.606811	0.430583	RHOA/CASP2/IRAK1/RAC1/RELA/RPS27A/SOS1/SOS2/UBA52/UBC/YWHAE/ARHGEF7/SQSTM1/ARHGEF1/ARHGEF6/BCL2L11/ARHGEF18/ARHGEF26/AATF	19
R-HSA-425397	Transport of vitamins, nucleosides, and related molecules	44/10856	0.420837	0.607237	0.430885	SLC29A1/SLC29A2/SLC16A2/SLC35A2/SLC5A6/SLC28A1/SLCO4A1/SLCO3A1/PDZD11	9
R-HSA-977443	GABA receptor activation	60/10856	0.424455	0.61186	0.434166	ADCY3/ADCY6/ADCY9/GABBR1/GNAI2/GNAI3/GNB1/GNG5/GNG10/GABBR2/GNB5/GNB4	12
R-HSA-73884	Base Excision Repair	92/10856	0.42649	0.614195	0.435823	APEX1/H2BC5/NTHL1/PCNA/POLD1/RFC2/RFC3/RPA1/RPA2/TERF1/TERF2/H2AC18/H2BC8/H4C3/H2BC11/H2BC12/H2BU1/H4C15	18
R-HSA-5609975	Diseases associated with glycosylation precursor biosynthesis	18/10856	0.428387	0.615728	0.43691	GFPT1/PGM1/CTSA/SRD5A3	4
R-HSA-5676594	TNF receptor superfamily (TNFSF) members mediating non-canonical NF-kB pathway	18/10856	0.428387	0.615728	0.43691	BIRC2/TNFSF12/MAP3K14/TNFRSF12A	4
R-HSA-73933	Resolution of Abasic Sites (AP sites)	39/10856	0.428896	0.615862	0.437005	APEX1/NTHL1/PCNA/POLD1/RFC2/RFC3/RPA1/RPA2	8
R-HSA-1296071	Potassium Channels	103/10856	0.432678	0.617367	0.438073	HCN2/GABBR1/GNB1/GNG5/GNG10/KCNA7/KCNB1/KCNC4/KCND3/KCNJ8/KCNK1/KCNK2/KCNMA1/KCNMB1/KCNS3/KCNK6/GABBR2/GNB5/GNB4/KCNK18	20
R-HSA-611105	Respiratory electron transport	103/10856	0.432678	0.617367	0.438073	COX6B1/COX7B/COX1/COX2/COX3/ND1/ND2/ND3/ND4/ND5/NDUFA3/NDUFS5/SDHA/UQCRFS1/TRAP1/COX16/CYCS/COA1/COX14/COX19	20
R-HSA-1638074	Keratan sulfate/keratin metabolism	34/10856	0.437772	0.617367	0.438073	FMOD/B4GALT1/GNS/CHST6/PRELP/B4GALT5/B3GNT2	7
R-HSA-140342	Apoptosis induced DNA fragmentation	13/10856	0.437875	0.617367	0.438073	DFFB/HMGB1/HMGB2	3
R-HSA-1483213	Synthesis of PE	13/10856	0.437875	0.617367	0.438073	CEPT1/LPIN1/ETNPPL	3
R-HSA-1679131	Trafficking and processing of endosomal TLR	13/10856	0.437875	0.617367	0.438073	CTSS/TLR3/TLR7	3
R-HSA-190239	FGFR3 ligand binding and activation	13/10856	0.437875	0.617367	0.438073	FGF1/FGF5/GALNT3	3
R-HSA-190372	FGFR3c ligand binding and activation	13/10856	0.437875	0.617367	0.438073	FGF1/FGF5/GALNT3	3
R-HSA-2022857	Keratan sulfate degradation	13/10856	0.437875	0.617367	0.438073	FMOD/GNS/PRELP	3
R-HSA-2046104	alpha-linolenic (omega3) and linoleic (omega6) acid metabolism	13/10856	0.437875	0.617367	0.438073	ACOX1/ELOVL5/ELOVL1	3
R-HSA-2046106	alpha-linolenic acid (ALA) metabolism	13/10856	0.437875	0.617367	0.438073	ACOX1/ELOVL5/ELOVL1	3
R-HSA-2892247	POU5F1 (OCT4), SOX2, NANOG activate genes related to proliferation	13/10856	0.437875	0.617367	0.438073	NR6A1/SALL1/STAT3	3
R-HSA-3270619	IRF3-mediated induction of type I IFN	13/10856	0.437875	0.617367	0.438073	XRCC6/IFI16/MRE11	3
R-HSA-5140745	WNT5A-dependent internalization of FZD2, FZD5 and ROR2	13/10856	0.437875	0.617367	0.438073	CLTA/CLTC/ROR1	3
R-HSA-5210891	Uptake and function of anthrax toxins	13/10856	0.437875	0.617367	0.438073	CALM3/MAP2K3/MAP2K7	3
R-HSA-74217	Purine salvage	13/10856	0.437875	0.617367	0.438073	AMPD2/PNP/GMPR2	3
R-HSA-75109	Triglyceride biosynthesis	13/10856	0.437875	0.617367	0.438073	LPIN1/GPAM/DGAT2	3
R-HSA-75205	Dissolution of Fibrin Clot	13/10856	0.437875	0.617367	0.438073	SERPINE1/SERPINB2/SERPINB6	3
R-HSA-9637687	Suppression of phagosomal maturation	13/10856	0.437875	0.617367	0.438073	RPS27A/UBA52/UBC	3
R-HSA-1234176	Oxygen-dependent proline hydroxylation of Hypoxia-inducible Factor Alpha	66/10856	0.440694	0.620749	0.440473	EPAS1/HIF1A/PSMA6/PSMB5/PSMD2/RPS27A/ELOC/UBA52/UBC/LIMD1/PSME3/PSME4/EGLN3	13
R-HSA-72764	Eukaryotic Translation Termination	93/10856	0.446171	0.627057	0.444949	ETF1/RPSA/RPL7/RPL10/RPL12/RPL17/RPL19/RPL21/RPL27A/RPL37/RPLP2/RPS15/RPS15A/RPS27/RPS27A/UBA52/RPL14/RPL23	18
R-HSA-380972	Energy dependent regulation of mTOR by LKB1-AMPK	29/10856	0.447716	0.627057	0.444949	PRKAG1/STK11/TSC2/LAMTOR1/RRAGD/RRAGC	6
R-HSA-390918	Peroxisomal lipid metabolism	29/10856	0.447716	0.627057	0.444949	ACOX1/ECI2/CROT/PECR/ACBD5/NUDT19	6
R-HSA-442742	CREB1 phosphorylation through NMDA receptor-mediated activation of RAS signaling	29/10856	0.447716	0.627057	0.444949	CALM3/CAMK2D/CREB1/NRAS/PDPK1/MAPK1	6
R-HSA-5669034	TNFs bind their physiological receptors	29/10856	0.447716	0.627057	0.444949	FASLG/TNFRSF11B/TNFRSF1A/TNFRSF25/TNFSF9/EDAR	6
R-HSA-9615017	FOXO-mediated transcription of oxidative stress, metabolic and neuronal genes	29/10856	0.447716	0.627057	0.444949	NR3C1/IGFBP1/SMAD3/SMAD4/SOD2/SREBF1	6
R-HSA-112382	Formation of RNA Pol II elongation complex	61/10856	0.448801	0.627389	0.445185	CCNT2/ERCC2/GTF2H3/MLLT1/MLLT3/NCBP1/POLR2B/POLR2D/POLR2J/POLR2L/SUPT4H1/ELOC	12
R-HSA-75955	RNA Polymerase II Transcription Elongation	61/10856	0.448801	0.627389	0.445185	CCNT2/ERCC2/GTF2H3/MLLT1/MLLT3/NCBP1/POLR2B/POLR2D/POLR2J/POLR2L/SUPT4H1/ELOC	12
R-HSA-5578775	Ion homeostasis	56/10856	0.457537	0.638996	0.453421	ATP1B3/ATP2B1/CALM3/CAMK2D/RYR2/RYR3/SLC8A1/STIM1/TRPC1/ORAI2/ORAI1	11
R-HSA-202040	G-protein activation	24/10856	0.459127	0.639406	0.453712	GNB1/GNG5/GNG10/GNB5/GNB4	5
R-HSA-379716	Cytosolic tRNA aminoacylation	24/10856	0.459127	0.639406	0.453712	AARS1/MARS1/NARS1/QARS1/VARS1	5
R-HSA-9620244	Long-term potentiation	24/10856	0.459127	0.639406	0.453712	CALM3/CAMK2D/GRIA1/GRIA2/NRG1	5
R-HSA-5576886	Phase 4 - resting membrane potential	19/10856	0.472696	0.656449	0.465805	KCNK1/KCNK2/KCNK6/KCNK18	4
R-HSA-77595	Processing of Intronless Pre-mRNAs	19/10856	0.472696	0.656449	0.465805	CSTF3/NCBP1/CPSF4/CPSF1	4
R-HSA-9018678	Biosynthesis of specialized proresolving mediators (SPMs)	19/10856	0.472696	0.656449	0.465805	ALOX12/GPX4/LTA4H/PTGS2	4
R-HSA-9610379	HCMV Late Events	116/10856	0.473537	0.657	0.466196	H2BC5/NUP98/RANBP2/TSG101/H2AC17/H2AC18/H2BC8/H4C3/RAE1/H2BC11/NUP155/NUP50/CHMP2B/VPS37C/H2BC12/H2AW/MVB12A/H2BU1/NUP35/H3C15/H2BC18/H4C15	22
R-HSA-167169	HIV Transcription Elongation	46/10856	0.477433	0.660546	0.468713	ERCC2/GTF2H3/NCBP1/POLR2B/POLR2D/POLR2J/POLR2L/SUPT4H1/ELOC	9
R-HSA-167200	Formation of HIV-1 elongation complex containing HIV-1 Tat	46/10856	0.477433	0.660546	0.468713	ERCC2/GTF2H3/NCBP1/POLR2B/POLR2D/POLR2J/POLR2L/SUPT4H1/ELOC	9
R-HSA-167246	Tat-mediated elongation of the HIV-1 transcript	46/10856	0.477433	0.660546	0.468713	ERCC2/GTF2H3/NCBP1/POLR2B/POLR2D/POLR2J/POLR2L/SUPT4H1/ELOC	9
R-HSA-1483255	PI Metabolism	84/10856	0.481936	0.666152	0.472691	OCRL/PIK3C2A/PIK3CA/PIP4K2A/PTEN/MTMR3/MTMR6/INPP5F/PI4K2B/PLEKHA4/PLEKHA1/MTMR14/PLEKHA3/MTMR9/PIP4K2C/TNFAIP8L1	16
R-HSA-4641258	Degradation of DVL	57/10856	0.482843	0.666783	0.473138	DVL2/DVL3/PSMA6/PSMB5/PSMD2/RPS27A/UBA52/UBC/PSME3/PSME4/DACT1	11
R-HSA-68867	Assembly of the pre-replicative complex	68/10856	0.487143	0.672093	0.476906	E2F1/E2F2/E2F3/MCM7/ORC1/PSMA6/PSMB5/PSMD2/RPS27A/UBA52/UBC/PSME3/PSME4	13
R-HSA-1614558	Degradation of cysteine and homocysteine	14/10856	0.489787	0.673229	0.477712	CDO1/SUOX/SQOR	3
R-HSA-189451	Heme biosynthesis	14/10856	0.489787	0.673229	0.477712	COX10/CPOX/FECH	3
R-HSA-418359	Reduction of cytosolic Ca++ levels	14/10856	0.489787	0.673229	0.477712	ATP2B1/CALM3/SLC8A1	3
R-HSA-6803205	TP53 regulates transcription of several additional cell death genes whose specific roles in p53-dependent apoptosis remain uncertain	14/10856	0.489787	0.673229	0.477712	BCL6/TP53/TP63	3
R-HSA-171306	Packaging Of Telomere Ends	52/10856	0.493525	0.677109	0.480465	H2BC5/TERF1/TERF2/H2AC18/H2BC8/H4C3/H2BC11/H2BC12/H2BU1/H4C15	10
R-HSA-75815	Ubiquitin-dependent degradation of Cyclin D	52/10856	0.493525	0.677109	0.480465	CCND1/CDK4/PSMA6/PSMB5/PSMD2/RPS27A/UBA52/UBC/PSME3/PSME4	10
R-HSA-211981	Xenobiotics	25/10856	0.497552	0.682002	0.483937	AHR/CYP2B6/ARNT2/CYP2W1/AHRR	5
R-HSA-167287	HIV elongation arrest and recovery	36/10856	0.50204	0.686246	0.486948	CCNT2/POLR2B/POLR2D/POLR2J/POLR2L/SUPT4H1/ELOC	7
R-HSA-167290	Pausing and recovery of HIV elongation	36/10856	0.50204	0.686246	0.486948	CCNT2/POLR2B/POLR2D/POLR2J/POLR2L/SUPT4H1/ELOC	7
R-HSA-176033	Interactions of Vpr with host cellular proteins	36/10856	0.50204	0.686246	0.486948	HMGA1/NUP98/RANBP2/RAE1/NUP155/NUP50/NUP35	7
R-HSA-112315	Transmission across Chemical Synapses	270/10856	0.502674	0.686478	0.487113	ADCY3/ADCY6/ADCY9/CALM3/CAMK4/CAMK2D/CREB1/GABBR1/GLUL/GNAI2/GNAI3/GNB1/GNG5/GNG10/GRIA1/GRIA2/GRIA3/NRG1/HSPA8/KPNA2/MDM2/NRAS/PDPK1/PRKACB/PRKAG1/PRKAR1A/PRKCB/MAPK1/RAC1/SLC1A3/SLC6A4/VAMP2/SYT1/TUBB2A/TUBA1A/LIN7A/ARHGEF7/GABBR2/TUBA1B/TUBB4A/TUBB4B/CAMKK2/GNB5/SLC38A2/LIN7C/GNB4/SLC38A1/TUBB6/TUBA3D/TUBB2B	50
R-HSA-9020591	Interleukin-12 signaling	47/10856	0.50529	0.689413	0.489196	CDC42/HNRNPA2B1/JAK1/LMNB1/MSN/SERPINB2/PITPNA/SOD2/TYK2	9
R-HSA-2408522	Selenoamino acid metabolism	118/10856	0.508755	0.693502	0.492097	RPSA/MARS1/NNMT/QARS1/RPL7/RPL10/RPL12/RPL17/RPL19/RPL21/RPL27A/RPL37/RPLP2/RPS15/RPS15A/RPS27/RPS27A/TXNRD1/UBA52/RPL14/PAPSS2/RPL23	22
R-HSA-1181150	Signaling by NODAL	20/10856	0.515642	0.699039	0.496026	ACVR1B/SMAD3/SMAD4/LEFTY1	4
R-HSA-9603798	Class I peroxisomal membrane protein import	20/10856	0.515642	0.699039	0.496026	PEX11B/PEX16/GDAP1/ACBD5	4
R-HSA-168271	Transport of Ribonucleoproteins into the Host Nucleus	31/10856	0.517071	0.699039	0.496026	NUP98/RANBP2/RAE1/NUP155/NUP50/NUP35	6
R-HSA-170822	Regulation of Glucokinase by Glucokinase Regulatory Protein	31/10856	0.517071	0.699039	0.496026	NUP98/RANBP2/RAE1/NUP155/NUP50/NUP35	6
R-HSA-2022928	HS-GAG biosynthesis	31/10856	0.517071	0.699039	0.496026	GPC1/NDST1/SDC4/HS2ST1/HS3ST1/HS6ST2	6
R-HSA-2122948	Activated NOTCH1 Transmits Signal to the Nucleus	31/10856	0.517071	0.699039	0.496026	JAG1/JAG2/RPS27A/UBA52/UBC/ITCH	6
[truncated: 388 more rows]

## Sheet: Table S4
Table S4. KEGG pathway enrichment results for target genes of 4 validated miRNAs
[truncated: 332 more rows]

[truncated: 2 more sheets: Table S5, Table S6]
